# Supplementary material for: Tunable Picoliter‐Scale Dropicle Formation Using Amphiphilic Microparticles with Patterned Hydrophilic Patches
Source: Adv Sci (Weinh). 2024 Dec 24;12(12):2411014. doi: 10.1002/advs.202411014 (PMC11948056; doi:10.1002/advs.202411014)
Supplement: Supplementary file 2 — Supplemental Model 1 [file ADVS-12-2411014-s001.mph › fileversion]

1878:COMSOL 6.2.0.415
