# Supplementary material for: Tunable Picoliter‐Scale Dropicle Formation Using Amphiphilic Microparticles with Patterned Hydrophilic Patches
Source: Adv Sci (Weinh). 2024 Dec 24;12(12):2411014. doi: 10.1002/advs.202411014 (PMC11948056; doi:10.1002/advs.202411014)
Supplement: Supplementary file 2 — Supplemental Model 1 [file ADVS-12-2411014-s001.mph › dmodel.xml]

<?xml version="1.0" encoding="UTF-8"?>
<Model tag="Model2" name="Model_S1.mph" created="1734197571401" modified="1734197571471">
  <!-- Created by -->
  <entityAuthor T="0"></entityAuthor>
  <!-- Updated by -->
  <entityModifiedBy T="0"></entityModifiedBy>
  <fontsize T="5">-1</fontsize>
  <fontfamily T="0">automatic</fontfamily>
  <comsolVersion T="0">COMSOL Multiphysics 6.2 (Build: 415)</comsolVersion>
  <modelDescription T="0"></modelDescription>
  <!-- Unit base system -->
  <baseSystem T="0">SI</baseSystem>
  <!-- Serial number -->
  <srl T="0">6093206</srl>
  <!-- File version -->
  <savedInVersion T="5">1878</savedInVersion>
  <!-- Last computation time (ms) -->
  <lastComputationTime T="11">10004152</lastComputationTime>
  <ModelParam tag="param" name="Parameters" created="1688330402905">
    <!-- User comments -->
    <entityComments T="0"></entityComments>
    <!-- Created by -->
    <entityAuthor T="0"></entityAuthor>
    <ModelParamGroupList tag="group" name="Parameters" created="1688330402905">
      <!-- User comments -->
      <entityComments T="0"></entityComments>
      <!-- Created by -->
      <entityAuthor T="0"></entityAuthor>
      <ModelParamGroup tag="default" name="Parameters 1" created="1688330402905">
        <!-- Node status -->
        <entityFlags T="51">NOREMOVE|NORETAG|NODEACTIVATE</entityFlags>
        <!-- User comments -->
        <entityComments T="0"></entityComments>
        <!-- Created by -->
        <entityAuthor T="0"></entityAuthor>
        <ModelParamGroupCaseList tag="paramCase" name="Cases" created="1688330407908">
          <!-- User comments -->
          <entityComments T="0"></entityComments>
          <!-- Created by -->
          <entityAuthor T="0"></entityAuthor>
        </ModelParamGroupCaseList>
      </ModelParamGroup>
    </ModelParamGroupList>
  </ModelParam>
  <PhysicsList tag="physics" name="Physics" created="1688330402905">
    <!-- User comments -->
    <entityComments T="0"></entityComments>
    <!-- Created by -->
    <entityAuthor T="0"></entityAuthor>
    <Physics op="LaminarFlow" tag="spf" name="Laminar Flow" created="1688330408296">
      <!-- User comments -->
      <entityComments T="0"></entityComments>
      <!-- Created by -->
      <entityAuthor T="0"></entityAuthor>
      <selection T="32" selection="LocalSelection" flags="16" selType="GEOMDIM">
        <explicit dim="3" hDim="3" geom="/geom/geom1"/>
      </selection>
      <!-- Geometry -->
      <geom T="50">/geom/geom1</geom>
      <!-- Scope identifier -->
      <identifier T="0">spf</identifier>
      <PhysicsFieldList tag="field" name="PhysicsFieldList" created="1688330408296">
        <!-- User comments -->
        <entityComments T="0"></entityComments>
        <!-- Created by -->
        <entityAuthor T="0"></entityAuthor>
        <PhysicsField tag="velocity" created="1688330408298">
          <!-- Node status -->
          <entityFlags T="51">NOREMOVE|NORETAG|NODEACTIVATE</entityFlags>
          <!-- Identifier -->
          <applfieldID T="0">velocity</applfieldID>
          <!-- Component names -->
          <components T="1">3,'u','v','w'</components>
          <!-- Field name -->
          <fieldname T="0">u</fieldname>
        </PhysicsField>
        <PhysicsField tag="pressure" created="1688330408299">
          <!-- Node status -->
          <entityFlags T="51">NOREMOVE|NORETAG|NODEACTIVATE</entityFlags>
          <!-- Identifier -->
          <applfieldID T="0">pressure</applfieldID>
          <!-- Component names -->
          <components T="1">1,'p'</components>
          <!-- Field name -->
          <fieldname T="0">p</fieldname>
        </PhysicsField>
        <PhysicsField tag="turbulentkineticenergy" created="1688330408299">
          <!-- Node status -->
          <entityFlags T="51">NOREMOVE|NORETAG|NODEACTIVATE</entityFlags>
          <!-- Identifier -->
          <applfieldID T="0">turbulentkineticenergy</applfieldID>
          <!-- Component names -->
          <components T="1">1,'k'</components>
          <!-- Field name -->
          <fieldname T="0">k</fieldname>
        </PhysicsField>
        <PhysicsField tag="turbulentdissipationrate" created="1688330408299">
          <!-- Node status -->
          <entityFlags T="51">NOREMOVE|NORETAG|NODEACTIVATE</entityFlags>
          <!-- Identifier -->
          <applfieldID T="0">turbulentdissipationrate</applfieldID>
          <!-- Component names -->
          <components T="1">1,'ep'</components>
          <!-- Field name -->
          <fieldname T="0">ep</fieldname>
        </PhysicsField>
        <PhysicsField tag="specificdissipationrate" created="1688330408299">
          <!-- Node status -->
          <entityFlags T="51">NOREMOVE|NORETAG|NODEACTIVATE</entityFlags>
          <!-- Identifier -->
          <applfieldID T="0">specificdissipationrate</applfieldID>
          <!-- Component names -->
          <components T="1">1,'om'</components>
          <!-- Field name -->
          <fieldname T="0">om</fieldname>
        </PhysicsField>
        <PhysicsField tag="reciprocallength" created="1688330408300">
          <!-- Node status -->
          <entityFlags T="51">NOREMOVE|NORETAG|NODEACTIVATE</entityFlags>
          <!-- Identifier -->
          <applfieldID T="0">reciprocallength</applfieldID>
          <!-- Component names -->
          <components T="1">1,'G'</components>
          <!-- Field name -->
          <fieldname T="0">G</fieldname>
        </PhysicsField>
        <PhysicsField tag="correctedvelocity" created="1688330408300">
          <!-- Node status -->
          <entityFlags T="51">NOREMOVE|NORETAG|NODEACTIVATE</entityFlags>
          <!-- Identifier -->
          <applfieldID T="0">correctedvelocity</applfieldID>
          <!-- Component names -->
          <components T="1">3,'ucx','ucy','ucz'</components>
          <!-- Field name -->
          <fieldname T="0">uc</fieldname>
        </PhysicsField>
        <PhysicsField tag="correctedpressure" created="1688330408300">
          <!-- Node status -->
          <entityFlags T="51">NOREMOVE|NORETAG|NODEACTIVATE</entityFlags>
          <!-- Identifier -->
          <applfieldID T="0">correctedpressure</applfieldID>
          <!-- Component names -->
          <components T="1">1,'pc'</components>
          <!-- Field name -->
          <fieldname T="0">pc</fieldname>
        </PhysicsField>
        <PhysicsField tag="turbulentkinematicviscosity" created="1688330408300">
          <!-- Node status -->
          <entityFlags T="51">NOREMOVE|NORETAG|NODEACTIVATE</entityFlags>
          <!-- Identifier -->
          <applfieldID T="0">turbulentkinematicviscosity</applfieldID>
          <!-- Component names -->
          <components T="1">1,'nutilde'</components>
          <!-- Field name -->
          <fieldname T="0">nutilde</fieldname>
        </PhysicsField>
        <PhysicsField tag="dimensionless1" created="1688330408300">
          <!-- Node status -->
          <entityFlags T="51">NOREMOVE|NORETAG|NODEACTIVATE</entityFlags>
          <!-- Identifier -->
          <applfieldID T="0">dimensionless1</applfieldID>
          <!-- Component names -->
          <components T="1">1,'yPlus'</components>
          <!-- Field name -->
          <fieldname T="0">yPlus</fieldname>
        </PhysicsField>
        <PhysicsField tag="dimensionless2" created="1688330408300">
          <!-- Node status -->
          <entityFlags T="51">NOREMOVE|NORETAG|NODEACTIVATE</entityFlags>
          <!-- Identifier -->
          <applfieldID T="0">dimensionless2</applfieldID>
          <!-- Component names -->
          <components T="1">1,'uPlus'</components>
          <!-- Field name -->
          <fieldname T="0">uPlus</fieldname>
        </PhysicsField>
        <PhysicsField tag="dimensionless3" created="1688330408300">
          <!-- Node status -->
          <entityFlags T="51">NOREMOVE|NORETAG|NODEACTIVATE</entityFlags>
          <!-- Identifier -->
          <applfieldID T="0">dimensionless3</applfieldID>
          <!-- Component names -->
          <components T="1">1,'zeta'</components>
          <!-- Field name -->
          <fieldname T="0">zeta</fieldname>
        </PhysicsField>
        <PhysicsField tag="dimensionless4" created="1688330408300">
          <!-- Node status -->
          <entityFlags T="51">NOREMOVE|NORETAG|NODEACTIVATE</entityFlags>
          <!-- Identifier -->
          <applfieldID T="0">dimensionless4</applfieldID>
          <!-- Component names -->
          <components T="1">1,'alpha'</components>
          <!-- Field name -->
          <fieldname T="0">alpha</fieldname>
        </PhysicsField>
        <PhysicsField tag="dimensionless5" created="1688473621380">
          <!-- Node status -->
          <entityFlags T="51">NOREMOVE|NORETAG|NODEACTIVATE</entityFlags>
          <!-- Identifier -->
          <applfieldID T="0">dimensionless5</applfieldID>
          <!-- Component names -->
          <components T="1">1,'gamma'</components>
          <!-- Field name -->
          <fieldname T="0">gamma</fieldname>
        </PhysicsField>
      </PhysicsFieldList>
      <FeatureInfoList tag="featureInfo" name="FeatureInfoList" created="1688330408296">
        <!-- User comments -->
        <entityComments T="0"></entityComments>
        <!-- Created by -->
        <entityAuthor T="0"></entityAuthor>
        <FeatureInfo tag="info" name="Equation View" created="1688330408392" modified="1715516049488">
          <!-- Node status -->
          <entityFlags T="51">NOREMOVE|NODEACTIVATE</entityFlags>
          <!-- User comments -->
          <entityComments T="0"></entityComments>
          <!-- Created by -->
          <entityAuthor T="0"></entityAuthor>
          <!-- Updated by -->
          <entityModifiedBy T="0"></entityModifiedBy>
        </FeatureInfo>
      </FeatureInfoList>
      <PhysicsFeatureList tag="feature" name="PhysicsFeatureList" created="1688330408296">
        <!-- User comments -->
        <entityComments T="0"></entityComments>
        <!-- Created by -->
        <entityAuthor T="0"></entityAuthor>
        <PhysicsFeature op="FluidProperties" tag="fp1" name="Fluid Properties 1" created="1688330408347">
          <!-- Node status -->
          <entityFlags T="51">NOREMOVE|NODEACTIVATE</entityFlags>
          <!-- User comments -->
          <entityComments T="0"></entityComments>
          <!-- Created by -->
          <entityAuthor T="0"></entityAuthor>
          <selection T="32" selection="XDLocalSelection" flags="17" selType="GEOMDIM">
            <explicit dim="3" hDim="3" geom="/geom/geom1"/>
          </selection>
          <!-- Parameter values -->
          <param T="33" param="MixingLengthLimit" value="1|1,'Automatic'"></param>
          <param T="33" param="l_mix_lim" value="1|1,'1'"></param>
          <param T="33" param="LengthScaleSpecification" value="1|1,'Automatic'"></param>
          <param T="33" param="lref" value="1|1,'1'"></param>
          <param T="33" param="rho_mat" value="1|1,'from_mat'"></param>
          <param T="33" param="rho" value="1|1,'1000[kg/m^3]'"></param>
          <param T="33" param="minput_temperature_src" value="1|1,'fromCommonDef'"></param>
          <param T="33" param="minput_temperature" value="1|1,'293.15[K]'"></param>
          <param T="33" param="editModelInputs" value="1|1,'0'"></param>
          <param T="33" param="Constitutiverelation" value="1|1,'Newtonian'"></param>
          <param T="33" param="mu_mat" value="1|1,'from_mat'"></param>
          <param T="33" param="mu" value="1|1,'1e-3[Pa*s]'"></param>
          <param T="33" param="nonNewtonianModels" value="1|1,'PowerLaw'"></param>
          <param T="33" param="sr_lowlimit" value="1|1,'0.01[1/s]'"></param>
          <param T="33" param="sr_ref" value="1|1,'1[1/s]'"></param>
          <param T="33" param="m_p" value="1|1,'10[s]'"></param>
          <param T="33" param="mu_init_app" value="1|1,'spf.mu0'"></param>
          <param T="33" param="kf" value="1|1,'1[1/s]'"></param>
          <param T="33" param="kb" value="1|1,'1[1/s]'"></param>
          <param T="33" param="m_y0" value="1|1,'1e-3[Pa*s]'"></param>
          <param T="33" param="m_yt" value="1|1,'0[Pa*s]'"></param>
          <param T="33" param="tau_y0" value="1|1,'0[N/m^2]'"></param>
          <param T="33" param="tau_yt" value="1|1,'0[N/m^2]'"></param>
          <param T="33" param="nb" value="1|1,'1'"></param>
          <param T="33" param="nf" value="1|1,'1'"></param>
          <param T="33" param="m_pow_mat" value="1|1,'from_mat'"></param>
          <param T="33" param="m_pow" value="1|1,'1e-3[Pa*s]'"></param>
          <param T="33" param="n_pow_mat" value="1|1,'from_mat'"></param>
          <param T="33" param="n_pow" value="1|1,'1'"></param>
          <param T="33" param="mu0_mat" value="1|1,'from_mat'"></param>
          <param T="33" param="mu0" value="1|1,'1e-3[Pa*s]'"></param>
          <param T="33" param="mu_inf_mat" value="1|1,'from_mat'"></param>
          <param T="33" param="mu_inf" value="1|1,'0[Pa*s]'"></param>
          <param T="33" param="lam_car_mat" value="1|1,'from_mat'"></param>
          <param T="33" param="lam_car" value="1|1,'0[s]'"></param>
          <param T="33" param="n_car_mat" value="1|1,'from_mat'"></param>
          <param T="33" param="n_car" value="1|1,'1'"></param>
          <param T="33" param="a_car_mat" value="1|1,'from_mat'"></param>
          <param T="33" param="a_car" value="1|1,'2'"></param>
          <param T="33" param="tau_y_mat" value="1|1,'from_mat'"></param>
          <param T="33" param="tau_y" value="1|1,'0[N/m^2]'"></param>
          <param T="33" param="mu_p_mat" value="1|1,'from_mat'"></param>
          <param T="33" param="mu_p" value="1|1,'1e-3[Pa*s]'"></param>
          <param T="33" param="tau_half_mat" value="1|1,'from_mat'"></param>
          <param T="33" param="tau_half" value="1|1,'1[N/m^2]'"></param>
          <param T="33" param="a_e_mat" value="1|1,'from_mat'"></param>
          <param T="33" param="a_e" value="1|1,'2'"></param>
          <param T="33" param="mu_DK_mat" value="1|1,'from_mat'"></param>
          <param T="33" param="mu_DK" value="1|1,'1e-3[Pa*s]'"></param>
          <param T="33" param="lam_DK_mat" value="1|1,'from_mat'"></param>
          <param T="33" param="lam_DK" value="1|1,'0[s]'"></param>
          <param T="33" param="tau_tr_mat" value="1|1,'from_mat'"></param>
          <param T="33" param="tau_tr" value="1|1,'1[N/m^2]'"></param>
          <param T="33" param="thermalFunction" value="1|1,'none'"></param>
          <param T="33" param="Twlf" value="1|1,'293.15[K]'"></param>
          <param T="33" param="C1wlf" value="1|1,'8.86'"></param>
          <param T="33" param="C2wlf" value="1|1,'51.6[K]'"></param>
          <param T="33" param="T0" value="1|1,'293.15[K]'"></param>
          <param T="33" param="Q" value="1|1,'0'"></param>
          <param T="33" param="be" value="1|1,'0'"></param>
          <param T="33" param="alphaT" value="1|1,'1'"></param>
          <param T="33" param="shift_temperature_src" value="1|1,'userdef'"></param>
          <param T="33" param="shift_temperature" value="1|1,'spf.Tref'"></param>
          <param T="33" param="streamlinens" value="1|1,'0'"></param>
          <param T="33" param="crosswindns" value="1|1,'0'"></param>
          <param T="33" param="minput_pressure_src" value="1|1,'userdef'"></param>
          <param T="33" param="minput_pressure" value="1|1,'1[atm]'"></param>
          <param T="33" param="minput_electricfield_src" value="1|1,'userdef'"></param>
          <param T="33" param="minput_electricfield" value="3|1,'0'|1,'0'|1,'0'"></param>
          <param T="33" param="minput_magneticfield_src" value="1|1,'userdef'"></param>
          <param T="33" param="minput_magneticfield" value="3|1,'0'|1,'0'|1,'0'"></param>
          <param T="33" param="minput_magneticfluxdensity_src" value="1|1,'userdef'"></param>
          <param T="33" param="minput_magneticfluxdensity" value="3|1,'0'|1,'0'|1,'0'"></param>
          <param T="33" param="minput_velocity_src" value="1|1,'userdef'"></param>
          <param T="33" param="minput_velocity" value="3|1,'0'|1,'0'|1,'0'"></param>
          <param T="33" param="minput_frequency_src" value="1|1,'userdef'"></param>
          <param T="33" param="minput_frequency" value="1|1,'root.freq'"></param>
          <param T="33" param="minput_stress_src" value="1|1,'userdef'"></param>
          <param T="33" param="minput_stress" value="9|1,'0'|1,'0'|1,'0'|1,'0'|1,'0'|1,'0'|1,'0'|1,'0'|1,'0'"></param>
          <param T="33" param="minput_effectiveplasticstrain_src" value="1|1,'userdef'"></param>
          <param T="33" param="minput_effectiveplasticstrain" value="1|1,'0'"></param>
          <param T="33" param="minput_strainreferencetemperature_src" value="1|1,'userdef'"></param>
          <param T="33" param="minput_strainreferencetemperature" value="1|1,'293.15[K]'"></param>
          <param T="33" param="minput_concentration_src" value="1|1,'userdef'"></param>
          <param T="33" param="minput_concentration" value="1|1,'0'"></param>
          <param T="33" param="minput_numberdensity_src" value="1|1,'userdef'"></param>
          <param T="33" param="minput_numberdensity" value="1|1,'0'"></param>
          <param T="33" param="minput_relativehumidity_src" value="1|1,'userdef'"></param>
          <param T="33" param="minput_relativehumidity" value="1|1,'0'"></param>
          <param T="33" param="minput_currentdensity_src" value="1|1,'userdef'"></param>
          <param T="33" param="minput_currentdensity" value="3|1,'0'|1,'0'|1,'0'"></param>
          <param T="33" param="minput_shiftedmagneticfield_src" value="1|1,'userdef'"></param>
          <param T="33" param="minput_shiftedmagneticfield" value="3|1,'0'|1,'0'|1,'0'"></param>
          <param T="33" param="StudyStep" value="1|1,'std1/phasei'"></param>
          <param T="33" param="showPhysicsSymbols" value="1|1,'1'"></param>
          <param T="33" param="mu0cy_mat" value="1|1,'from_mat'"></param>
          <param T="33" param="mu0cy" value="1|1,'1e-3[Pa*s]'"></param>
          <param T="33" param="mu_infcy_mat" value="1|1,'from_mat'"></param>
          <param T="33" param="mu_infcy" value="1|1,'0[Pa*s]'"></param>
          <param T="33" param="lam_cy_mat" value="1|1,'from_mat'"></param>
          <param T="33" param="lam_cy" value="1|1,'0[s]'"></param>
          <param T="33" param="n_cy_mat" value="1|1,'from_mat'"></param>
          <param T="33" param="n_cy" value="1|1,'1'"></param>
          <param T="33" param="mu0cw_mat" value="1|1,'from_mat'"></param>
          <param T="33" param="mu0cw" value="1|1,'1e-3[Pa*s]'"></param>
          <param T="33" param="lam_cw_mat" value="1|1,'from_mat'"></param>
          <param T="33" param="lam_cw" value="1|1,'0[s]'"></param>
          <param T="33" param="n_cw_mat" value="1|1,'from_mat'"></param>
          <param T="33" param="n_cw" value="1|1,'1'"></param>
          <param T="33" param="mu_infs_mat" value="1|1,'from_mat'"></param>
          <param T="33" param="mu_infs" value="1|1,'0[Pa*s]'"></param>
          <param T="33" param="m_pows_mat" value="1|1,'from_mat'"></param>
          <param T="33" param="m_pows" value="1|1,'1e-3[Pa*s]'"></param>
          <param T="33" param="n_pows_mat" value="1|1,'from_mat'"></param>
          <param T="33" param="n_pows" value="1|1,'1'"></param>
          <param T="33" param="mu0e_mat" value="1|1,'from_mat'"></param>
          <param T="33" param="mu0e" value="1|1,'1e-3[Pa*s]'"></param>
          <param T="33" param="m_powhb_mat" value="1|1,'from_mat'"></param>
          <param T="33" param="m_powhb" value="1|1,'1e-3[Pa*s]'"></param>
          <param T="33" param="n_powhb_mat" value="1|1,'from_mat'"></param>
          <param T="33" param="n_powhb" value="1|1,'1'"></param>
          <param T="33" param="tau_yhb_mat" value="1|1,'from_mat'"></param>
          <param T="33" param="tau_yhb" value="1|1,'0[N/m^2]'"></param>
          <param T="33" param="mu_pc_mat" value="1|1,'from_mat'"></param>
          <param T="33" param="mu_pc" value="1|1,'1e-3[Pa*s]'"></param>
          <param T="33" param="tau_yc_mat" value="1|1,'from_mat'"></param>
          <param T="33" param="tau_yc" value="1|1,'0[N/m^2]'"></param>
          <param T="33" param="mu0c_mat" value="1|1,'from_mat'"></param>
          <param T="33" param="mu0c" value="1|1,'1e-3[Pa*s]'"></param>
          <param T="33" param="mu_infc_mat" value="1|1,'from_mat'"></param>
          <param T="33" param="mu_infc" value="1|1,'0[Pa*s]'"></param>
          <param T="33" param="n_c_mat" value="1|1,'from_mat'"></param>
          <param T="33" param="n_c" value="1|1,'1'"></param>
          <param T="33" param="tau_yDK_mat" value="1|1,'from_mat'"></param>
          <param T="33" param="tau_yDK" value="1|1,'0[N/m^2]'"></param>
          <param T="33" param="m_powrs_mat" value="1|1,'from_mat'"></param>
          <param T="33" param="m_powrs" value="1|1,'1e-3[Pa*s]'"></param>
          <param T="33" param="n_powrs_mat" value="1|1,'from_mat'"></param>
          <param T="33" param="n_powrs" value="1|1,'1'"></param>
          <param T="33" param="tau_yrs_mat" value="1|1,'from_mat'"></param>
          <param T="33" param="tau_yrs" value="1|1,'0[N/m^2]'"></param>
          <!-- Feature dimension -->
          <edim T="5">3</edim>
          <!-- Flag indicating default feature -->
          <default T="3">true</default>
          <FeatureInfoList tag="featureInfo" name="FeatureInfoList" created="1688330408354">
            <!-- User comments -->
            <entityComments T="0"></entityComments>
            <!-- Created by -->
            <entityAuthor T="0"></entityAuthor>
            <FeatureInfo tag="info" name="Equation View" created="1688330408354" modified="1715516049488">
              <!-- Node status -->
              <entityFlags T="51">NOREMOVE|NODEACTIVATE</entityFlags>
              <!-- User comments -->
              <entityComments T="0"></entityComments>
              <!-- Created by -->
              <entityAuthor T="0"></entityAuthor>
              <!-- Updated by -->
              <entityModifiedBy T="0"></entityModifiedBy>
            </FeatureInfo>
          </FeatureInfoList>
          <ModelEntityTag tag="DomainType" created="1688330408356">
            <!-- List of tags -->
            <values T="1">2,'VOID','GEOMETRY'</values>
          </ModelEntityTag>
          <PhysicsFeatureList tag="feature" name="PhysicsFeatureList" created="1688330408356">
            <!-- User comments -->
            <entityComments T="0"></entityComments>
            <!-- Created by -->
            <entityAuthor T="0"></entityAuthor>
          </PhysicsFeatureList>
        </PhysicsFeature>
        <PhysicsFeature op="init" tag="init1" name="Initial Values 1" created="1688330408357">
          <!-- Node status -->
          <entityFlags T="51">NOREMOVE|NODEACTIVATE</entityFlags>
          <!-- User comments -->
          <entityComments T="0"></entityComments>
          <!-- Created by -->
          <entityAuthor T="0"></entityAuthor>
          <selection T="32" selection="XDLocalSelection" flags="17" selType="GEOMDIM">
            <explicit dim="3" hDim="3" geom="/geom/geom1"/>
          </selection>
          <!-- Parameter values -->
          <param T="33" param="u_init" value="3|1,'0'|1,'0'|1,'0'"></param>
          <param T="33" param="p_init" value="1|1,'0'"></param>
          <param T="33" param="nutilde_init" value="1|1,'spf.nutildeinit'"></param>
          <param T="33" param="G_init" value="1|1,'spf.G0'"></param>
          <param T="33" param="k_init" value="1|1,'spf.kinit'"></param>
          <param T="33" param="ep_init" value="1|1,'spf.epinit'"></param>
          <param T="33" param="om_init" value="1|1,'spf.omInit'"></param>
          <param T="33" param="yPlus_init" value="1|1,'spf.yPlusinit'"></param>
          <param T="33" param="uPlus_init" value="1|1,'spf.uPlusinit'"></param>
          <param T="33" param="zeta_init" value="1|1,'2/3'"></param>
          <param T="33" param="alpha_init" value="1|1,'1'"></param>
          <param T="33" param="CompensateForHydrostaticPressureApproximation" value="1|1,'1'"></param>
          <param T="33" param="CompensateForHydrostaticPressure" value="1|1,'1'"></param>
          <param T="33" param="coordinateSystem" value="1|1,'GlobalSystem'"></param>
          <param T="33" param="StudyStep" value="1|1,'std1/phasei'"></param>
          <param T="33" param="showPhysicsSymbols" value="1|1,'1'"></param>
          <param T="33" param="gamma_init" value="1|1,'1'"></param>
          <!-- Feature dimension -->
          <edim T="5">3</edim>
          <!-- Flag indicating default feature -->
          <default T="3">true</default>
          <FeatureInfoList tag="featureInfo" name="FeatureInfoList" created="1688330408360">
            <!-- User comments -->
            <entityComments T="0"></entityComments>
            <!-- Created by -->
            <entityAuthor T="0"></entityAuthor>
            <FeatureInfo tag="info" name="Equation View" created="1688330408360" modified="1715516049488">
              <!-- Node status -->
              <entityFlags T="51">NOREMOVE|NODEACTIVATE</entityFlags>
              <!-- User comments -->
              <entityComments T="0"></entityComments>
              <!-- Created by -->
              <entityAuthor T="0"></entityAuthor>
              <!-- Updated by -->
              <entityModifiedBy T="0"></entityModifiedBy>
            </FeatureInfo>
          </FeatureInfoList>
          <ModelEntityTag tag="DomainType" created="1688330408361">
            <!-- List of tags -->
            <values T="1">2,'VOID','GEOMETRY'</values>
          </ModelEntityTag>
          <PhysicsFeatureList tag="feature" name="PhysicsFeatureList" created="1688330408361">
            <!-- User comments -->
            <entityComments T="0"></entityComments>
            <!-- Created by -->
            <entityAuthor T="0"></entityAuthor>
          </PhysicsFeatureList>
        </PhysicsFeature>
        <PhysicsFeature op="WallBC" tag="wallbc1" name="Wall 1" created="1688330408370">
          <!-- Node status -->
          <entityFlags T="51">NOREMOVE|NODEACTIVATE</entityFlags>
          <!-- User comments -->
          <entityComments T="0"></entityComments>
          <!-- Created by -->
          <entityAuthor T="0"></entityAuthor>
          <selection T="32" selection="XDLocalSelection" flags="17" selType="GEOMDIM">
            <explicit dim="2" hDim="2" geom="/geom/geom1"/>
          </selection>
          <!-- Parameter values -->
          <param T="33" param="BoundaryCondition" value="1|1,'NoSlip'"></param>
          <param T="33" param="uleak" value="3|1,'0'|1,'0'|1,'0'"></param>
          <param T="33" param="UseViscousSlip" value="1|1,'0'"></param>
          <param T="33" param="UseThermalCreep" value="1|1,'0'"></param>
          <param T="33" param="ElectroosmoticOption" value="1|1,'userdef'"></param>
          <param T="33" param="mueo" value="1|1,'7e-8[m^2/(V*s)]'"></param>
          <param T="33" param="zeta" value="1|1,'(-0.1)[V]'"></param>
          <param T="33" param="epsilonr" value="1|1,'80'"></param>
          <param T="33" param="SlipLengthOption" value="1|1,'userdef'"></param>
          <param T="33" param="Ls" value="1|1,'1e-7[m]'"></param>
          <param T="33" param="alphav" value="1|1,'0.9'"></param>
          <param T="33" param="lambda" value="1|1,'1e-6[m]'"></param>
          <param T="33" param="sigmat" value="1|1,'0.75'"></param>
          <param T="33" param="E_src" value="1|1,'userdef'"></param>
          <param T="33" param="E" value="3|1,'0'|1,'0'|1,'0'"></param>
          <param T="33" param="T_src" value="1|1,'userdef'"></param>
          <param T="33" param="T" value="1|1,'293.15[K]'"></param>
          <param T="33" param="utr" value="3|1,'0'|1,'0'|1,'0'"></param>
          <param T="33" param="uvwwall" value="3|1,'0'|1,'0'|1,'0'"></param>
          <param T="33" param="SlidingWall" value="1|1,'0'"></param>
          <param T="33" param="TranslationalVelocityOption" value="1|1,'AutomaticFromFrame'"></param>
          <param T="33" param="constraintType" value="1|1,'unidirectionalConstraint'"></param>
          <param T="33" param="constraintMethod" value="1|1,'elemental'"></param>
          <param T="33" param="ApplyWallRoughness" value="1|1,'0'"></param>
          <param T="33" param="RoughnessModel" value="1|1,'SandRoughness'"></param>
          <param T="33" param="kseq" value="1|1,'3.2[um]'"></param>
          <param T="33" param="ks" value="1|1,'3.2[um]'"></param>
          <param T="33" param="Cs" value="1|1,'0.26'"></param>
          <param T="33" param="NavierSlip" value="1|1,'hmin'"></param>
          <param T="33" param="beta" value="1|1,'1[mm]'"></param>
          <param T="33" param="beta_factor" value="1|1,'0.5'"></param>
          <param T="33" param="tau_ref" value="1|1,'1[N/m^2]'"></param>
          <param T="33" param="m" value="1|1,'1'"></param>
          <param T="33" param="IncludeUtrInNavierSlipForce" value="1|1,'0'"></param>
          <param T="33" param="tau_y" value="1|1,'1[N/m^2]'"></param>
          <param T="33" param="k1" value="1|1,'1[m/s]'"></param>
          <param T="33" param="k2" value="1|1,'1[1/Pa]'"></param>
          <param T="33" param="StudyStep" value="1|1,'std1/phasei'"></param>
          <param T="33" param="showPhysicsSymbols" value="1|1,'1'"></param>
          <param T="33" param="pairContrib" value="1|1,'fallback'"></param>
          <param T="33" param="constraintOptions" value="1|1,'auto'"></param>
          <!-- Feature dimension -->
          <edim T="5">2</edim>
          <!-- Flag indicating default feature -->
          <default T="3">true</default>
          <FeatureInfoList tag="featureInfo" name="FeatureInfoList" created="1688330408384">
            <!-- User comments -->
            <entityComments T="0"></entityComments>
            <!-- Created by -->
            <entityAuthor T="0"></entityAuthor>
            <FeatureInfo tag="info" name="Equation View" created="1688330408384" modified="1715516049488">
              <!-- Node status -->
              <entityFlags T="51">NOREMOVE|NODEACTIVATE</entityFlags>
              <!-- User comments -->
              <entityComments T="0"></entityComments>
              <!-- Created by -->
              <entityAuthor T="0"></entityAuthor>
              <!-- Updated by -->
              <entityModifiedBy T="0"></entityModifiedBy>
            </FeatureInfo>
          </FeatureInfoList>
          <ModelEntityTag tag="DomainType" created="1688330408385">
            <!-- List of tags -->
            <values T="1">1,'EXTERIOR'</values>
          </ModelEntityTag>
          <PhysicsFeatureList tag="feature" name="PhysicsFeatureList" created="1688330408385">
            <!-- User comments -->
            <entityComments T="0"></entityComments>
            <!-- Created by -->
            <entityAuthor T="0"></entityAuthor>
          </PhysicsFeatureList>
        </PhysicsFeature>
        <PhysicsFeature op="Gravity" tag="grav1" name="Gravity 1" created="1688330408387">
          <!-- Node status -->
          <entityFlags T="51">DISABLED|NOREMOVE|NODEACTIVATE|AUTODEACTIVATE</entityFlags>
          <!-- User comments -->
          <entityComments T="0"></entityComments>
          <!-- Created by -->
          <entityAuthor T="0"></entityAuthor>
          <selection T="32" selection="XDLocalSelection" selType="GLOBAL">
          </selection>
          <!-- Parameter values -->
          <param T="33" param="g" value="3|1,'0'|1,'0'|1,'-g_const'"></param>
          <param T="33" param="buoyancyInducedTurbulence" value="1|1,'0'"></param>
          <param T="33" param="buoyancyContribution" value="1|1,'Automatic'"></param>
          <param T="33" param="ScT" value="1|1,'1'"></param>
          <param T="33" param="StudyStep" value="1|1,'std1/phasei'"></param>
          <param T="33" param="showPhysicsSymbols" value="1|1,'1'"></param>
          <!-- Feature dimension -->
          <edim T="5">-1</edim>
          <!-- Flag indicating default feature -->
          <default T="3">true</default>
          <FeatureInfoList tag="featureInfo" name="FeatureInfoList" created="1688330408388">
            <!-- User comments -->
            <entityComments T="0"></entityComments>
            <!-- Created by -->
            <entityAuthor T="0"></entityAuthor>
            <FeatureInfo tag="info" name="Equation View" created="1688330408388">
              <!-- Node status -->
              <entityFlags T="51">NOREMOVE|NODEACTIVATE</entityFlags>
              <!-- User comments -->
              <entityComments T="0"></entityComments>
              <!-- Created by -->
              <entityAuthor T="0"></entityAuthor>
            </FeatureInfo>
          </FeatureInfoList>
          <ModelEntityTag tag="DomainType" created="1688330408388">
            <!-- List of tags -->
            <values T="1">1,'ACTIVE'</values>
          </ModelEntityTag>
          <PhysicsFeatureList tag="feature" name="PhysicsFeatureList" created="1688330408389">
            <!-- User comments -->
            <entityComments T="0"></entityComments>
            <!-- Created by -->
            <entityAuthor T="0"></entityAuthor>
          </PhysicsFeatureList>
        </PhysicsFeature>
        <PhysicsFeature op="Continuity" tag="dcont1" name="Continuity" created="1688473619638">
          <!-- Node status -->
          <entityFlags T="51">DISABLED|NOREMOVE|NODEACTIVATE|AUTODEACTIVATE</entityFlags>
          <selection T="32" selection="XDLocalSelection" flags="17" selType="GEOMDIM">
            <explicit dim="2" hDim="2" geom="/geom/geom1"/>
          </selection>
          <!-- Parameter values -->
          <param T="33" param="pairDisconnect" value="1|1,'1'"></param>
          <param T="33" param="constraintType" value="1|1,'symmetricConstraint'"></param>
          <param T="33" param="constraintMethod" value="1|1,'elemental'"></param>
          <param T="33" param="pairs" value="0"></param>
          <param T="33" param="StudyStep" value="1|1,'std1/phasei'"></param>
          <param T="33" param="showPhysicsSymbols" value="1|1,'1'"></param>
          <param T="33" param="continuityConditions" value="1|1,'velocityAndStress'"></param>
          <param T="33" param="pressureLossModel" value="1|1,'userDef'"></param>
          <param T="33" param="K_expansion_loss" value="1|1,'1'"></param>
          <param T="33" param="K_contraction_loss" value="1|1,'0.5'"></param>
          <param T="33" param="venaContractaModel" value="1|1,'userDef'"></param>
          <param T="33" param="c_vc" value="1|1,'0.5'"></param>
          <param T="33" param="c_vc_ll" value="1|1,'0.63'"></param>
          <param T="33" param="n_vc" value="1|1,'3'"></param>
          <param T="33" param="kJumpnPLossInclude" value="1|1,'0'"></param>
          <param T="33" param="K_k_conversion" value="1|1,'1'"></param>
          <param T="33" param="epJumpPLossInclude" value="1|1,'0'"></param>
          <param T="33" param="K_ep_conversion" value="1|1,'1.44'"></param>
          <param T="33" param="omJumpPLossInclude" value="1|1,'0'"></param>
          <param T="33" param="K_om_conversion" value="1|1,'0.44'"></param>
          <param T="33" param="constraintOptions" value="1|1,'nitscheConstraints'"></param>
          <!-- Feature dimension -->
          <edim T="5">2</edim>
          <!-- Flag indicating default feature -->
          <default T="3">true</default>
          <ModelEntityTag tag="DomainType" created="1688473619639">
            <!-- List of tags -->
            <values T="1">1,'PAIR'</values>
          </ModelEntityTag>
          <FeatureInfoList tag="featureInfo" name="FeatureInfoList" created="1688473622522">
            <!-- User comments -->
            <entityComments T="0"></entityComments>
            <!-- Created by -->
            <entityAuthor T="0"></entityAuthor>
            <FeatureInfo tag="info" name="Equation View" created="1688473622522">
              <!-- Node status -->
              <entityFlags T="51">NOREMOVE|NODEACTIVATE</entityFlags>
              <!-- User comments -->
              <entityComments T="0"></entityComments>
              <!-- Created by -->
              <entityAuthor T="0"></entityAuthor>
            </FeatureInfo>
          </FeatureInfoList>
          <PhysicsFeatureList tag="feature" name="PhysicsFeatureList" created="1688473623860">
            <!-- User comments -->
            <entityComments T="0"></entityComments>
            <!-- Created by -->
            <entityAuthor T="0"></entityAuthor>
          </PhysicsFeatureList>
        </PhysicsFeature>
        <PhysicsFeature op="InletBoundary" tag="inl1" name="Inlet 1" created="1688331482883" modified="1715515564937">
          <!-- User comments -->
          <entityComments T="0"></entityComments>
          <!-- Created by -->
          <entityAuthor T="0"></entityAuthor>
          <!-- Updated by -->
          <entityModifiedBy T="0"></entityModifiedBy>
          <selection T="32" selection="XDLocalSelection" selType="GEOMDIM">
            <explicit dim="2" hDim="2" geom="/geom/geom1" entities="-70,-1,3"/>
          </selection>
          <!-- Parameter values -->
          <param T="33" param="BoundaryCondition" value="1|1,'FullyDevelopedFlow'"></param>
          <param T="33" param="multipleInlets" value="1|1,'1'"></param>
          <param T="33" param="ComponentWise" value="1|1,'NormalInflowVelocity'"></param>
          <param T="33" param="U0in" value="1|1,'0'"></param>
          <param T="33" param="u0" value="3|1,'0'|1,'0'|1,'0'"></param>
          <param T="33" param="p0" value="1|1,'0'"></param>
          <param T="33" param="SuppressBackflow" value="1|1,'1'"></param>
          <param T="33" param="FlowDirection" value="1|1,'NormalFlow'"></param>
          <param T="33" param="d_u" value="3|1,'1'|1,'0'|1,'0'"></param>
          <param T="33" param="AverageTotalPressure" value="1|1,'0'"></param>
          <param T="33" param="PressureType" value="1|1,'StaticPressure'"></param>
          <param T="33" param="CompensateForHydrostaticPressureApproximation" value="1|1,'1'"></param>
          <param T="33" param="CompensateForHydrostaticPressure" value="1|1,'1'"></param>
          <param T="33" param="LaminarInflowOption" value="1|1,'Uav'"></param>
          <param T="33" param="Uav" value="1|1,'0'"></param>
          <param T="33" param="V0" value="1|1,'0'"></param>
          <param T="33" param="p0_entr" value="1|1,'0'"></param>
          <param T="33" param="CompensateForHydrostaticPressureApproximationIO" value="1|1,'1'"></param>
          <param T="33" param="CompensateForHydrostaticPressureIO" value="1|1,'1'"></param>
          <param T="33" param="Lentr" value="1|1,'1'"></param>
          <param T="33" param="ConstrainEndPointsToZero" value="1|1,'0'"></param>
          <param T="33" param="FullyDevelopedFlowOption" value="1|1,'V0'"></param>
          <param T="33" param="Uavfdf" value="1|1,'0'"></param>
          <param T="33" param="V0fdf" value="1|1,'1.04e-9'"></param>
          <param T="33" param="p0avfdf" value="1|1,'0'"></param>
          <param T="33" param="CompensateForHydrostaticPressureApproximationfdf" value="1|1,'1'"></param>
          <param T="33" param="CompensateForHydrostaticPressurefdf" value="1|1,'1'"></param>
          <param T="33" param="MassFlowType" value="1|1,'MassFlowRate'"></param>
          <param T="33" param="mfr" value="1|1,'1e-5[kg/s]'"></param>
          <param T="33" param="StandardFlowRateDefinedBy" value="1|1,'StandardRho'"></param>
          <param T="33" param="stdmfr" value="1|1,'1e-6[m^3/s]'"></param>
          <param T="33" param="mnst" value="1|1,'0.0224136[m^3/mol]'"></param>
          <param T="33" param="Pst" value="1|1,'1[atm]'"></param>
          <param T="33" param="Tst" value="1|1,'273.15[K]'"></param>
          <param T="33" param="sccmmfr" value="1|1,'100'"></param>
          <param T="33" param="Mf_src" value="1|1,'userdef'"></param>
          <param T="33" param="Mf" value="1|1,'0'"></param>
          <param T="33" param="Mn_src" value="1|1,'userdef'"></param>
          <param T="33" param="Mn" value="1|1,'0.032[kg/mol]'"></param>
          <param T="33" param="RANSVarOption" value="1|1,'SpecifyTurbulentLengthScaleAndIntensity'"></param>
          <param T="33" param="RANSAnisotropyOption" value="1|1,'IsotropicTurbulence'"></param>
          <param T="33" param="IT_list" value="1|1,'lower_end_fully_turbulent'"></param>
          <param T="33" param="LT_list" value="1|1,'geometry_based'"></param>
          <param T="33" param="IT" value="1|1,'spf.IT_init'"></param>
          <param T="33" param="LT" value="1|1,'spf.LT_init'"></param>
          <param T="33" param="Uref" value="1|1,'1[m/s]'"></param>
          <param T="33" param="k0" value="1|1,'spf.k0_init'"></param>
          <param T="33" param="ep0" value="1|1,'spf.ep0_init'"></param>
          <param T="33" param="om0" value="1|1,'spf.om0_init'"></param>
          <param T="33" param="nutilde0" value="1|1,'3*spf.nu'"></param>
          <param T="33" param="zeta0" value="1|1,'spf.zeta0_init'"></param>
          <param T="33" param="zeta0_aniso" value="1|1,'2/3'"></param>
          <param T="33" param="alpha0" value="1|1,'spf.alpha0_init'"></param>
          <param T="33" param="constraintType" value="1|1,'symmetricConstraint'"></param>
          <param T="33" param="constraintMethod" value="1|1,'elemental'"></param>
          <param T="33" param="xi0" value="1|1,'1'"></param>
          <param T="33" param="StudyStep" value="1|1,'std1/phasei'"></param>
          <param T="33" param="showPhysicsSymbols" value="1|1,'1'"></param>
          <param T="33" param="includeSyntheticTurb" value="1|1,'0'"></param>
          <param T="33" param="gamma0" value="1|1,'spf.gamma0_init'"></param>
          <param T="33" param="N" value="1|1,'100'"></param>
          <param T="33" param="useRandomSeed" value="1|1,'1'"></param>
          <param T="33" param="phys.randomSeed" value="1|1,'113013'"></param>
          <param T="33" param="pairContrib" value="1|1,'fallback'"></param>
          <param T="33" param="constraintOptions" value="1|1,'pointwiseConstraints'"></param>
          <!-- Feature dimension -->
          <edim T="5">2</edim>
          <FeatureInfoList tag="featureInfo" name="FeatureInfoList" created="1688331482898">
            <!-- User comments -->
            <entityComments T="0"></entityComments>
            <!-- Created by -->
            <entityAuthor T="0"></entityAuthor>
            <FeatureInfo tag="info" name="Equation View" created="1688331482899" modified="1715516049488">
              <!-- Node status -->
              <entityFlags T="51">NOREMOVE|NODEACTIVATE</entityFlags>
              <!-- User comments -->
              <entityComments T="0"></entityComments>
              <!-- Created by -->
              <entityAuthor T="0"></entityAuthor>
              <!-- Updated by -->
              <entityModifiedBy T="0"></entityModifiedBy>
            </FeatureInfo>
          </FeatureInfoList>
          <ModelEntityTag tag="DomainType" created="1688331482899">
            <!-- List of tags -->
            <values T="1">1,'EXTERIOR'</values>
          </ModelEntityTag>
          <PhysicsFeatureList tag="feature" name="PhysicsFeatureList" created="1688331482899">
            <!-- User comments -->
            <entityComments T="0"></entityComments>
            <!-- Created by -->
            <entityAuthor T="0"></entityAuthor>
          </PhysicsFeatureList>
        </PhysicsFeature>
        <PhysicsFeature op="InletBoundary" tag="inl2" name="Inlet 2" created="1688331555703" modified="1715515564937">
          <!-- User comments -->
          <entityComments T="0"></entityComments>
          <!-- Created by -->
          <entityAuthor T="0"></entityAuthor>
          <!-- Updated by -->
          <entityModifiedBy T="0"></entityModifiedBy>
          <selection T="32" selection="XDLocalSelection" selType="GEOMDIM">
            <explicit dim="2" hDim="2" geom="/geom/geom1" entities="-70,-1,23"/>
          </selection>
          <!-- Parameter values -->
          <param T="33" param="BoundaryCondition" value="1|1,'FullyDevelopedFlow'"></param>
          <param T="33" param="multipleInlets" value="1|1,'1'"></param>
          <param T="33" param="ComponentWise" value="1|1,'NormalInflowVelocity'"></param>
          <param T="33" param="U0in" value="1|1,'0'"></param>
          <param T="33" param="u0" value="3|1,'0'|1,'0'|1,'0'"></param>
          <param T="33" param="p0" value="1|1,'0'"></param>
          <param T="33" param="SuppressBackflow" value="1|1,'1'"></param>
          <param T="33" param="FlowDirection" value="1|1,'NormalFlow'"></param>
          <param T="33" param="d_u" value="3|1,'1'|1,'0'|1,'0'"></param>
          <param T="33" param="AverageTotalPressure" value="1|1,'0'"></param>
          <param T="33" param="PressureType" value="1|1,'StaticPressure'"></param>
          <param T="33" param="CompensateForHydrostaticPressureApproximation" value="1|1,'1'"></param>
          <param T="33" param="CompensateForHydrostaticPressure" value="1|1,'1'"></param>
          <param T="33" param="LaminarInflowOption" value="1|1,'Uav'"></param>
          <param T="33" param="Uav" value="1|1,'0'"></param>
          <param T="33" param="V0" value="1|1,'0'"></param>
          <param T="33" param="p0_entr" value="1|1,'0'"></param>
          <param T="33" param="CompensateForHydrostaticPressureApproximationIO" value="1|1,'1'"></param>
          <param T="33" param="CompensateForHydrostaticPressureIO" value="1|1,'1'"></param>
          <param T="33" param="Lentr" value="1|1,'1'"></param>
          <param T="33" param="ConstrainEndPointsToZero" value="1|1,'0'"></param>
          <param T="33" param="FullyDevelopedFlowOption" value="1|1,'V0'"></param>
          <param T="33" param="Uavfdf" value="1|1,'0'"></param>
          <param T="33" param="V0fdf" value="1|1,'1.04e-9'"></param>
          <param T="33" param="p0avfdf" value="1|1,'0'"></param>
          <param T="33" param="CompensateForHydrostaticPressureApproximationfdf" value="1|1,'1'"></param>
          <param T="33" param="CompensateForHydrostaticPressurefdf" value="1|1,'1'"></param>
          <param T="33" param="MassFlowType" value="1|1,'MassFlowRate'"></param>
          <param T="33" param="mfr" value="1|1,'1e-5[kg/s]'"></param>
          <param T="33" param="StandardFlowRateDefinedBy" value="1|1,'StandardRho'"></param>
          <param T="33" param="stdmfr" value="1|1,'1e-6[m^3/s]'"></param>
          <param T="33" param="mnst" value="1|1,'0.0224136[m^3/mol]'"></param>
          <param T="33" param="Pst" value="1|1,'1[atm]'"></param>
          <param T="33" param="Tst" value="1|1,'273.15[K]'"></param>
          <param T="33" param="sccmmfr" value="1|1,'100'"></param>
          <param T="33" param="Mf_src" value="1|1,'userdef'"></param>
          <param T="33" param="Mf" value="1|1,'0'"></param>
          <param T="33" param="Mn_src" value="1|1,'userdef'"></param>
          <param T="33" param="Mn" value="1|1,'0.032[kg/mol]'"></param>
          <param T="33" param="RANSVarOption" value="1|1,'SpecifyTurbulentLengthScaleAndIntensity'"></param>
          <param T="33" param="RANSAnisotropyOption" value="1|1,'IsotropicTurbulence'"></param>
          <param T="33" param="IT_list" value="1|1,'lower_end_fully_turbulent'"></param>
          <param T="33" param="LT_list" value="1|1,'geometry_based'"></param>
          <param T="33" param="IT" value="1|1,'spf.IT_init'"></param>
          <param T="33" param="LT" value="1|1,'spf.LT_init'"></param>
          <param T="33" param="Uref" value="1|1,'1[m/s]'"></param>
          <param T="33" param="k0" value="1|1,'spf.k0_init'"></param>
          <param T="33" param="ep0" value="1|1,'spf.ep0_init'"></param>
          <param T="33" param="om0" value="1|1,'spf.om0_init'"></param>
          <param T="33" param="nutilde0" value="1|1,'3*spf.nu'"></param>
          <param T="33" param="zeta0" value="1|1,'spf.zeta0_init'"></param>
          <param T="33" param="zeta0_aniso" value="1|1,'2/3'"></param>
          <param T="33" param="alpha0" value="1|1,'spf.alpha0_init'"></param>
          <param T="33" param="constraintType" value="1|1,'symmetricConstraint'"></param>
          <param T="33" param="constraintMethod" value="1|1,'elemental'"></param>
          <param T="33" param="xi0" value="1|1,'1'"></param>
          <param T="33" param="StudyStep" value="1|1,'std1/phasei'"></param>
          <param T="33" param="showPhysicsSymbols" value="1|1,'1'"></param>
          <param T="33" param="includeSyntheticTurb" value="1|1,'0'"></param>
          <param T="33" param="gamma0" value="1|1,'spf.gamma0_init'"></param>
          <param T="33" param="N" value="1|1,'100'"></param>
          <param T="33" param="useRandomSeed" value="1|1,'1'"></param>
          <param T="33" param="phys.randomSeed" value="1|1,'113013'"></param>
          <param T="33" param="pairContrib" value="1|1,'fallback'"></param>
          <param T="33" param="constraintOptions" value="1|1,'pointwiseConstraints'"></param>
          <!-- Feature dimension -->
          <edim T="5">2</edim>
          <FeatureInfoList tag="featureInfo" name="FeatureInfoList" created="1688331555707">
            <!-- User comments -->
            <entityComments T="0"></entityComments>
            <!-- Created by -->
            <entityAuthor T="0"></entityAuthor>
            <FeatureInfo tag="info" name="Equation View" created="1688331555708" modified="1715516049488">
              <!-- Node status -->
              <entityFlags T="51">NOREMOVE|NODEACTIVATE</entityFlags>
              <!-- User comments -->
              <entityComments T="0"></entityComments>
              <!-- Created by -->
              <entityAuthor T="0"></entityAuthor>
              <!-- Updated by -->
              <entityModifiedBy T="0"></entityModifiedBy>
            </FeatureInfo>
          </FeatureInfoList>
          <ModelEntityTag tag="DomainType" created="1688331555708">
            <!-- List of tags -->
            <values T="1">1,'EXTERIOR'</values>
          </ModelEntityTag>
          <PhysicsFeatureList tag="feature" name="PhysicsFeatureList" created="1688331555708">
            <!-- User comments -->
            <entityComments T="0"></entityComments>
            <!-- Created by -->
            <entityAuthor T="0"></entityAuthor>
          </PhysicsFeatureList>
        </PhysicsFeature>
        <PhysicsFeature op="InletBoundary" tag="inl3" name="Inlet 3" created="1688331567502" modified="1715515564937">
          <!-- User comments -->
          <entityComments T="0"></entityComments>
          <!-- Created by -->
          <entityAuthor T="0"></entityAuthor>
          <!-- Updated by -->
          <entityModifiedBy T="0"></entityModifiedBy>
          <selection T="32" selection="XDLocalSelection" selType="GEOMDIM">
            <explicit dim="2" hDim="2" geom="/geom/geom1" entities="-70,-1,40"/>
          </selection>
          <!-- Parameter values -->
          <param T="33" param="BoundaryCondition" value="1|1,'FullyDevelopedFlow'"></param>
          <param T="33" param="multipleInlets" value="1|1,'1'"></param>
          <param T="33" param="ComponentWise" value="1|1,'NormalInflowVelocity'"></param>
          <param T="33" param="U0in" value="1|1,'0'"></param>
          <param T="33" param="u0" value="3|1,'0'|1,'0'|1,'0'"></param>
          <param T="33" param="p0" value="1|1,'0'"></param>
          <param T="33" param="SuppressBackflow" value="1|1,'1'"></param>
          <param T="33" param="FlowDirection" value="1|1,'NormalFlow'"></param>
          <param T="33" param="d_u" value="3|1,'1'|1,'0'|1,'0'"></param>
          <param T="33" param="AverageTotalPressure" value="1|1,'0'"></param>
          <param T="33" param="PressureType" value="1|1,'StaticPressure'"></param>
          <param T="33" param="CompensateForHydrostaticPressureApproximation" value="1|1,'1'"></param>
          <param T="33" param="CompensateForHydrostaticPressure" value="1|1,'1'"></param>
          <param T="33" param="LaminarInflowOption" value="1|1,'Uav'"></param>
          <param T="33" param="Uav" value="1|1,'0'"></param>
          <param T="33" param="V0" value="1|1,'0'"></param>
          <param T="33" param="p0_entr" value="1|1,'0'"></param>
          <param T="33" param="CompensateForHydrostaticPressureApproximationIO" value="1|1,'1'"></param>
          <param T="33" param="CompensateForHydrostaticPressureIO" value="1|1,'1'"></param>
          <param T="33" param="Lentr" value="1|1,'1'"></param>
          <param T="33" param="ConstrainEndPointsToZero" value="1|1,'0'"></param>
          <param T="33" param="FullyDevelopedFlowOption" value="1|1,'V0'"></param>
          <param T="33" param="Uavfdf" value="1|1,'0'"></param>
          <param T="33" param="V0fdf" value="1|1,'1.04e-9'"></param>
          <param T="33" param="p0avfdf" value="1|1,'0'"></param>
          <param T="33" param="CompensateForHydrostaticPressureApproximationfdf" value="1|1,'1'"></param>
          <param T="33" param="CompensateForHydrostaticPressurefdf" value="1|1,'1'"></param>
          <param T="33" param="MassFlowType" value="1|1,'MassFlowRate'"></param>
          <param T="33" param="mfr" value="1|1,'1e-5[kg/s]'"></param>
          <param T="33" param="StandardFlowRateDefinedBy" value="1|1,'StandardRho'"></param>
          <param T="33" param="stdmfr" value="1|1,'1e-6[m^3/s]'"></param>
          <param T="33" param="mnst" value="1|1,'0.0224136[m^3/mol]'"></param>
          <param T="33" param="Pst" value="1|1,'1[atm]'"></param>
          <param T="33" param="Tst" value="1|1,'273.15[K]'"></param>
          <param T="33" param="sccmmfr" value="1|1,'100'"></param>
          <param T="33" param="Mf_src" value="1|1,'userdef'"></param>
          <param T="33" param="Mf" value="1|1,'0'"></param>
          <param T="33" param="Mn_src" value="1|1,'userdef'"></param>
          <param T="33" param="Mn" value="1|1,'0.032[kg/mol]'"></param>
          <param T="33" param="RANSVarOption" value="1|1,'SpecifyTurbulentLengthScaleAndIntensity'"></param>
          <param T="33" param="RANSAnisotropyOption" value="1|1,'IsotropicTurbulence'"></param>
          <param T="33" param="IT_list" value="1|1,'lower_end_fully_turbulent'"></param>
          <param T="33" param="LT_list" value="1|1,'geometry_based'"></param>
          <param T="33" param="IT" value="1|1,'spf.IT_init'"></param>
          <param T="33" param="LT" value="1|1,'spf.LT_init'"></param>
          <param T="33" param="Uref" value="1|1,'1[m/s]'"></param>
          <param T="33" param="k0" value="1|1,'spf.k0_init'"></param>
          <param T="33" param="ep0" value="1|1,'spf.ep0_init'"></param>
          <param T="33" param="om0" value="1|1,'spf.om0_init'"></param>
          <param T="33" param="nutilde0" value="1|1,'3*spf.nu'"></param>
          <param T="33" param="zeta0" value="1|1,'spf.zeta0_init'"></param>
          <param T="33" param="zeta0_aniso" value="1|1,'2/3'"></param>
          <param T="33" param="alpha0" value="1|1,'spf.alpha0_init'"></param>
          <param T="33" param="constraintType" value="1|1,'symmetricConstraint'"></param>
          <param T="33" param="constraintMethod" value="1|1,'elemental'"></param>
          <param T="33" param="xi0" value="1|1,'1'"></param>
          <param T="33" param="StudyStep" value="1|1,'std1/phasei'"></param>
          <param T="33" param="showPhysicsSymbols" value="1|1,'1'"></param>
          <param T="33" param="includeSyntheticTurb" value="1|1,'0'"></param>
          <param T="33" param="gamma0" value="1|1,'spf.gamma0_init'"></param>
          <param T="33" param="N" value="1|1,'100'"></param>
          <param T="33" param="useRandomSeed" value="1|1,'1'"></param>
          <param T="33" param="phys.randomSeed" value="1|1,'113013'"></param>
          <param T="33" param="pairContrib" value="1|1,'fallback'"></param>
          <param T="33" param="constraintOptions" value="1|1,'pointwiseConstraints'"></param>
          <!-- Feature dimension -->
          <edim T="5">2</edim>
          <FeatureInfoList tag="featureInfo" name="FeatureInfoList" created="1688331567506">
            <!-- User comments -->
            <entityComments T="0"></entityComments>
            <!-- Created by -->
            <entityAuthor T="0"></entityAuthor>
            <FeatureInfo tag="info" name="Equation View" created="1688331567506" modified="1715516049488">
              <!-- Node status -->
              <entityFlags T="51">NOREMOVE|NODEACTIVATE</entityFlags>
              <!-- User comments -->
              <entityComments T="0"></entityComments>
              <!-- Created by -->
              <entityAuthor T="0"></entityAuthor>
              <!-- Updated by -->
              <entityModifiedBy T="0"></entityModifiedBy>
            </FeatureInfo>
          </FeatureInfoList>
          <ModelEntityTag tag="DomainType" created="1688331567507">
            <!-- List of tags -->
            <values T="1">1,'EXTERIOR'</values>
          </ModelEntityTag>
          <PhysicsFeatureList tag="feature" name="PhysicsFeatureList" created="1688331567507">
            <!-- User comments -->
            <entityComments T="0"></entityComments>
            <!-- Created by -->
            <entityAuthor T="0"></entityAuthor>
          </PhysicsFeatureList>
        </PhysicsFeature>
        <PhysicsFeature op="InletBoundary" tag="inl4" name="Inlet 4" created="1688331576149" modified="1715515564937">
          <!-- User comments -->
          <entityComments T="0"></entityComments>
          <!-- Created by -->
          <entityAuthor T="0"></entityAuthor>
          <!-- Updated by -->
          <entityModifiedBy T="0"></entityModifiedBy>
          <selection T="32" selection="XDLocalSelection" selType="GEOMDIM">
            <explicit dim="2" hDim="2" geom="/geom/geom1" entities="-70,-1,60"/>
          </selection>
          <!-- Parameter values -->
          <param T="33" param="BoundaryCondition" value="1|1,'FullyDevelopedFlow'"></param>
          <param T="33" param="multipleInlets" value="1|1,'1'"></param>
          <param T="33" param="ComponentWise" value="1|1,'NormalInflowVelocity'"></param>
          <param T="33" param="U0in" value="1|1,'0'"></param>
          <param T="33" param="u0" value="3|1,'0'|1,'0'|1,'0'"></param>
          <param T="33" param="p0" value="1|1,'0'"></param>
          <param T="33" param="SuppressBackflow" value="1|1,'1'"></param>
          <param T="33" param="FlowDirection" value="1|1,'NormalFlow'"></param>
          <param T="33" param="d_u" value="3|1,'1'|1,'0'|1,'0'"></param>
          <param T="33" param="AverageTotalPressure" value="1|1,'0'"></param>
          <param T="33" param="PressureType" value="1|1,'StaticPressure'"></param>
          <param T="33" param="CompensateForHydrostaticPressureApproximation" value="1|1,'1'"></param>
          <param T="33" param="CompensateForHydrostaticPressure" value="1|1,'1'"></param>
          <param T="33" param="LaminarInflowOption" value="1|1,'Uav'"></param>
          <param T="33" param="Uav" value="1|1,'0'"></param>
          <param T="33" param="V0" value="1|1,'0'"></param>
          <param T="33" param="p0_entr" value="1|1,'0'"></param>
          <param T="33" param="CompensateForHydrostaticPressureApproximationIO" value="1|1,'1'"></param>
          <param T="33" param="CompensateForHydrostaticPressureIO" value="1|1,'1'"></param>
          <param T="33" param="Lentr" value="1|1,'1'"></param>
          <param T="33" param="ConstrainEndPointsToZero" value="1|1,'0'"></param>
          <param T="33" param="FullyDevelopedFlowOption" value="1|1,'V0'"></param>
          <param T="33" param="Uavfdf" value="1|1,'0'"></param>
          <param T="33" param="V0fdf" value="1|1,'1.04e-9'"></param>
          <param T="33" param="p0avfdf" value="1|1,'0'"></param>
          <param T="33" param="CompensateForHydrostaticPressureApproximationfdf" value="1|1,'1'"></param>
          <param T="33" param="CompensateForHydrostaticPressurefdf" value="1|1,'1'"></param>
          <param T="33" param="MassFlowType" value="1|1,'MassFlowRate'"></param>
          <param T="33" param="mfr" value="1|1,'1e-5[kg/s]'"></param>
          <param T="33" param="StandardFlowRateDefinedBy" value="1|1,'StandardRho'"></param>
          <param T="33" param="stdmfr" value="1|1,'1e-6[m^3/s]'"></param>
          <param T="33" param="mnst" value="1|1,'0.0224136[m^3/mol]'"></param>
          <param T="33" param="Pst" value="1|1,'1[atm]'"></param>
          <param T="33" param="Tst" value="1|1,'273.15[K]'"></param>
          <param T="33" param="sccmmfr" value="1|1,'100'"></param>
          <param T="33" param="Mf_src" value="1|1,'userdef'"></param>
          <param T="33" param="Mf" value="1|1,'0'"></param>
          <param T="33" param="Mn_src" value="1|1,'userdef'"></param>
          <param T="33" param="Mn" value="1|1,'0.032[kg/mol]'"></param>
          <param T="33" param="RANSVarOption" value="1|1,'SpecifyTurbulentLengthScaleAndIntensity'"></param>
          <param T="33" param="RANSAnisotropyOption" value="1|1,'IsotropicTurbulence'"></param>
          <param T="33" param="IT_list" value="1|1,'lower_end_fully_turbulent'"></param>
          <param T="33" param="LT_list" value="1|1,'geometry_based'"></param>
          <param T="33" param="IT" value="1|1,'spf.IT_init'"></param>
          <param T="33" param="LT" value="1|1,'spf.LT_init'"></param>
          <param T="33" param="Uref" value="1|1,'1[m/s]'"></param>
          <param T="33" param="k0" value="1|1,'spf.k0_init'"></param>
          <param T="33" param="ep0" value="1|1,'spf.ep0_init'"></param>
          <param T="33" param="om0" value="1|1,'spf.om0_init'"></param>
          <param T="33" param="nutilde0" value="1|1,'3*spf.nu'"></param>
          <param T="33" param="zeta0" value="1|1,'spf.zeta0_init'"></param>
          <param T="33" param="zeta0_aniso" value="1|1,'2/3'"></param>
          <param T="33" param="alpha0" value="1|1,'spf.alpha0_init'"></param>
          <param T="33" param="constraintType" value="1|1,'symmetricConstraint'"></param>
          <param T="33" param="constraintMethod" value="1|1,'elemental'"></param>
          <param T="33" param="xi0" value="1|1,'1'"></param>
          <param T="33" param="StudyStep" value="1|1,'std1/phasei'"></param>
          <param T="33" param="showPhysicsSymbols" value="1|1,'1'"></param>
          <param T="33" param="includeSyntheticTurb" value="1|1,'0'"></param>
          <param T="33" param="gamma0" value="1|1,'spf.gamma0_init'"></param>
          <param T="33" param="N" value="1|1,'100'"></param>
          <param T="33" param="useRandomSeed" value="1|1,'1'"></param>
          <param T="33" param="phys.randomSeed" value="1|1,'113013'"></param>
          <param T="33" param="pairContrib" value="1|1,'fallback'"></param>
          <param T="33" param="constraintOptions" value="1|1,'pointwiseConstraints'"></param>
          <!-- Feature dimension -->
          <edim T="5">2</edim>
          <FeatureInfoList tag="featureInfo" name="FeatureInfoList" created="1688331576152">
            <!-- User comments -->
            <entityComments T="0"></entityComments>
            <!-- Created by -->
            <entityAuthor T="0"></entityAuthor>
            <FeatureInfo tag="info" name="Equation View" created="1688331576152" modified="1715516049488">
              <!-- Node status -->
              <entityFlags T="51">NOREMOVE|NODEACTIVATE</entityFlags>
              <!-- User comments -->
              <entityComments T="0"></entityComments>
              <!-- Created by -->
              <entityAuthor T="0"></entityAuthor>
              <!-- Updated by -->
              <entityModifiedBy T="0"></entityModifiedBy>
            </FeatureInfo>
          </FeatureInfoList>
          <ModelEntityTag tag="DomainType" created="1688331576153">
            <!-- List of tags -->
            <values T="1">1,'EXTERIOR'</values>
          </ModelEntityTag>
          <PhysicsFeatureList tag="feature" name="PhysicsFeatureList" created="1688331576153">
            <!-- User comments -->
            <entityComments T="0"></entityComments>
            <!-- Created by -->
            <entityAuthor T="0"></entityAuthor>
          </PhysicsFeatureList>
        </PhysicsFeature>
        <PhysicsFeature op="Symmetry" tag="sym1" name="Symmetry 1" created="1688331583701">
          <!-- User comments -->
          <entityComments T="0"></entityComments>
          <!-- Created by -->
          <entityAuthor T="0"></entityAuthor>
          <selection T="32" selection="XDLocalSelection" selType="GEOMDIM">
            <explicit dim="2" hDim="2" geom="/geom/geom1" entities="-70,-1,66,67,68,69,70"/>
          </selection>
          <!-- Parameter values -->
          <param T="33" param="constraintMethod" value="1|1,'elemental'"></param>
          <param T="33" param="StudyStep" value="1|1,'std1/phasei'"></param>
          <param T="33" param="showPhysicsSymbols" value="1|1,'1'"></param>
          <param T="33" param="pairContrib" value="1|1,'fallback'"></param>
          <param T="33" param="constraintOptions" value="1|1,'pointwiseConstraints'"></param>
          <param T="33" param="constraintType" value="1|1,'unidirectionalConstraint'"></param>
          <!-- Feature dimension -->
          <edim T="5">2</edim>
          <FeatureInfoList tag="featureInfo" name="FeatureInfoList" created="1688331583703">
            <!-- User comments -->
            <entityComments T="0"></entityComments>
            <!-- Created by -->
            <entityAuthor T="0"></entityAuthor>
            <FeatureInfo tag="info" name="Equation View" created="1688331583703" modified="1715516049488">
              <!-- Node status -->
              <entityFlags T="51">NOREMOVE|NODEACTIVATE</entityFlags>
              <!-- User comments -->
              <entityComments T="0"></entityComments>
              <!-- Created by -->
              <entityAuthor T="0"></entityAuthor>
              <!-- Updated by -->
              <entityModifiedBy T="0"></entityModifiedBy>
            </FeatureInfo>
          </FeatureInfoList>
          <ModelEntityTag tag="DomainType" created="1688331583703">
            <!-- List of tags -->
            <values T="1">1,'EXTERIOR'</values>
          </ModelEntityTag>
          <PhysicsFeatureList tag="feature" name="PhysicsFeatureList" created="1688331583703">
            <!-- User comments -->
            <entityComments T="0"></entityComments>
            <!-- Created by -->
            <entityAuthor T="0"></entityAuthor>
          </PhysicsFeatureList>
        </PhysicsFeature>
        <PhysicsFeature op="Symmetry" tag="sym2" name="Symmetry 2" created="1688331594216">
          <!-- User comments -->
          <entityComments T="0"></entityComments>
          <!-- Created by -->
          <entityAuthor T="0"></entityAuthor>
          <selection T="32" selection="XDLocalSelection" selType="GEOMDIM">
            <explicit dim="2" hDim="2" geom="/geom/geom1" entities="-70,-1,9,10,29,57,59"/>
          </selection>
          <!-- Parameter values -->
          <param T="33" param="constraintMethod" value="1|1,'elemental'"></param>
          <param T="33" param="StudyStep" value="1|1,'std1/phasei'"></param>
          <param T="33" param="showPhysicsSymbols" value="1|1,'1'"></param>
          <param T="33" param="pairContrib" value="1|1,'fallback'"></param>
          <param T="33" param="constraintOptions" value="1|1,'pointwiseConstraints'"></param>
          <param T="33" param="constraintType" value="1|1,'unidirectionalConstraint'"></param>
          <!-- Feature dimension -->
          <edim T="5">2</edim>
          <FeatureInfoList tag="featureInfo" name="FeatureInfoList" created="1688331594216">
            <!-- User comments -->
            <entityComments T="0"></entityComments>
            <!-- Created by -->
            <entityAuthor T="0"></entityAuthor>
            <FeatureInfo tag="info" name="Equation View" created="1688331594216" modified="1715516049488">
              <!-- Node status -->
              <entityFlags T="51">NOREMOVE|NODEACTIVATE</entityFlags>
              <!-- User comments -->
              <entityComments T="0"></entityComments>
              <!-- Created by -->
              <entityAuthor T="0"></entityAuthor>
              <!-- Updated by -->
              <entityModifiedBy T="0"></entityModifiedBy>
            </FeatureInfo>
          </FeatureInfoList>
          <ModelEntityTag tag="DomainType" created="1688331594217">
            <!-- List of tags -->
            <values T="1">1,'EXTERIOR'</values>
          </ModelEntityTag>
          <PhysicsFeatureList tag="feature" name="PhysicsFeatureList" created="1688331594217">
            <!-- User comments -->
            <entityComments T="0"></entityComments>
            <!-- Created by -->
            <entityAuthor T="0"></entityAuthor>
          </PhysicsFeatureList>
        </PhysicsFeature>
        <PhysicsFeature op="OutletBoundary" tag="out1" name="Outlet 1" created="1688473991666">
          <!-- User comments -->
          <entityComments T="0"></entityComments>
          <!-- Created by -->
          <entityAuthor T="0"></entityAuthor>
          <selection T="32" selection="XDLocalSelection" selType="GEOMDIM">
            <explicit dim="2" hDim="2" geom="/geom/geom1" entities="-70,-1,55"/>
          </selection>
          <!-- Parameter values -->
          <param T="33" param="BoundaryCondition" value="1|1,'Pressure'"></param>
          <param T="33" param="multipleInlets" value="1|1,'1'"></param>
          <param T="33" param="p0" value="1|1,'0'"></param>
          <param T="33" param="NormalFlow" value="1|1,'0'"></param>
          <param T="33" param="SuppressBackflow" value="1|1,'1'"></param>
          <param T="33" param="AverageTotalPressure" value="1|1,'1'"></param>
          <param T="33" param="PressureType" value="1|1,'StaticPressure'"></param>
          <param T="33" param="CompensateForHydrostaticPressureApproximation" value="1|1,'1'"></param>
          <param T="33" param="CompensateForHydrostaticPressure" value="1|1,'1'"></param>
          <param T="33" param="ComponentWise" value="1|1,'NormalOutflowVelocity'"></param>
          <param T="33" param="U0out" value="1|1,'0'"></param>
          <param T="33" param="u0" value="3|1,'0'|1,'0'|1,'0'"></param>
          <param T="33" param="LaminarOutflowOption" value="1|1,'Uav'"></param>
          <param T="33" param="Uav" value="1|1,'0'"></param>
          <param T="33" param="V0" value="1|1,'0'"></param>
          <param T="33" param="Lexit" value="1|1,'1'"></param>
          <param T="33" param="p0_exit" value="1|1,'0'"></param>
          <param T="33" param="CompensateForHydrostaticPressureApproximationIO" value="1|1,'1'"></param>
          <param T="33" param="CompensateForHydrostaticPressureIO" value="1|1,'1'"></param>
          <param T="33" param="ConstrainEndPointsToZero" value="1|1,'0'"></param>
          <param T="33" param="FullyDevelopedFlowOption" value="1|1,'p0av'"></param>
          <param T="33" param="Uavfdf" value="1|1,'0'"></param>
          <param T="33" param="V0fdf" value="1|1,'0'"></param>
          <param T="33" param="p0avfdf" value="1|1,'0'"></param>
          <param T="33" param="CompensateForHydrostaticPressureApproximationfdf" value="1|1,'1'"></param>
          <param T="33" param="CompensateForHydrostaticPressurefdf" value="1|1,'1'"></param>
          <param T="33" param="constraintType" value="1|1,'unidirectionalConstraint'"></param>
          <param T="33" param="constraintMethod" value="1|1,'elemental'"></param>
          <param T="33" param="xi0" value="1|1,'1'"></param>
          <param T="33" param="StudyStep" value="1|1,'std1/phasei'"></param>
          <param T="33" param="showPhysicsSymbols" value="1|1,'1'"></param>
          <param T="33" param="pairContrib" value="1|1,'fallback'"></param>
          <param T="33" param="constraintOptions" value="1|1,'pointwiseConstraints'"></param>
          <!-- Feature dimension -->
          <edim T="5">2</edim>
          <FeatureInfoList tag="featureInfo" name="FeatureInfoList" created="1688473991684">
            <!-- User comments -->
            <entityComments T="0"></entityComments>
            <!-- Created by -->
            <entityAuthor T="0"></entityAuthor>
            <FeatureInfo tag="info" name="Equation View" created="1688473991684" modified="1715516049488">
              <!-- Node status -->
              <entityFlags T="51">NOREMOVE|NODEACTIVATE</entityFlags>
              <!-- User comments -->
              <entityComments T="0"></entityComments>
              <!-- Created by -->
              <entityAuthor T="0"></entityAuthor>
              <!-- Updated by -->
              <entityModifiedBy T="0"></entityModifiedBy>
            </FeatureInfo>
          </FeatureInfoList>
          <ModelEntityTag tag="DomainType" created="1688473991685">
            <!-- List of tags -->
            <values T="1">1,'EXTERIOR'</values>
          </ModelEntityTag>
          <PhysicsFeatureList tag="feature" name="PhysicsFeatureList" created="1688473991685">
            <!-- User comments -->
            <entityComments T="0"></entityComments>
            <!-- Created by -->
            <entityAuthor T="0"></entityAuthor>
          </PhysicsFeatureList>
        </PhysicsFeature>
      </PhysicsFeatureList>
      <PhysicsPropList tag="prop" name="PhysicsPropList" created="1688330408296">
        <!-- User comments -->
        <entityComments T="0"></entityComments>
        <!-- Created by -->
        <entityAuthor T="0"></entityAuthor>
        <PhysicsProp tag="PhysicsSymbols" name="Enable Physics Symbols" created="1688330408309">
          <!-- User comments -->
          <entityComments T="0"></entityComments>
          <!-- Created by -->
          <entityAuthor T="0"></entityAuthor>
          <!-- Parameter values -->
          <param T="33" param="PhysicsSymbols" value="1|1,'0'"></param>
          <param T="33" param="physicsSymbolButtons" value="1|1,'0'"></param>
        </PhysicsProp>
        <PhysicsProp tag="ShapeProperty" name="Shape Function" created="1688330408309">
          <!-- User comments -->
          <entityComments T="0"></entityComments>
          <!-- Created by -->
          <entityAuthor T="0"></entityAuthor>
          <!-- Parameter values -->
          <param T="33" param="order_fluid" value="1|1,'1'"></param>
          <param T="33" param="boundaryFlux_velocity" value="1|1,'0'"></param>
          <param T="33" param="boundaryFluxSmooth_velocity" value="1|1,'1'"></param>
          <param T="33" param="hiddenRowLabels" value="14|1,'Velocity field'|1,'Pressure'|1,'Turbulent kinetic energy'|1,'Turbulent dissipation rate'|1,'Specific dissipation rate'|1,'Reciprocal wall distance'|1,'Corrected velocity field'|1,'Corrected pressure'|1,'Undamped turbulent kinematic viscosity'|1,'Wall distance in viscous units'|1,'Tangential velocity in viscous units'|1,'Turbulent relative fluctuations'|1,'Elliptic blending function'|1,'Intermittency'"></param>
          <param T="33" param="valueType" value="14|1,'real'|1,'real'|1,'real'|1,'real'|1,'real'|1,'real'|1,'real'|1,'real'|1,'real'|1,'real'|1,'real'|1,'real'|1,'real'|1,'real'"></param>
          <param T="33" param="frame" value="1|1,'spatial'"></param>
        </PhysicsProp>
        <PhysicsProp tag="EquationForm" name="Advanced Settings" created="1688330408309">
          <!-- User comments -->
          <entityComments T="0"></entityComments>
          <!-- Created by -->
          <entityAuthor T="0"></entityAuthor>
          <!-- Parameter values -->
          <param T="33" param="form" value="1|1,'Automatic'"></param>
          <param T="33" param="freq_src" value="1|1,'fromSolver'"></param>
          <param T="33" param="freq" value="1|1,'1[kHz]'"></param>
          <param T="33" param="showAllModelInputs" value="1|1,'0'"></param>
        </PhysicsProp>
        <PhysicsProp tag="PhysicalModelProperty" name="Physical Model" created="1688330408310">
          <!-- User comments -->
          <entityComments T="0"></entityComments>
          <!-- Created by -->
          <entityAuthor T="0"></entityAuthor>
          <!-- Parameter values -->
          <param T="33" param="StokesFlowProp" value="1|1,'0'"></param>
          <param T="33" param="Compressibility" value="1|1,'Incompressible'"></param>
          <param T="33" param="textCompressibilityMixtureModel" value="1|1,'The Mixture Model multiphysics coupling is restricted to incompressible flow'"></param>
          <param T="33" param="textCompressibilityMixtureModel2" value="1|1,'The Incompressible flow option is not available for the Mixture Model multiphysics coupling'"></param>
          <param T="33" param="EnablePorousMediaDomains" value="1|1,'0'"></param>
          <param T="33" param="IncludeGravity" value="1|1,'0'"></param>
          <param T="33" param="UseReducedPressure" value="1|1,'0'"></param>
          <param T="33" param="PressurePoissonEquation" value="1|1,'0'"></param>
          <param T="33" param="ViscoelasticFlow" value="1|1,'0'"></param>
          <param T="33" param="rref" value="3|1,'0'|1,'0'|1,'0'"></param>
          <param T="33" param="BackCompState" value="1|1,'3'"></param>
          <param T="33" param="isBrinkman" value="1|1,'0'"></param>
          <param T="33" param="Tref_src" value="1|1,'userdef'"></param>
          <param T="33" param="Tref" value="1|1,'293.15[K]'"></param>
          <param T="33" param="pref" value="1|1,'1[atm]'"></param>
          <param T="33" param="PorousWallTreatment" value="1|1,'PorousResolvedWall'"></param>
          <param T="33" param="PorousSlipPressureGradientFormulation" value="1|1,'0'"></param>
        </PhysicsProp>
        <PhysicsProp tag="TurbulenceModelProperty" name="Turbulence" created="1688330408312">
          <!-- User comments -->
          <entityComments T="0"></entityComments>
          <!-- Created by -->
          <entityAuthor T="0"></entityAuthor>
          <!-- Parameter values -->
          <param T="33" param="Ceps1" value="1|1,'1.44'"></param>
          <param T="33" param="Ceps2" value="1|1,'1.92'"></param>
          <param T="33" param="C_mu" value="1|1,'0.09'"></param>
          <param T="33" param="sigmak" value="1|1,'1.0'"></param>
          <param T="33" param="sigmaeps" value="1|1,'1.3'"></param>
          <param T="33" param="lowReCeps1" value="1|1,'1.5'"></param>
          <param T="33" param="lowReCeps2" value="1|1,'1.9'"></param>
          <param T="33" param="lowResigmak" value="1|1,'1.4'"></param>
          <param T="33" param="lowResigmaeps" value="1|1,'1.5'"></param>
          <param T="33" param="B" value="1|1,'5.2'"></param>
          <param T="33" param="cb1" value="1|1,'0.1355'"></param>
          <param T="33" param="cb2" value="1|1,'0.622'"></param>
          <param T="33" param="cv1" value="1|1,'7.1'"></param>
          <param T="33" param="cw2" value="1|1,'0.3'"></param>
          <param T="33" param="cw3" value="1|1,'2'"></param>
          <param T="33" param="sigmanu" value="1|1,'2/3'"></param>
          <param T="33" param="kappavSA" value="1|1,'0.41'"></param>
          <param T="33" param="CRot" value="1|1,'2'"></param>
          <param T="33" param="alphakom" value="1|1,'13/25'"></param>
          <param T="33" param="sigmaks" value="1|1,'1/2'"></param>
          <param T="33" param="sigmaom" value="1|1,'1/2'"></param>
          <param T="33" param="beta0" value="1|1,'9/125'"></param>
          <param T="33" param="beta0s" value="1|1,'9/100'"></param>
          <param T="33" param="kappav" value="1|1,'0.41'"></param>
          <param T="33" param="a1" value="1|1,'0.31'"></param>
          <param T="33" param="beta1" value="1|1,'0.075'"></param>
          <param T="33" param="beta2" value="1|1,'0.0828'"></param>
          <param T="33" param="gamma1" value="1|1,'5/9'"></param>
          <param T="33" param="gamma2" value="1|1,'0.44'"></param>
          <param T="33" param="sigmak1" value="1|1,'0.85'"></param>
          <param T="33" param="sigmak2" value="1|1,'1.0'"></param>
          <param T="33" param="sigmaom1" value="1|1,'0.5'"></param>
          <param T="33" param="sigmaom2" value="1|1,'0.856'"></param>
          <param T="33" param="kappaA" value="1|1,'0.402'"></param>
          <param T="33" param="BA" value="1|1,'6.59'"></param>
          <param T="33" param="kappaL" value="1|1,'0.417'"></param>
          <param T="33" param="Elvel" value="1|1,'8.6'"></param>
          <param T="33" param="C_mu_v2f" value="1|1,'0.22'"></param>
          <param T="33" param="C_tau" value="1|1,'6'"></param>
          <param T="33" param="C_eta" value="1|1,'86'"></param>
          <param T="33" param="C_L" value="1|1,'0.164'"></param>
          <param T="33" param="C1" value="1|1,'1.7'"></param>
          <param T="33" param="C2" value="1|1,'1.2'"></param>
          <param T="33" param="Ceps1_v2f" value="1|1,'1.44'"></param>
          <param T="33" param="Ceps2_v2f" value="1|1,'1.83'"></param>
          <param T="33" param="A0" value="1|1,'4'"></param>
          <param T="33" param="A1" value="1|1,'0.04'"></param>
          <param T="33" param="RkepsC2" value="1|1,'1.9'"></param>
          <param T="33" param="sigmaeps_Rkeps" value="1|1,'1.2'"></param>
          <param T="33" param="sigmak_v2f" value="1|1,'1'"></param>
          <param T="33" param="sigmaeps_v2f" value="1|1,'1.22'"></param>
          <param T="33" param="sigmazeta_v2f" value="1|1,'1'"></param>
          <param T="33" param="TurbulenceModelType" value="1|1,'None'"></param>
          <param T="33" param="TurbulenceModel" value="1|1,'keps'"></param>
          <param T="33" param="WallTreatment" value="1|1,'WallFunctions'"></param>
          <param T="33" param="editTurbulenceModelParameters" value="1|1,'0'"></param>
          <param T="33" param="LESModel" value="1|1,'RBVM'"></param>
          <param T="33" param="editLESModelParameters" value="1|1,'0'"></param>
          <param T="33" param="Cvisc" value="1|1,'0.0740'"></param>
          <param T="33" param="Cs" value="1|1,'0.01'"></param>
          <param T="33" param="Cdes" value="1|1,'1'"></param>
          <param T="33" param="c_e2" value="1|1,'50'"></param>
          <param T="33" param="c_a2" value="1|1,'0.06'"></param>
          <param T="33" param="sigma_gamma" value="1|1,'1'"></param>
          <param T="33" param="C_TU1" value="1|1,'100'"></param>
          <param T="33" param="C_TU2" value="1|1,'1000'"></param>
          <param T="33" param="C_TU3" value="1|1,'1'"></param>
          <param T="33" param="C_PG1" value="1|1,'14.68'"></param>
          <param T="33" param="C_PG2" value="1|1,'-7.34'"></param>
          <param T="33" param="C_PG3" value="1|1,'0'"></param>
          <param T="33" param="C_PG1_lim" value="1|1,'1.5'"></param>
          <param T="33" param="C_PG2_lim" value="1|1,'3'"></param>
          <param T="33" param="C_k" value="1|1,'1'"></param>
          <param T="33" param="C_SEP" value="1|1,'1'"></param>
          <param T="33" param="Re_thetac_lim" value="1|1,'1100'"></param>
          <param T="33" param="LESWallTreatment" value="1|1,'LowReynoldsNumber'"></param>
          <param T="33" param="DESTurbulenceModel" value="1|1,'SpalartAllmaras'"></param>
          <param T="33" param="DESWallTreatment" value="1|1,'Automatic'"></param>
          <param T="33" param="editDESModelParameters" value="1|1,'0'"></param>
          <param T="33" param="includeTransitionModeling" value="1|1,'0'"></param>
          <param T="33" param="ThermalTurbType" value="1|1,'KaysCrawford'"></param>
          <param T="33" param="ThermalWallFunction" value="1|1,'Standard'"></param>
        </PhysicsProp>
        <PhysicsProp tag="ConsistentStabilization" name="Stabilization" created="1688330408315">
          <!-- User comments -->
          <entityComments T="0"></entityComments>
          <!-- Created by -->
          <entityAuthor T="0"></entityAuthor>
          <!-- Parameter values -->
          <param T="33" param="StreamlineDiffusionOldForm" value="1|1,'0'"></param>
          <param T="33" param="StreamlineDiffusion" value="1|1,'1'"></param>
          <param T="33" param="CrosswindDiffusion" value="1|1,'1'"></param>
          <param T="33" param="RANSStreamlineDiffusion" value="1|1,'1'"></param>
          <param T="33" param="RANSCrosswindDiffusion" value="1|1,'1'"></param>
          <param T="33" param="CrosswindDiffusionOldFormNS" value="1|1,'0'"></param>
          <param T="33" param="ck" value="1|1,'1'"></param>
          <param T="33" param="CrosswindDiffusionOldFormRANS" value="1|1,'0'"></param>
          <param T="33" param="ck_RANS" value="1|1,'1'"></param>
          <param T="33" param="useDynamicSubgridTimescale" value="1|1,'1'"></param>
          <param T="33" param="limitTimeStepInStabilization" value="1|1,'0'"></param>
        </PhysicsProp>
        <PhysicsProp tag="InconsistentStabilization" name="Inconsistent Stabilization" created="1688330408316">
          <!-- User comments -->
          <entityComments T="0"></entityComments>
          <!-- Created by -->
          <entityAuthor T="0"></entityAuthor>
          <!-- Parameter values -->
          <param T="33" param="IsotropicDiffusion" value="1|1,'0'"></param>
          <param T="33" param="delid" value="1|1,'0.25'"></param>
          <param T="33" param="RANSIsotropicDiffusion" value="1|1,'0'"></param>
          <param T="33" param="delidRANS" value="1|1,'0.25'"></param>
        </PhysicsProp>
        <PhysicsProp tag="AdvancedSettingProperty" name="Advanced Settings 2" created="1688330408316">
          <!-- User comments -->
          <entityComments T="0"></entityComments>
          <!-- Created by -->
          <entityAuthor T="0"></entityAuthor>
          <!-- Parameter values -->
          <param T="33" param="UsePseudoTime" value="1|1,'0'"></param>
          <param T="33" param="PseudoTimeSetting" value="1|1,'Automatic'"></param>
          <param T="33" param="CFLNumbExpr" value="1|1,'Automatic'"></param>
          <param T="33" param="locCFL" value="1|1,'spf.localCFLvalue'"></param>
          <param T="33" param="UScale" value="1|1,'1[m/s]'"></param>
          <param T="33" param="lScaleFact" value="1|1,'0.035'"></param>
          <param T="33" param="viscScale" value="1|1,'5e-6[m^2/s]'"></param>
          <param T="33" param="useBNS" value="1|1,'0'"></param>
        </PhysicsProp>
        <PhysicsProp tag="NormalVector" name="Normal Vector" created="1688330408318">
          <!-- User comments -->
          <entityComments T="0"></entityComments>
          <!-- Created by -->
          <entityAuthor T="0"></entityAuthor>
        </PhysicsProp>
        <PhysicsProp tag="PropertyEnablerProp" name="" created="1688330408318">
          <!-- User comments -->
          <entityComments T="0"></entityComments>
          <!-- Created by -->
          <entityAuthor T="0"></entityAuthor>
          <!-- Parameter values -->
          <param T="33" param="allowOutOfPlaneProp" value="1|1,'1'"></param>
          <param T="33" param="allowRadiationProp" value="1|1,'1'"></param>
          <param T="33" param="allowStokesProp" value="1|1,'1'"></param>
          <param T="33" param="allowTurbProp" value="1|1,'1'"></param>
          <param T="33" param="allowMaxwellStefan" value="1|1,'1'"></param>
        </PhysicsProp>
        <PhysicsProp tag="EquationDisplayMAINSinglePhaseFlow" name=" 2" created="1688330408318">
          <!-- User comments -->
          <entityComments T="0"></entityComments>
          <!-- Created by -->
          <entityAuthor T="0"></entityAuthor>
        </PhysicsProp>
        <PhysicsProp tag="StudyStep" name="Show Equation Assuming" created="1688330408319">
          <!-- User comments -->
          <entityComments T="0"></entityComments>
          <!-- Created by -->
          <entityAuthor T="0"></entityAuthor>
          <!-- Parameter values -->
          <param T="33" param="StudyStep" value="1|1,'std1/phasei'"></param>
        </PhysicsProp>
      </PhysicsPropList>
    </Physics>
    <Physics op="LevelSet" tag="ls" name="Level Set" created="1688330408624">
      <!-- User comments -->
      <entityComments T="0"></entityComments>
      <!-- Created by -->
      <entityAuthor T="0"></entityAuthor>
      <selection T="32" selection="LocalSelection" flags="16" selType="GEOMDIM">
        <explicit dim="3" hDim="3" geom="/geom/geom1"/>
      </selection>
      <!-- Geometry -->
      <geom T="50">/geom/geom1</geom>
      <!-- Scope identifier -->
      <identifier T="0">ls</identifier>
      <PhysicsFieldList tag="field" name="PhysicsFieldList" created="1688330408625">
        <!-- User comments -->
        <entityComments T="0"></entityComments>
        <!-- Created by -->
        <entityAuthor T="0"></entityAuthor>
        <PhysicsField tag="levelsetvariable" created="1688330408626">
          <!-- Node status -->
          <entityFlags T="51">NOREMOVE|NORETAG|NODEACTIVATE</entityFlags>
          <!-- Identifier -->
          <applfieldID T="0">levelsetvariable</applfieldID>
          <!-- Component names -->
          <components T="1">1,'phils'</components>
          <!-- Field name -->
          <fieldname T="0">phils</fieldname>
        </PhysicsField>
        <PhysicsField tag="reciprocallength_i" created="1688330408626">
          <!-- Node status -->
          <entityFlags T="51">NOREMOVE|NORETAG|NODEACTIVATE</entityFlags>
          <!-- Identifier -->
          <applfieldID T="0">reciprocallength_i</applfieldID>
          <!-- Component names -->
          <components T="1">1,'GI'</components>
          <!-- Field name -->
          <fieldname T="0">GI</fieldname>
        </PhysicsField>
      </PhysicsFieldList>
      <FeatureInfoList tag="featureInfo" name="FeatureInfoList" created="1688330408625">
        <!-- User comments -->
        <entityComments T="0"></entityComments>
        <!-- Created by -->
        <entityAuthor T="0"></entityAuthor>
        <FeatureInfo tag="info" name="Equation View" created="1688330408643" modified="1715516049488">
          <!-- Node status -->
          <entityFlags T="51">NOREMOVE|NODEACTIVATE</entityFlags>
          <!-- User comments -->
          <entityComments T="0"></entityComments>
          <!-- Created by -->
          <entityAuthor T="0"></entityAuthor>
          <!-- Updated by -->
          <entityModifiedBy T="0"></entityModifiedBy>
        </FeatureInfo>
      </FeatureInfoList>
      <PhysicsFeatureList tag="feature" name="PhysicsFeatureList" created="1688330408625">
        <!-- User comments -->
        <entityComments T="0"></entityComments>
        <!-- Created by -->
        <entityAuthor T="0"></entityAuthor>
        <PhysicsFeature op="LevelSetModel" tag="lsm1" name="Level Set Model 1" created="1688330408634" modified="1688474586416">
          <!-- Node status -->
          <entityFlags T="51">NOREMOVE|NODEACTIVATE</entityFlags>
          <!-- User comments -->
          <entityComments T="0"></entityComments>
          <!-- Created by -->
          <entityAuthor T="0"></entityAuthor>
          <!-- Updated by -->
          <entityModifiedBy T="0"></entityModifiedBy>
          <selection T="32" selection="XDLocalSelection" flags="17" selType="GEOMDIM">
            <explicit dim="3" hDim="3" geom="/geom/geom1"/>
          </selection>
          <!-- Parameter values -->
          <param T="33" param="gamma" value="1|1,'1'"></param>
          <param T="33" param="epsilon_ls" value="1|1,'10[um]'"></param>
          <param T="33" param="u_src" value="1|1,'userdef'"></param>
          <param T="33" param="u" value="3|1,'0'|1,'0'|1,'0'"></param>
          <param T="33" param="StudyStep" value="1|1,'std1/phasei'"></param>
          <param T="33" param="showPhysicsSymbols" value="1|1,'1'"></param>
          <!-- Feature dimension -->
          <edim T="5">3</edim>
          <!-- Flag indicating default feature -->
          <default T="3">true</default>
          <FeatureInfoList tag="featureInfo" name="FeatureInfoList" created="1688330408636">
            <!-- User comments -->
            <entityComments T="0"></entityComments>
            <!-- Created by -->
            <entityAuthor T="0"></entityAuthor>
            <FeatureInfo tag="info" name="Equation View" created="1688330408636" modified="1715516049488">
              <!-- Node status -->
              <entityFlags T="51">NOREMOVE|NODEACTIVATE</entityFlags>
              <!-- User comments -->
              <entityComments T="0"></entityComments>
              <!-- Created by -->
              <entityAuthor T="0"></entityAuthor>
              <!-- Updated by -->
              <entityModifiedBy T="0"></entityModifiedBy>
            </FeatureInfo>
          </FeatureInfoList>
          <ModelEntityTag tag="DomainType" created="1688330408637">
            <!-- List of tags -->
            <values T="1">2,'VOID','GEOMETRY'</values>
          </ModelEntityTag>
          <PhysicsFeatureList tag="feature" name="PhysicsFeatureList" created="1688330408637">
            <!-- User comments -->
            <entityComments T="0"></entityComments>
            <!-- Created by -->
            <entityAuthor T="0"></entityAuthor>
          </PhysicsFeatureList>
        </PhysicsFeature>
        <PhysicsFeature op="init" tag="init1" name="Initial Values 1" created="1688330408637">
          <!-- Node status -->
          <entityFlags T="51">NOREMOVE|NODEACTIVATE</entityFlags>
          <!-- User comments -->
          <entityComments T="0"></entityComments>
          <!-- Created by -->
          <entityAuthor T="0"></entityAuthor>
          <selection T="32" selection="XDLocalSelection" flags="17" selType="GEOMDIM">
            <explicit dim="3" hDim="3" geom="/geom/geom1"/>
          </selection>
          <!-- Parameter values -->
          <param T="33" param="InitialValuesOption" value="1|1,'SpecifyPhase'"></param>
          <param T="33" param="phils_init" value="1|1,'0'"></param>
          <param T="33" param="FluidInDomain" value="1|1,'Fluid1phils'"></param>
          <param T="33" param="StudyStep" value="1|1,'std1/phasei'"></param>
          <param T="33" param="showPhysicsSymbols" value="1|1,'1'"></param>
          <!-- Feature dimension -->
          <edim T="5">3</edim>
          <!-- Flag indicating default feature -->
          <default T="3">true</default>
          <FeatureInfoList tag="featureInfo" name="FeatureInfoList" created="1688330408639">
            <!-- User comments -->
            <entityComments T="0"></entityComments>
            <!-- Created by -->
            <entityAuthor T="0"></entityAuthor>
            <FeatureInfo tag="info" name="Equation View" created="1688330408639" modified="1715516049488">
              <!-- Node status -->
              <entityFlags T="51">NOREMOVE|NODEACTIVATE</entityFlags>
              <!-- User comments -->
              <entityComments T="0"></entityComments>
              <!-- Created by -->
              <entityAuthor T="0"></entityAuthor>
              <!-- Updated by -->
              <entityModifiedBy T="0"></entityModifiedBy>
            </FeatureInfo>
          </FeatureInfoList>
          <ModelEntityTag tag="DomainType" created="1688330408639">
            <!-- List of tags -->
            <values T="1">2,'VOID','GEOMETRY'</values>
          </ModelEntityTag>
          <PhysicsFeatureList tag="feature" name="PhysicsFeatureList" created="1688330408639">
            <!-- User comments -->
            <entityComments T="0"></entityComments>
            <!-- Created by -->
            <entityAuthor T="0"></entityAuthor>
          </PhysicsFeatureList>
        </PhysicsFeature>
        <PhysicsFeature op="initFluid2" tag="initfluid2" name="Initial Values, Fluid 2" created="1688330408640" modified="1688331969379">
          <!-- Node status -->
          <entityFlags T="51">NOREMOVE</entityFlags>
          <!-- User comments -->
          <entityComments T="0"></entityComments>
          <!-- Created by -->
          <entityAuthor T="0"></entityAuthor>
          <!-- Updated by -->
          <entityModifiedBy T="0"></entityModifiedBy>
          <selection T="32" selection="XDLocalSelection" selType="GEOMDIM">
            <explicit dim="3" hDim="3" geom="/geom/geom1" entities="7,4,6"/>
          </selection>
          <!-- Parameter values -->
          <param T="33" param="InitialValuesOption" value="1|1,'SpecifyPhase'"></param>
          <param T="33" param="phils_init" value="1|1,'0'"></param>
          <param T="33" param="FluidInDomain" value="1|1,'Fluid2phils'"></param>
          <param T="33" param="StudyStep" value="1|1,'std1/phasei'"></param>
          <param T="33" param="showPhysicsSymbols" value="1|1,'1'"></param>
          <!-- Feature dimension -->
          <edim T="5">3</edim>
          <!-- Flag indicating default feature -->
          <default T="3">true</default>
          <FeatureInfoList tag="featureInfo" name="FeatureInfoList" created="1688330408641">
            <!-- User comments -->
            <entityComments T="0"></entityComments>
            <!-- Created by -->
            <entityAuthor T="0"></entityAuthor>
            <FeatureInfo tag="info" name="Equation View" created="1688330408641" modified="1715516049488">
              <!-- Node status -->
              <entityFlags T="51">NOREMOVE|NODEACTIVATE</entityFlags>
              <!-- User comments -->
              <entityComments T="0"></entityComments>
              <!-- Created by -->
              <entityAuthor T="0"></entityAuthor>
              <!-- Updated by -->
              <entityModifiedBy T="0"></entityModifiedBy>
            </FeatureInfo>
          </FeatureInfoList>
          <ModelEntityTag tag="DomainType" created="1688330408641">
            <!-- List of tags -->
            <values T="1">2,'VOID','GEOMETRY'</values>
          </ModelEntityTag>
          <PhysicsFeatureList tag="feature" name="PhysicsFeatureList" created="1688330408641">
            <!-- User comments -->
            <entityComments T="0"></entityComments>
            <!-- Created by -->
            <entityAuthor T="0"></entityAuthor>
          </PhysicsFeatureList>
        </PhysicsFeature>
        <PhysicsFeature op="NoFlow" tag="nf1" name="No Flow 1" created="1688330408642">
          <!-- Node status -->
          <entityFlags T="51">NOREMOVE|NODEACTIVATE</entityFlags>
          <!-- User comments -->
          <entityComments T="0"></entityComments>
          <!-- Created by -->
          <entityAuthor T="0"></entityAuthor>
          <selection T="32" selection="XDLocalSelection" flags="17" selType="GEOMDIM">
            <explicit dim="2" hDim="2" geom="/geom/geom1"/>
          </selection>
          <!-- Parameter values -->
          <param T="33" param="StudyStep" value="1|1,'std1/phasei'"></param>
          <param T="33" param="showPhysicsSymbols" value="1|1,'1'"></param>
          <param T="33" param="pairContrib" value="1|1,'fallback'"></param>
          <!-- Feature dimension -->
          <edim T="5">2</edim>
          <!-- Flag indicating default feature -->
          <default T="3">true</default>
          <FeatureInfoList tag="featureInfo" name="FeatureInfoList" created="1688330408642">
            <!-- User comments -->
            <entityComments T="0"></entityComments>
            <!-- Created by -->
            <entityAuthor T="0"></entityAuthor>
            <FeatureInfo tag="info" name="Equation View" created="1688330408642" modified="1715516049488">
              <!-- Node status -->
              <entityFlags T="51">NOREMOVE|NODEACTIVATE</entityFlags>
              <!-- User comments -->
              <entityComments T="0"></entityComments>
              <!-- Created by -->
              <entityAuthor T="0"></entityAuthor>
              <!-- Updated by -->
              <entityModifiedBy T="0"></entityModifiedBy>
            </FeatureInfo>
          </FeatureInfoList>
          <ModelEntityTag tag="DomainType" created="1688330408642">
            <!-- List of tags -->
            <values T="1">1,'EXTERIOR'</values>
          </ModelEntityTag>
          <PhysicsFeatureList tag="feature" name="PhysicsFeatureList" created="1688330408642">
            <!-- User comments -->
            <entityComments T="0"></entityComments>
            <!-- Created by -->
            <entityAuthor T="0"></entityAuthor>
          </PhysicsFeatureList>
        </PhysicsFeature>
        <PhysicsFeature op="Continuity" tag="dcont1" name="Continuity" created="1688473619639">
          <!-- Node status -->
          <entityFlags T="51">DISABLED|NOREMOVE|NODEACTIVATE|AUTODEACTIVATE</entityFlags>
          <selection T="32" selection="XDLocalSelection" flags="17" selType="GEOMDIM">
            <explicit dim="2" hDim="2" geom="/geom/geom1"/>
          </selection>
          <!-- Parameter values -->
          <param T="33" param="pairDisconnect" value="1|1,'1'"></param>
          <param T="33" param="pairs" value="0"></param>
          <param T="33" param="StudyStep" value="1|1,'std1/phasei'"></param>
          <param T="33" param="showPhysicsSymbols" value="1|1,'1'"></param>
          <!-- Feature dimension -->
          <edim T="5">2</edim>
          <!-- Flag indicating default feature -->
          <default T="3">true</default>
          <ModelEntityTag tag="DomainType" created="1688473619639">
            <!-- List of tags -->
            <values T="1">1,'PAIR'</values>
          </ModelEntityTag>
          <FeatureInfoList tag="featureInfo" name="FeatureInfoList" created="1688473622650">
            <!-- User comments -->
            <entityComments T="0"></entityComments>
            <!-- Created by -->
            <entityAuthor T="0"></entityAuthor>
            <FeatureInfo tag="info" name="Equation View" created="1688473622650">
              <!-- Node status -->
              <entityFlags T="51">NOREMOVE|NODEACTIVATE</entityFlags>
              <!-- User comments -->
              <entityComments T="0"></entityComments>
              <!-- Created by -->
              <entityAuthor T="0"></entityAuthor>
            </FeatureInfo>
          </FeatureInfoList>
          <PhysicsFeatureList tag="feature" name="PhysicsFeatureList" created="1688473623861">
            <!-- User comments -->
            <entityComments T="0"></entityComments>
            <!-- Created by -->
            <entityAuthor T="0"></entityAuthor>
          </PhysicsFeatureList>
        </PhysicsFeature>
        <PhysicsFeature op="InletBoundary" tag="inl1" name="Inlet 1" created="1688331612655">
          <!-- User comments -->
          <entityComments T="0"></entityComments>
          <!-- Created by -->
          <entityAuthor T="0"></entityAuthor>
          <selection T="32" selection="XDLocalSelection" selType="GEOMDIM">
            <explicit dim="2" hDim="2" geom="/geom/geom1" entities="-70,-1,3"/>
          </selection>
          <!-- Parameter values -->
          <param T="33" param="lscond" value="1|1,'Fluid1ls'"></param>
          <param T="33" param="ls0" value="1|1,'0'"></param>
          <param T="33" param="constraintMethod" value="1|1,'elemental'"></param>
          <param T="33" param="StudyStep" value="1|1,'std1/phasei'"></param>
          <param T="33" param="showPhysicsSymbols" value="1|1,'1'"></param>
          <param T="33" param="pairContrib" value="1|1,'fallback'"></param>
          <param T="33" param="constraintOptions" value="1|1,'pointwiseConstraints'"></param>
          <!-- Feature dimension -->
          <edim T="5">2</edim>
          <FeatureInfoList tag="featureInfo" name="FeatureInfoList" created="1688331612656">
            <!-- User comments -->
            <entityComments T="0"></entityComments>
            <!-- Created by -->
            <entityAuthor T="0"></entityAuthor>
            <FeatureInfo tag="info" name="Equation View" created="1688331612656" modified="1715516049488">
              <!-- Node status -->
              <entityFlags T="51">NOREMOVE|NODEACTIVATE</entityFlags>
              <!-- User comments -->
              <entityComments T="0"></entityComments>
              <!-- Created by -->
              <entityAuthor T="0"></entityAuthor>
              <!-- Updated by -->
              <entityModifiedBy T="0"></entityModifiedBy>
            </FeatureInfo>
          </FeatureInfoList>
          <ModelEntityTag tag="DomainType" created="1688331612656">
            <!-- List of tags -->
            <values T="1">1,'EXTERIOR'</values>
          </ModelEntityTag>
          <PhysicsFeatureList tag="feature" name="PhysicsFeatureList" created="1688331612656">
            <!-- User comments -->
            <entityComments T="0"></entityComments>
            <!-- Created by -->
            <entityAuthor T="0"></entityAuthor>
          </PhysicsFeatureList>
        </PhysicsFeature>
        <PhysicsFeature op="InletBoundary" tag="inl2" name="Inlet 2" created="1688331625467">
          <!-- User comments -->
          <entityComments T="0"></entityComments>
          <!-- Created by -->
          <entityAuthor T="0"></entityAuthor>
          <selection T="32" selection="XDLocalSelection" selType="GEOMDIM">
            <explicit dim="2" hDim="2" geom="/geom/geom1" entities="-70,-1,23"/>
          </selection>
          <!-- Parameter values -->
          <param T="33" param="lscond" value="1|1,'Fluid1ls'"></param>
          <param T="33" param="ls0" value="1|1,'0'"></param>
          <param T="33" param="constraintMethod" value="1|1,'elemental'"></param>
          <param T="33" param="StudyStep" value="1|1,'std1/phasei'"></param>
          <param T="33" param="showPhysicsSymbols" value="1|1,'1'"></param>
          <param T="33" param="pairContrib" value="1|1,'fallback'"></param>
          <param T="33" param="constraintOptions" value="1|1,'pointwiseConstraints'"></param>
          <!-- Feature dimension -->
          <edim T="5">2</edim>
          <FeatureInfoList tag="featureInfo" name="FeatureInfoList" created="1688331625468">
            <!-- User comments -->
            <entityComments T="0"></entityComments>
            <!-- Created by -->
            <entityAuthor T="0"></entityAuthor>
            <FeatureInfo tag="info" name="Equation View" created="1688331625468" modified="1715516049488">
              <!-- Node status -->
              <entityFlags T="51">NOREMOVE|NODEACTIVATE</entityFlags>
              <!-- User comments -->
              <entityComments T="0"></entityComments>
              <!-- Created by -->
              <entityAuthor T="0"></entityAuthor>
              <!-- Updated by -->
              <entityModifiedBy T="0"></entityModifiedBy>
            </FeatureInfo>
          </FeatureInfoList>
          <ModelEntityTag tag="DomainType" created="1688331625468">
            <!-- List of tags -->
            <values T="1">1,'EXTERIOR'</values>
          </ModelEntityTag>
          <PhysicsFeatureList tag="feature" name="PhysicsFeatureList" created="1688331625468">
            <!-- User comments -->
            <entityComments T="0"></entityComments>
            <!-- Created by -->
            <entityAuthor T="0"></entityAuthor>
          </PhysicsFeatureList>
        </PhysicsFeature>
        <PhysicsFeature op="InletBoundary" tag="inl3" name="Inlet 3" created="1688331635123">
          <!-- User comments -->
          <entityComments T="0"></entityComments>
          <!-- Created by -->
          <entityAuthor T="0"></entityAuthor>
          <selection T="32" selection="XDLocalSelection" selType="GEOMDIM">
            <explicit dim="2" hDim="2" geom="/geom/geom1" entities="-70,-1,40"/>
          </selection>
          <!-- Parameter values -->
          <param T="33" param="lscond" value="1|1,'Fluid2ls'"></param>
          <param T="33" param="ls0" value="1|1,'0'"></param>
          <param T="33" param="constraintMethod" value="1|1,'elemental'"></param>
          <param T="33" param="StudyStep" value="1|1,'std1/phasei'"></param>
          <param T="33" param="showPhysicsSymbols" value="1|1,'1'"></param>
          <param T="33" param="pairContrib" value="1|1,'fallback'"></param>
          <param T="33" param="constraintOptions" value="1|1,'pointwiseConstraints'"></param>
          <!-- Feature dimension -->
          <edim T="5">2</edim>
          <FeatureInfoList tag="featureInfo" name="FeatureInfoList" created="1688331635124">
            <!-- User comments -->
            <entityComments T="0"></entityComments>
            <!-- Created by -->
            <entityAuthor T="0"></entityAuthor>
            <FeatureInfo tag="info" name="Equation View" created="1688331635124" modified="1715516049488">
              <!-- Node status -->
              <entityFlags T="51">NOREMOVE|NODEACTIVATE</entityFlags>
              <!-- User comments -->
              <entityComments T="0"></entityComments>
              <!-- Created by -->
              <entityAuthor T="0"></entityAuthor>
              <!-- Updated by -->
              <entityModifiedBy T="0"></entityModifiedBy>
            </FeatureInfo>
          </FeatureInfoList>
          <ModelEntityTag tag="DomainType" created="1688331635124">
            <!-- List of tags -->
            <values T="1">1,'EXTERIOR'</values>
          </ModelEntityTag>
          <PhysicsFeatureList tag="feature" name="PhysicsFeatureList" created="1688331635124">
            <!-- User comments -->
            <entityComments T="0"></entityComments>
            <!-- Created by -->
            <entityAuthor T="0"></entityAuthor>
          </PhysicsFeatureList>
        </PhysicsFeature>
        <PhysicsFeature op="InletBoundary" tag="inl4" name="Inlet 4" created="1688331642959">
          <!-- User comments -->
          <entityComments T="0"></entityComments>
          <!-- Created by -->
          <entityAuthor T="0"></entityAuthor>
          <selection T="32" selection="XDLocalSelection" selType="GEOMDIM">
            <explicit dim="2" hDim="2" geom="/geom/geom1" entities="-70,-1,60"/>
          </selection>
          <!-- Parameter values -->
          <param T="33" param="lscond" value="1|1,'Fluid2ls'"></param>
          <param T="33" param="ls0" value="1|1,'0'"></param>
          <param T="33" param="constraintMethod" value="1|1,'elemental'"></param>
          <param T="33" param="StudyStep" value="1|1,'std1/phasei'"></param>
          <param T="33" param="showPhysicsSymbols" value="1|1,'1'"></param>
          <param T="33" param="pairContrib" value="1|1,'fallback'"></param>
          <param T="33" param="constraintOptions" value="1|1,'pointwiseConstraints'"></param>
          <!-- Feature dimension -->
          <edim T="5">2</edim>
          <FeatureInfoList tag="featureInfo" name="FeatureInfoList" created="1688331642960">
            <!-- User comments -->
            <entityComments T="0"></entityComments>
            <!-- Created by -->
            <entityAuthor T="0"></entityAuthor>
            <FeatureInfo tag="info" name="Equation View" created="1688331642960" modified="1715516049488">
              <!-- Node status -->
              <entityFlags T="51">NOREMOVE|NODEACTIVATE</entityFlags>
              <!-- User comments -->
              <entityComments T="0"></entityComments>
              <!-- Created by -->
              <entityAuthor T="0"></entityAuthor>
              <!-- Updated by -->
              <entityModifiedBy T="0"></entityModifiedBy>
            </FeatureInfo>
          </FeatureInfoList>
          <ModelEntityTag tag="DomainType" created="1688331642960">
            <!-- List of tags -->
            <values T="1">1,'EXTERIOR'</values>
          </ModelEntityTag>
          <PhysicsFeatureList tag="feature" name="PhysicsFeatureList" created="1688331642960">
            <!-- User comments -->
            <entityComments T="0"></entityComments>
            <!-- Created by -->
            <entityAuthor T="0"></entityAuthor>
          </PhysicsFeatureList>
        </PhysicsFeature>
        <PhysicsFeature op="SymmetryFluid" tag="sym1" name="Symmetry 1" created="1688331649194">
          <!-- User comments -->
          <entityComments T="0"></entityComments>
          <!-- Created by -->
          <entityAuthor T="0"></entityAuthor>
          <selection T="32" selection="XDLocalSelection" selType="GEOMDIM">
            <explicit dim="2" hDim="2" geom="/geom/geom1" entities="-70,-1,66,67,68,69,70"/>
          </selection>
          <!-- Parameter values -->
          <param T="33" param="StudyStep" value="1|1,'std1/phasei'"></param>
          <param T="33" param="showPhysicsSymbols" value="1|1,'1'"></param>
          <param T="33" param="pairContrib" value="1|1,'fallback'"></param>
          <!-- Feature dimension -->
          <edim T="5">2</edim>
          <FeatureInfoList tag="featureInfo" name="FeatureInfoList" created="1688331649194">
            <!-- User comments -->
            <entityComments T="0"></entityComments>
            <!-- Created by -->
            <entityAuthor T="0"></entityAuthor>
            <FeatureInfo tag="info" name="Equation View" created="1688331649195" modified="1715516049488">
              <!-- Node status -->
              <entityFlags T="51">NOREMOVE|NODEACTIVATE</entityFlags>
              <!-- User comments -->
              <entityComments T="0"></entityComments>
              <!-- Created by -->
              <entityAuthor T="0"></entityAuthor>
              <!-- Updated by -->
              <entityModifiedBy T="0"></entityModifiedBy>
            </FeatureInfo>
          </FeatureInfoList>
          <ModelEntityTag tag="DomainType" created="1688331649195">
            <!-- List of tags -->
            <values T="1">1,'EXTERIOR'</values>
          </ModelEntityTag>
          <PhysicsFeatureList tag="feature" name="PhysicsFeatureList" created="1688331649195">
            <!-- User comments -->
            <entityComments T="0"></entityComments>
            <!-- Created by -->
            <entityAuthor T="0"></entityAuthor>
          </PhysicsFeatureList>
        </PhysicsFeature>
        <PhysicsFeature op="SymmetryFluid" tag="sym2" name="Symmetry 2" created="1688331669668">
          <!-- User comments -->
          <entityComments T="0"></entityComments>
          <!-- Created by -->
          <entityAuthor T="0"></entityAuthor>
          <selection T="32" selection="XDLocalSelection" selType="GEOMDIM">
            <explicit dim="2" hDim="2" geom="/geom/geom1" entities="-70,-1,9,10,29,57,59"/>
          </selection>
          <!-- Parameter values -->
          <param T="33" param="StudyStep" value="1|1,'std1/phasei'"></param>
          <param T="33" param="showPhysicsSymbols" value="1|1,'1'"></param>
          <param T="33" param="pairContrib" value="1|1,'fallback'"></param>
          <!-- Feature dimension -->
          <edim T="5">2</edim>
          <FeatureInfoList tag="featureInfo" name="FeatureInfoList" created="1688331669669">
            <!-- User comments -->
            <entityComments T="0"></entityComments>
            <!-- Created by -->
            <entityAuthor T="0"></entityAuthor>
            <FeatureInfo tag="info" name="Equation View" created="1688331669669" modified="1715516049488">
              <!-- Node status -->
              <entityFlags T="51">NOREMOVE|NODEACTIVATE</entityFlags>
              <!-- User comments -->
              <entityComments T="0"></entityComments>
              <!-- Created by -->
              <entityAuthor T="0"></entityAuthor>
              <!-- Updated by -->
              <entityModifiedBy T="0"></entityModifiedBy>
            </FeatureInfo>
          </FeatureInfoList>
          <ModelEntityTag tag="DomainType" created="1688331669669">
            <!-- List of tags -->
            <values T="1">1,'EXTERIOR'</values>
          </ModelEntityTag>
          <PhysicsFeatureList tag="feature" name="PhysicsFeatureList" created="1688331669669">
            <!-- User comments -->
            <entityComments T="0"></entityComments>
            <!-- Created by -->
            <entityAuthor T="0"></entityAuthor>
          </PhysicsFeatureList>
        </PhysicsFeature>
        <PhysicsFeature op="Outlet" tag="out1" name="Outlet 1" created="1688474003004">
          <!-- User comments -->
          <entityComments T="0"></entityComments>
          <!-- Created by -->
          <entityAuthor T="0"></entityAuthor>
          <selection T="32" selection="XDLocalSelection" selType="GEOMDIM">
            <explicit dim="2" hDim="2" geom="/geom/geom1" entities="-70,-1,55"/>
          </selection>
          <!-- Parameter values -->
          <param T="33" param="StudyStep" value="1|1,'std1/phasei'"></param>
          <param T="33" param="showPhysicsSymbols" value="1|1,'1'"></param>
          <param T="33" param="pairContrib" value="1|1,'fallback'"></param>
          <!-- Feature dimension -->
          <edim T="5">2</edim>
          <FeatureInfoList tag="featureInfo" name="FeatureInfoList" created="1688474003005">
            <!-- User comments -->
            <entityComments T="0"></entityComments>
            <!-- Created by -->
            <entityAuthor T="0"></entityAuthor>
            <FeatureInfo tag="info" name="Equation View" created="1688474003006" modified="1715516049488">
              <!-- Node status -->
              <entityFlags T="51">NOREMOVE|NODEACTIVATE</entityFlags>
              <!-- User comments -->
              <entityComments T="0"></entityComments>
              <!-- Created by -->
              <entityAuthor T="0"></entityAuthor>
              <!-- Updated by -->
              <entityModifiedBy T="0"></entityModifiedBy>
            </FeatureInfo>
          </FeatureInfoList>
          <ModelEntityTag tag="DomainType" created="1688474003006">
            <!-- List of tags -->
            <values T="1">1,'EXTERIOR'</values>
          </ModelEntityTag>
          <PhysicsFeatureList tag="feature" name="PhysicsFeatureList" created="1688474003006">
            <!-- User comments -->
            <entityComments T="0"></entityComments>
            <!-- Created by -->
            <entityAuthor T="0"></entityAuthor>
          </PhysicsFeatureList>
        </PhysicsFeature>
      </PhysicsFeatureList>
      <PhysicsPropList tag="prop" name="PhysicsPropList" created="1688330408625">
        <!-- User comments -->
        <entityComments T="0"></entityComments>
        <!-- Created by -->
        <entityAuthor T="0"></entityAuthor>
        <PhysicsProp tag="PhysicsSymbols" name="Enable Physics Symbols" created="1688330408627">
          <!-- User comments -->
          <entityComments T="0"></entityComments>
          <!-- Created by -->
          <entityAuthor T="0"></entityAuthor>
          <!-- Parameter values -->
          <param T="33" param="PhysicsSymbols" value="1|1,'0'"></param>
          <param T="33" param="physicsSymbolButtons" value="1|1,'0'"></param>
        </PhysicsProp>
        <PhysicsProp tag="ShapeProperty" name="Shape Function" created="1688330408628">
          <!-- User comments -->
          <entityComments T="0"></entityComments>
          <!-- Created by -->
          <entityAuthor T="0"></entityAuthor>
          <!-- Parameter values -->
          <param T="33" param="order_levelsetvariable" value="1|1,'1'"></param>
          <param T="33" param="boundaryFlux_levelsetvariable" value="1|1,'0'"></param>
          <param T="33" param="boundaryFluxSmooth_levelsetvariable" value="1|1,'1'"></param>
          <param T="33" param="hiddenRowLabels" value="2|1,'Level set variable'|1,'Reciprocal initial interface distance'"></param>
          <param T="33" param="valueType" value="2|1,'real'|1,'real'"></param>
          <param T="33" param="frame" value="1|1,'spatial'"></param>
        </PhysicsProp>
        <PhysicsProp tag="EquationForm" name="Advanced Settings" created="1688330408628">
          <!-- User comments -->
          <entityComments T="0"></entityComments>
          <!-- Created by -->
          <entityAuthor T="0"></entityAuthor>
          <!-- Parameter values -->
          <param T="33" param="form" value="1|1,'Automatic'"></param>
          <param T="33" param="freq_src" value="1|1,'fromSolver'"></param>
          <param T="33" param="freq" value="1|1,'1[kHz]'"></param>
          <param T="33" param="showAllModelInputs" value="1|1,'0'"></param>
        </PhysicsProp>
        <PhysicsProp tag="NormalVector" name="Normal Vector" created="1688330408628">
          <!-- User comments -->
          <entityComments T="0"></entityComments>
          <!-- Created by -->
          <entityAuthor T="0"></entityAuthor>
        </PhysicsProp>
        <PhysicsProp tag="LevelSetStabilization" name="Stabilization" created="1688330408628">
          <!-- User comments -->
          <entityComments T="0"></entityComments>
          <!-- Created by -->
          <entityAuthor T="0"></entityAuthor>
          <!-- Parameter values -->
          <param T="33" param="LevelSetCrosswindDiffusion" value="1|1,'1'"></param>
          <param T="33" param="LevelSetStreamlineDiffusion" value="1|1,'1'"></param>
          <param T="33" param="CrosswindDiffusionOldFormS" value="1|1,'0'"></param>
          <param T="33" param="useDynamicSubgridTimescale" value="1|1,'1'"></param>
        </PhysicsProp>
        <PhysicsProp tag="InconsistenStabilization" created="1688473622610">
          <!-- Parameter values -->
          <param T="33" param="IsotropicDiffusion" value="1|1,'0'"></param>
          <param T="33" param="delid" value="1|1,'0.25'"></param>
        </PhysicsProp>
        <PhysicsProp tag="AdvancedSettingProperty" name="Advanced Settings 2" created="1688330408628">
          <!-- User comments -->
          <entityComments T="0"></entityComments>
          <!-- Created by -->
          <entityAuthor T="0"></entityAuthor>
          <!-- Parameter values -->
          <param T="33" param="ConvectiveTerm" value="1|1,'NonConservativeForm'"></param>
        </PhysicsProp>
        <PhysicsProp tag="HidenProperty" name="" created="1688330408629">
          <!-- User comments -->
          <entityComments T="0"></entityComments>
          <!-- Created by -->
          <entityAuthor T="0"></entityAuthor>
          <!-- Parameter values -->
          <param T="33" param="BackCompState" value="1|1,'2'"></param>
          <param T="33" param="sigmaw" value="1|1,'0.2'"></param>
        </PhysicsProp>
        <PhysicsProp tag="EquationDisplayMAINLevelSet" name=" 2" created="1688330408629">
          <!-- User comments -->
          <entityComments T="0"></entityComments>
          <!-- Created by -->
          <entityAuthor T="0"></entityAuthor>
        </PhysicsProp>
        <PhysicsProp tag="DistanceBasedInitialization" name="Distance Based Initialization" created="1688330408629">
          <!-- User comments -->
          <entityComments T="0"></entityComments>
          <!-- Created by -->
          <entityAuthor T="0"></entityAuthor>
          <!-- Parameter values -->
          <param T="33" param="DistanceBasedInitialization" value="1|1,'1'"></param>
        </PhysicsProp>
        <PhysicsProp tag="StudyStep" name="Show Equation Assuming" created="1688330408629">
          <!-- User comments -->
          <entityComments T="0"></entityComments>
          <!-- Created by -->
          <entityAuthor T="0"></entityAuthor>
          <!-- Parameter values -->
          <param T="33" param="StudyStep" value="1|1,'std1/phasei'"></param>
        </PhysicsProp>
      </PhysicsPropList>
    </Physics>
  </PhysicsList>
  <GeomList tag="geom" name="Geometry Parts" created="1688330402906">
    <!-- User comments -->
    <entityComments T="0"></entityComments>
    <!-- Created by -->
    <entityAuthor T="0"></entityAuthor>
    <GeomSequence tag="geom1" name="Geometry 1" created="1688330408178" modified="1715526931383">
      <!-- Node status -->
      <entityFlags T="51">NODEACTIVATE</entityFlags>
      <!-- Containing model node -->
      <storedParent T="50">/modelNode/comp1</storedParent>
      <!-- User comments -->
      <entityComments T="0"></entityComments>
      <!-- Created by -->
      <entityAuthor T="0"></entityAuthor>
      <!-- Updated by -->
      <entityModifiedBy T="0"></entityModifiedBy>
      <assocID T="6">1,0,-2026219000,-1458234238</assocID>
      <angularUnit T="0">deg</angularUnit>
      <assocMaps T="7">{0,0,0,0,0,0,0,0,0,0,0,0,0,0,0,0,0,0,0,0,0,0,0,0,0,0,0,0,0,0,0,0,0,0,0,0,0,0,0,0,0,0,0,0,0,0,0,0,0,0,0,0,0,0,0,0,0,0,0,0,0,0,0,0,0,0,0,0,0,0,0,0,0,0,0,0,0,0,0,0,0,0,0,0,0,0,0,0,0,0,0},{0,0,0,0,0,0,0,0,0,0,0,0,0,0,0,0,0,0,0,0,0,0,0,0,0,0,0,0,0,0,0,0,0,0,0,0,0,0,0,0,0,0,0,0,0,0,0,0,0,0,0,0,0,0,0,0,0,0,0,0,0,0,0,0,0,0,0,0,0,0,0,0,0,0,0,0,0,0,0,0,0,0,0,0,0,0,0,0,0,0,0,0,0,0,0,0,0,0,0,0,0,0,0,0,0,0,0,0,0,0,0,0,0,0,0,0,0,0,0,0,0,0,0,0,0,0,0,0,0,0,0,0,0,0,0,0,0,0,0,0,0,0,0,0,0,0,0,0,0,0,0,0,0},{0,0,0,0,0,0,0,0,0,0,0,0,0,0,0,0,0,0,0,0,0,0,0,0,0,0,0,0,0,0,0,0,0,0,0,0,0,0,0,0,0,0,0,0,0,0,0,0,0,0,0,0,0,0,0,0,0,0,0,0,0,0,0,0,0,0,0,0,0,0,0},{0,-1,-1,-1,-1,-1,-1}</assocMaps>
      <inverseAssocMaps T="7">{0},{0},{0},{0}</inverseAssocMaps>
      <current T="50">/geom/geom1/feature/del1</current>
      <externallySet T="3">false</externallySet>
      <geometryFrame T="50">/frame/geometry1</geometryFrame>
      <geomInfo T="50">/geom/geom1/geomnative</geomInfo>
      <!-- Geometry kernel -->
      <geomrep T="0">cadps</geomrep>
      <lastBuiltFeature T="50">/geom/geom1/feature/fin</lastBuiltFeature>
      <lengthUnit T="0">mm</lengthUnit>
      <materialFrame T="50">/frame/material1</materialFrame>
      <meshFrame T="50">/frame/mesh1</meshFrame>
      <sdim T="5">3</sdim>
      <spatialFrame T="50">/frame/spatial1</spatialFrame>
      <xmeshIndex T="5">1</xmeshIndex>
      <!-- Geometry sequence type -->
      <sequenceType T="103">STANDARD</sequenceType>
      <!-- Whether the final geometry is built -->
      <finGeomBuilt T="3">true</finGeomBuilt>
      <GeomNative tag="geomnative" created="1688331428157">
        <!-- Space dimension. -->
        <spaceDim T="5">3</spaceDim>
        <!-- Number of entities. -->
        <numEntities T="6">90,152,70,6</numEntities>
        <!-- Number of entities for mesh control. -->
        <numEntitiesMesh T="6">90,152,70,6</numEntitiesMesh>
        <!-- Number of finite void regions. -->
        <numFiniteVoids T="5">0</numFiniteVoids>
        <!-- Geometry exists. -->
        <existing T="3">true</existing>
        <!-- CAD representation. -->
        <cad T="3">true</cad>
        <!-- Void regions are labeled. -->
        <voidsLabeled T="3">true</voidsLabeled>
        <!-- Size. -->
        <geomScale T="12">1.5</geomScale>
        <!-- Relative tolerance. -->
        <geomTol T="12">1.0E-10</geomTol>
        <!-- Bounding box -->
        <boundingBox T="13">-1.018198051533947,0.011274241424055902,-1.018198051533947,0.01127424142405569,-0.500005,1.5</boundingBox>
        <!-- Object type -->
        <type T="0">solid</type>
        <!-- Geom object -->
        <geom T="52" class="GEOMETRY" resource="geometry1.mphbin" id="9b1e5a3ea8abfb16" fileid="2d8874a66029df89"/>
        <!-- True if native representation is of CAD type -->
        <hasCadRep T="3">true</hasCadRep>
        <!-- Use old edge parameterization version -->
        <oldEdgeParVer T="3">true</oldEdgeParVer>
      </GeomNative>
      <GeomFeatureList tag="feature" name="GeomFeatureList" created="1688330408187">
        <!-- User comments -->
        <entityComments T="0"></entityComments>
        <!-- Created by -->
        <entityAuthor T="0"></entityAuthor>
        <GeomFeature op="Import" tag="imp1" name="Import 1" created="1688330555326">
          <!-- User comments -->
          <entityComments T="0"></entityComments>
          <!-- Created by -->
          <entityAuthor T="0"></entityAuthor>
          <!-- Key containing all property values -->
          <key T="0">true[]geomattrgeomattrleveltypecadfilenameC:\Users\TUM-MML\Desktop\Xinpei\4C Particles - 2 Phase Flow\20210428 - 4C - v8 - nozzle only - fluid.dwgunitcurrentconversionunitautokeepsolidonkeepbndonknitsolidfillholesoffkeepfreeoffimporttol1.0E-5checkonrepaironsimplifyoffremoveredundantoffviaacisautoimportedgeomscale1.0</key>
          <!-- Identifier of stored native. -->
          <cacheTagImported T="11">-7603518949302963693</cacheTagImported>
          <!-- Unique identifier -->
          <id T="5">2</id>
          <!-- Current feature status -->
          <status T="101">BUILT</status>
          <!-- Status of last build operation -->
          <buildStatus T="101">BUILT</buildStatus>
          <!-- Contribute to -->
          <propertyValue T="30" value="none" name="p:contributeto" ReferenceContainerList="/geom/geom1/selection" CompositeIndex="1"></propertyValue>
          <!-- Source -->
          <propertyValue T="30" value="cad" name="p:type"></propertyValue>
          <!-- Filename -->
          <propertyValue T="30" value="C:\Users\TUM-MML\Desktop\Xinpei\4C Particles - 2 Phase Flow\20210428 - 4C - v8 - nozzle only - fluid.dwg" name="p:filename"></propertyValue>
          <!-- Geometry -->
          <propertyValue T="30" value="none" name="p:sequence" ReferenceContainerList="/geom" CompositeIndex="0"></propertyValue>
          <!-- Mesh -->
          <propertyValue T="30" value="none" name="p:mesh" ReferenceContainerList="/mesh" CompositeIndex="0"></propertyValue>
          <!-- #cadtype -->
          <propertyValue T="30" value="DWG" name="p:cadtype"></propertyValue>
          <!-- Update geometry unit -->
          <propertyValue T="30" value="on" name="p:updategeomunit"></propertyValue>
          <!-- Name -->
          <propertyValue T="30" valueMatrix="1|1,'Edge color 1'" name="p:selcadnameedg"></propertyValue>
          <!-- Name in file -->
          <propertyValue T="30" valueMatrix="1|1,'Edge color 1'" name="p:selcadnameinfileedg"></propertyValue>
          <!-- Contribute to -->
          <propertyValue T="30" valueMatrix="1|1,'none'" name="p:selcadcontributetoedg"></propertyValue>
          <!-- Keep -->
          <propertyValue T="30" valueMatrix="1|1,'off'" name="p:selcadkeepedg"></propertyValue>
          <!-- Physics -->
          <propertyValue T="30" valueMatrix="1|1,'on'" name="p:selcadshowedg"></propertyValue>
          <!-- Selection tag -->
          <propertyValue T="30" valueMatrix="1|1,'imp1_Edge_color_1.edg'" name="p:selcadtagedg"></propertyValue>
          <!-- Color -->
          <propertyValue T="30" valueMatrix="1|1,'0.760784\,0.807843\,0.839216'" name="p:selcadcoloredg"></propertyValue>
          <!-- Name -->
          <propertyValue T="30" valueMatrix="1|1,'Color 1'" name="p:selcadnameobj"></propertyValue>
          <!-- Name in file -->
          <propertyValue T="30" valueMatrix="1|1,'Color 1'" name="p:selcadnameinfileobj"></propertyValue>
          <!-- Contribute to -->
          <propertyValue T="30" valueMatrix="1|1,'none'" name="p:selcadcontributetoobj"></propertyValue>
          <!-- Keep -->
          <propertyValue T="30" valueMatrix="1|1,'off'" name="p:selcadkeepobj"></propertyValue>
          <!-- Physics -->
          <propertyValue T="30" valueMatrix="1|1,'on'" name="p:selcadshowobj"></propertyValue>
          <!-- Selection tag -->
          <propertyValue T="30" valueMatrix="1|1,'imp1_Color_1'" name="p:selcadtagobj"></propertyValue>
          <!-- Color -->
          <propertyValue T="30" valueMatrix="1|1,'0.760784\,0.807843\,0.839216'" name="p:selcadcolorobj"></propertyValue>
          <cacheTag T="11">-7603518949302963693</cacheTag>
          <!-- Generated selection output -->
          <outputSelection T="50">/geom/geom1/selection/imp1_Color_1</outputSelection>
          <outputSelection T="50">/geom/geom1/selection/imp1_Color_1.pnt</outputSelection>
          <outputSelection T="50">/geom/geom1/selection/imp1_Color_1.edg</outputSelection>
          <outputSelection T="50">/geom/geom1/selection/imp1_Color_1.bnd</outputSelection>
          <outputSelection T="50">/geom/geom1/selection/imp1_Color_1.dom</outputSelection>
          <outputSelection T="50">/geom/geom1/selection/imp1_Edge_color_1.edg</outputSelection>
          <NodeDefaultValues>149,'p:selresult','p:selresultshow','p:color','p:customcolor','p:selrestype','p:sellayer','p:sellayershow','p:selcell','p:selcellshow','p:selindividual','p:selindividualintablegroup','p:selindividualintable','p:selindividualshow','p:selderived','p:geomattr','p:geomattrlevel','p:buildtime','p:buildinfox','p:buildinfo','p:buildmessage','p:meshimportassocmap','p:meshentitypartmap','p:meshentityindexmap','p:showhidemeshfile','p:meshfilename','p:meshfilenamehidden','p:import_action','p:simplifymesh','p:simplifytol','p:defectremoval','p:formsolid','p:includevirtual','p:unit','p:conversionunit','p:keepsolid','p:keepbnd','p:knit','p:fillholes','p:keepfree','p:unitecurves','p:importtol','p:check','p:repair','p:simplify','p:removeredundant','p:viaacis','p:importbodynames','p:facepartition','p:basic','p:faceangle','p:neighangle','p:planar','p:minareaplane','p:planarangle','p:facecleanup','p:curvedface','p:extrangle','p:minareaextr','p:facecurv','p:minareacurv','p:ecadtype','p:layertableexcelfilename','p:layertableexcelsheet','p:layertableexcelrange','p:layertableexcelincludeheaders','p:layertableexcelseparateunits','p:layertableexceloverwrite','p:layertableexcelcalculatedvalues','p:fileunit','p:tableunit','p:cellvalid','p:celltree','p:cell','p:cellfilter','p:ecadlastcheckedfile','p:ecadlastcheckeddate','p:heightwhenfileread','p:grouping','p:odbgroupingnone','p:ignorelinewidth','p:importtype','p:manualelevation','p:shownamesfromfile','p:splitbydatatype','p:layername','p:layerprop','p:height','p:elevation','p:importlayer','p:startrows','p:endrows','p:layertable','p:intbnd','p:findarcs','p:arcminangle','p:arcmaxangle','p:arcradiustol','p:arcdistancetol','p:arcmaxcircledev','p:findlines','p:repairgeom','p:repairtoltype','p:repairtol','p:ignorecontvtx','p:contangletol','p:elimshortedg','p:maxedglen','p:elevationtype','p:dielectric','p:ignoretext','p:ignoreoutsideboard','p:ignoreoffset','p:importedgeomscale','p:selnetnamebnd','p:selnetcontributetobnd','p:selnetkeepbnd','p:selnetshowbnd','p:selnettagbnd','p:selnetnamedom','p:selnetcontributetodom','p:selnetkeepdom','p:selnetshowdom','p:selnettagdom','p:selcadshownamesfromfilepnt','p:selcadnamepnt','p:selcadnameinfilepnt','p:selcadcontributetopnt','p:selcadkeeppnt','p:selcadshowpnt','p:selcadtagpnt','p:selcadcolorpnt','p:selcadshownamesfromfileedg','p:selcadshownamesfromfilebnd','p:selcadnamebnd','p:selcadnameinfilebnd','p:selcadcontributetobnd','p:selcadkeepbnd','p:selcadshowbnd','p:selcadtagbnd','p:selcadcolorbnd','p:selcadshownamesfromfiledom','p:selcadnamedom','p:selcadnameinfiledom','p:selcadcontributetodom','p:selcadkeepdom','p:selcadshowdom','p:selcadtagdom','p:selcadcolordom','p:selcadshownamesfromfileobj'</NodeDefaultValues>
          <GeomObjectList tag="geom" created="1688330555329">
            <GeomObject tag="imp1(1)" name="Import" created="1688330565665">
              <!-- Node status -->
              <entityFlags T="51">NORETAG</entityFlags>
              <!-- User comments -->
              <entityComments T="0"></entityComments>
              <!-- Created by -->
              <entityAuthor T="0"></entityAuthor>
              <assocID T="6">2,0,-1770332212,171713390</assocID>
              <GeomNative tag="geomnative" created="1688330634180">
                <!-- Space dimension. -->
                <spaceDim T="5">3</spaceDim>
                <!-- Number of entities. -->
                <numEntities T="6">110,190,90,1</numEntities>
                <!-- Number of entities for mesh control. -->
                <numEntitiesMesh T="6">110,190,90,1</numEntitiesMesh>
                <!-- Number of finite void regions. -->
                <numFiniteVoids T="5">0</numFiniteVoids>
                <!-- CAD representation. -->
                <cad T="3">true</cad>
                <!-- Void regions are labeled. -->
                <voidsLabeled T="3">true</voidsLabeled>
                <!-- Size. -->
                <geomScale T="12">1.018198051533947</geomScale>
                <!-- Relative tolerance. -->
                <geomTol T="12">1.0E-10</geomTol>
                <!-- Object type -->
                <type T="0">solid</type>
                <!-- True if native representation is of CAD type -->
                <hasCadRep T="3">true</hasCadRep>
                <!-- Use old edge parameterization version -->
                <oldEdgeParVer T="3">true</oldEdgeParVer>
              </GeomNative>
            </GeomObject>
            <GeomObject tag="imp1(2)" name="Import" created="1688330565665">
              <!-- Node status -->
              <entityFlags T="51">NORETAG</entityFlags>
              <!-- User comments -->
              <entityComments T="0"></entityComments>
              <!-- Created by -->
              <entityAuthor T="0"></entityAuthor>
              <assocID T="6">2,1,-1770332212,710842885</assocID>
              <GeomNative tag="geomnative" created="1688330634180">
                <!-- Space dimension. -->
                <spaceDim T="5">3</spaceDim>
                <!-- Number of entities. -->
                <numEntities T="6">8,12,6,1</numEntities>
                <!-- Number of entities for mesh control. -->
                <numEntitiesMesh T="6">8,12,6,1</numEntitiesMesh>
                <!-- Number of finite void regions. -->
                <numFiniteVoids T="5">0</numFiniteVoids>
                <!-- CAD representation. -->
                <cad T="3">true</cad>
                <!-- Void regions are labeled. -->
                <voidsLabeled T="3">true</voidsLabeled>
                <!-- Size. -->
                <geomScale T="12">1.5</geomScale>
                <!-- Relative tolerance. -->
                <geomTol T="12">1.0E-10</geomTol>
                <!-- Object type -->
                <type T="0">solid</type>
                <!-- True if native representation is of CAD type -->
                <hasCadRep T="3">true</hasCadRep>
                <!-- Use old edge parameterization version -->
                <oldEdgeParVer T="3">true</oldEdgeParVer>
              </GeomNative>
            </GeomObject>
          </GeomObjectList>
          <GeomFeatureList tag="feature" name="GeomFeatureList" created="1688330555329">
            <!-- User comments -->
            <entityComments T="0"></entityComments>
            <!-- Created by -->
            <entityAuthor T="0"></entityAuthor>
          </GeomFeatureList>
          <GeomObjectList tag="importedGeom" name="GeomObjectList" created="1688330565660">
            <!-- User comments -->
            <entityComments T="0"></entityComments>
            <!-- Created by -->
            <entityAuthor T="0"></entityAuthor>
            <GeomObject tag="part0" name="Import" created="1688330565660">
              <!-- Node status -->
              <entityFlags T="51">NORETAG</entityFlags>
              <!-- User comments -->
              <entityComments T="0"></entityComments>
              <!-- Created by -->
              <entityAuthor T="0"></entityAuthor>
              <GeomNative tag="geomnative" created="1688330565665">
                <!-- Space dimension. -->
                <spaceDim T="5">3</spaceDim>
                <!-- Number of entities. -->
                <numEntities T="6">110,190,90,1</numEntities>
                <!-- Number of entities for mesh control. -->
                <numEntitiesMesh T="6">110,190,90,1</numEntitiesMesh>
                <!-- Number of finite void regions. -->
                <numFiniteVoids T="5">0</numFiniteVoids>
                <!-- Geometry exists. -->
                <existing T="3">true</existing>
                <!-- CAD representation. -->
                <cad T="3">true</cad>
                <!-- Void regions are labeled. -->
                <voidsLabeled T="3">true</voidsLabeled>
                <!-- Size. -->
                <geomScale T="12">1.018198051533947</geomScale>
                <!-- Relative tolerance. -->
                <geomTol T="12">1.0E-10</geomTol>
                <!-- Object type -->
                <type T="0">solid</type>
                <!-- Geom object -->
                <geom T="52" class="GEOMETRY" resource="geometry2.mphbin" id="967adfccffd87213" fileid="aa273c41dfbd9000"/>
                <!-- True if native representation is of CAD type -->
                <hasCadRep T="3">true</hasCadRep>
              </GeomNative>
            </GeomObject>
            <GeomObject tag="part1" name="Import 1" created="1688330565665">
              <!-- Node status -->
              <entityFlags T="51">NORETAG</entityFlags>
              <!-- User comments -->
              <entityComments T="0"></entityComments>
              <!-- Created by -->
              <entityAuthor T="0"></entityAuthor>
              <GeomNative tag="geomnative" created="1688330565665">
                <!-- Space dimension. -->
                <spaceDim T="5">3</spaceDim>
                <!-- Number of entities. -->
                <numEntities T="6">8,12,6,1</numEntities>
                <!-- Number of entities for mesh control. -->
                <numEntitiesMesh T="6">8,12,6,1</numEntitiesMesh>
                <!-- Number of finite void regions. -->
                <numFiniteVoids T="5">0</numFiniteVoids>
                <!-- Geometry exists. -->
                <existing T="3">true</existing>
                <!-- CAD representation. -->
                <cad T="3">true</cad>
                <!-- Void regions are labeled. -->
                <voidsLabeled T="3">true</voidsLabeled>
                <!-- Size. -->
                <geomScale T="12">1.5</geomScale>
                <!-- Relative tolerance. -->
                <geomTol T="12">1.0E-10</geomTol>
                <!-- Object type -->
                <type T="0">solid</type>
                <!-- Geom object -->
                <geom T="52" class="GEOMETRY" resource="geometry4.mphbin" id="967adfccffd87213" index="1" fileid="aa273c41dfbd9000"/>
                <!-- True if native representation is of CAD type -->
                <hasCadRep T="3">true</hasCadRep>
              </GeomNative>
            </GeomObject>
          </GeomObjectList>
        </GeomFeature>
        <WorkPlaneFeature op="WorkPlane" tag="wp1" name="Work Plane 1" created="1688330576721">
          <!-- User comments -->
          <entityComments T="0"></entityComments>
          <!-- Created by -->
          <entityAuthor T="0"></entityAuthor>
          <!-- Key containing all property values -->
          <key T="0">true[deg]geomattrgeomattrlevelplanetypequickquickplaneyzquickoffsettypedistanceoffsetcoordinatenamexquickx0.0csplanetypequickquickoriginglobalquickaxisnaturaldispl0.0|0.0|rot0.0uniteonrepairtoltypeauto</key>
          <!-- Unique identifier -->
          <id T="5">3</id>
          <!-- Current feature status -->
          <status T="101">BUILT</status>
          <!-- Status of last build operation -->
          <buildStatus T="101">BUILT</buildStatus>
          <!-- Contribute to -->
          <propertyValue T="30" value="none" name="p:contributeto" ReferenceContainerList="/geom/geom1/selection" CompositeIndex="1"></propertyValue>
          <!-- Plane -->
          <propertyValue T="30" value="yz" name="p:quickplane"></propertyValue>
          <!-- Offset vertex -->
          <propertyValue T="30" name="p:offsetvertex">
            <Selection selection="LocalGeomObjectSelection" selType="OBJECTDIM">
              <base dim="0" geom="/geom/geom1"/>
            </Selection>
          </propertyValue>
          <!-- #offsetcoordinatename -->
          <propertyValue T="30" value="x" name="p:offsetcoordinatename"></propertyValue>
          <!-- Planar face -->
          <propertyValue T="30" name="p:face">
            <Selection selection="LocalGeomObjectSelection" selType="OBJECTDIM">
              <base dim="2" geom="/geom/geom1"/>
            </Selection>
          </propertyValue>
          <!-- Planar curved edge -->
          <propertyValue T="30" name="p:planaredge">
            <Selection selection="LocalGeomObjectSelection" selType="OBJECTDIM">
              <base dim="1" geom="/geom/geom1"/>
            </Selection>
          </propertyValue>
          <!-- Straight edge -->
          <propertyValue T="30" name="p:edge">
            <Selection selection="LocalGeomObjectSelection" selType="OBJECTDIM">
              <base dim="1" geom="/geom/geom1"/>
            </Selection>
          </propertyValue>
          <!-- Face adjacent to edge -->
          <propertyValue T="30" name="p:adjface">
            <Selection selection="LocalGeomObjectSelection" selType="OBJECTDIM">
              <base dim="2" geom="/geom/geom1"/>
            </Selection>
          </propertyValue>
          <!-- Circular edge -->
          <propertyValue T="30" name="p:circedge">
            <Selection selection="LocalGeomObjectSelection" selType="OBJECTDIM">
              <base dim="1" geom="/geom/geom1"/>
            </Selection>
          </propertyValue>
          <!-- Vertex -->
          <propertyValue T="30" name="p:circvertex">
            <Selection selection="LocalGeomObjectSelection" selType="OBJECTDIM">
              <base dim="0" geom="/geom/geom1"/>
            </Selection>
          </propertyValue>
          <!-- Vertex -->
          <propertyValue T="30" name="p:normalvertex">
            <Selection selection="LocalGeomObjectSelection" selType="OBJECTDIM">
              <base dim="0" geom="/geom/geom1"/>
            </Selection>
          </propertyValue>
          <!-- First vertex -->
          <propertyValue T="30" name="p:vertex1">
            <Selection selection="LocalGeomObjectSelection" selType="OBJECTDIM">
              <base dim="0" geom="/geom/geom1"/>
            </Selection>
          </propertyValue>
          <!-- Second vertex -->
          <propertyValue T="30" name="p:vertex2">
            <Selection selection="LocalGeomObjectSelection" selType="OBJECTDIM">
              <base dim="0" geom="/geom/geom1"/>
            </Selection>
          </propertyValue>
          <!-- Third vertex -->
          <propertyValue T="30" name="p:vertex3">
            <Selection selection="LocalGeomObjectSelection" selType="OBJECTDIM">
              <base dim="0" geom="/geom/geom1"/>
            </Selection>
          </propertyValue>
          <!-- Take work plane from -->
          <propertyValue T="30" value="this" name="p:workplanesrc" CompositeIndex="1"></propertyValue>
          <!-- Work plane to transform -->
          <propertyValue T="30" value="xyplane" name="p:workplane" CompositeIndex="1"></propertyValue>
          <!-- Axis -->
          <propertyValue T="30" value="0 0 1" valueMatrix="1|3,'0','0','1'" name="p:transaxis"></propertyValue>
          <!-- Axis -->
          <propertyValue T="30" value="0 0 1" valueMatrix="1|3,'0','0','1'" name="p:transax3"></propertyValue>
          <!-- Axis -->
          <propertyValue T="30" value="0 0" valueMatrix="1|2,'0','0'" name="p:transax2"></propertyValue>
          <!-- Vertex for origin -->
          <propertyValue T="30" name="p:originvertex">
            <Selection selection="LocalGeomObjectSelection" selType="OBJECTDIM">
              <base dim="0" geom="/geom/geom1"/>
            </Selection>
          </propertyValue>
          <!-- Vertex for axis -->
          <propertyValue T="30" name="p:axisvertex">
            <Selection selection="LocalGeomObjectSelection" selType="OBJECTDIM">
              <base dim="0" geom="/geom/geom1"/>
            </Selection>
          </propertyValue>
          <!-- Unite objects -->
          <propertyValue T="30" value="on" name="p:unite"></propertyValue>
          <!-- View work plane geometry in 3D -->
          <propertyValue T="30" value="off" name="p:workplane3d"></propertyValue>
          <!-- Show work plane in instances -->
          <propertyValue T="30" name="p:showworkplane">null</propertyValue>
          <!-- Work plane matrix at last build -->
          <propertyValue T="30" valueMatrix="3|3,'0','0','0'|3,'0','1','0'|3,'0','0','1'" name="p:buildwpmatrix"></propertyValue>
          <cacheTag T="11">6552198277467264544</cacheTag>
          <extraAssocIDs T="7"></extraAssocIDs>
          <NodeDefaultValues>49,'p:selresult','p:selresultshow','p:color','p:customcolor','p:selplaneshow','p:cumselkey','p:geomattr','p:geomattrlevel','p:buildtime','p:buildinfox','p:buildinfo','p:planetype','p:quickoffsettype','p:quickx','p:quicky','p:quickz','p:offsettype','p:offset','p:reverse','p:angle','p:circpoint','p:circoffset','p:normalvector','p:normalpoint','p:normalcoord','p:genpoints','p:transdispl','p:transspecify','p:transaxistype','p:transrot','p:transeulerang','p:transedge','p:csplanetype','p:quickorigin','p:quickaxis','p:displ','p:rot','p:showcoordsys','p:origin','p:faceparallelaxis','p:edgeparallelorigin','p:edgeparallelaxis','p:repairtoltype','p:repairtol','p:absrepairtol','p:showcoincident','p:showintersection','p:showprojection','p:extrainputkey'</NodeDefaultValues>
          <GeomObjectList tag="geom" created="1688330576730">
          </GeomObjectList>
          <GeomFeatureList tag="feature" name="GeomFeatureList" created="1688330576730">
            <!-- User comments -->
            <entityComments T="0"></entityComments>
            <!-- Created by -->
            <entityAuthor T="0"></entityAuthor>
          </GeomFeatureList>
          <GeomSequence tag="sequence2D" name="Plane Geometry" created="1688330576731">
            <!-- Node status -->
            <entityFlags T="51">NOREMOVE|NORETAG|NODEACTIVATE</entityFlags>
            <!-- User comments -->
            <entityComments T="0"></entityComments>
            <!-- Created by -->
            <entityAuthor T="0"></entityAuthor>
            <angularUnit T="0">deg</angularUnit>
            <!-- Geometry kernel -->
            <geomrep T="0">comsol</geomrep>
            <hasFinalize T="3">false</hasFinalize>
            <lengthUnit T="0">mm</lengthUnit>
            <sdim T="5">2</sdim>
            <!-- Geometry sequence type -->
            <sequenceType T="103">WORK_PLANE</sequenceType>
            <sketchStatus T="3">true</sketchStatus>
            <!-- Whether the final geometry is built -->
            <finGeomBuilt T="3">true</finGeomBuilt>
            <GeomFeatureList tag="feature" name="GeomFeatureList" created="1688330576731">
              <!-- User comments -->
              <entityComments T="0"></entityComments>
              <!-- Created by -->
              <entityAuthor T="0"></entityAuthor>
            </GeomFeatureList>
            <GeomObjectSelectionFeatureList tag="selection" name="Cumulative Selections" created="1688330576732">
              <!-- User comments -->
              <entityComments T="0"></entityComments>
              <!-- Created by -->
              <entityAuthor T="0"></entityAuthor>
            </GeomObjectSelectionFeatureList>
            <SketchSnapshotDataList tag="sketchsnapshot" name="SketchSnapshotDataList" created="1688330583782">
              <!-- User comments -->
              <entityComments T="0"></entityComments>
              <!-- Created by -->
              <entityAuthor T="0"></entityAuthor>
            </SketchSnapshotDataList>
            <NodeGroupList tag="nodeGroup" name="NodeGroupList" created="1688473622728">
              <!-- User comments -->
              <entityComments T="0"></entityComments>
              <!-- Created by -->
              <entityAuthor T="0"></entityAuthor>
            </NodeGroupList>
            <GeomAttributeList tag="attribute" name="Attributes" created="1688473622728">
              <!-- User comments -->
              <entityComments T="0"></entityComments>
              <!-- Created by -->
              <entityAuthor T="0"></entityAuthor>
              <GeomAttribute op="Construction" tag="construction" name="Construction_geometry" created="1688473622737">
                <!-- Node status -->
                <entityFlags T="51">NOREMOVE|NORETAG|NODEACTIVATE|HIDDEN</entityFlags>
                <!-- User comments -->
                <entityComments T="0"></entityComments>
                <!-- Created by -->
                <entityAuthor T="0"></entityAuthor>
              </GeomAttribute>
            </GeomAttributeList>
          </GeomSequence>
          <GeomObjectList tag="importedGeom" name="GeomObjectList" created="1688330583783">
            <!-- User comments -->
            <entityComments T="0"></entityComments>
            <!-- Created by -->
            <entityAuthor T="0"></entityAuthor>
          </GeomObjectList>
        </WorkPlaneFeature>
        <WorkPlaneFeature op="WorkPlane" tag="wp2" name="Work Plane 2" created="1688330590941">
          <!-- User comments -->
          <entityComments T="0"></entityComments>
          <!-- Created by -->
          <entityAuthor T="0"></entityAuthor>
          <!-- Key containing all property values -->
          <key T="0">true[deg]geomattrgeomattrlevelplanetypequickquickplanezxquickoffsettypedistanceoffsetcoordinatenameyquicky0.0csplanetypequickquickoriginglobalquickaxisnaturaldispl0.0|0.0|rot0.0uniteonrepairtoltypeauto</key>
          <!-- Unique identifier -->
          <id T="5">4</id>
          <!-- Current feature status -->
          <status T="101">BUILT</status>
          <!-- Status of last build operation -->
          <buildStatus T="101">BUILT</buildStatus>
          <!-- Contribute to -->
          <propertyValue T="30" value="none" name="p:contributeto" ReferenceContainerList="/geom/geom1/selection" CompositeIndex="1"></propertyValue>
          <!-- Plane -->
          <propertyValue T="30" value="zx" name="p:quickplane"></propertyValue>
          <!-- Offset vertex -->
          <propertyValue T="30" name="p:offsetvertex">
            <Selection selection="LocalGeomObjectSelection" selType="OBJECTDIM">
              <base dim="0" geom="/geom/geom1"/>
            </Selection>
          </propertyValue>
          <!-- #offsetcoordinatename -->
          <propertyValue T="30" value="y" name="p:offsetcoordinatename"></propertyValue>
          <!-- Planar face -->
          <propertyValue T="30" name="p:face">
            <Selection selection="LocalGeomObjectSelection" selType="OBJECTDIM">
              <base dim="2" geom="/geom/geom1"/>
            </Selection>
          </propertyValue>
          <!-- Planar curved edge -->
          <propertyValue T="30" name="p:planaredge">
            <Selection selection="LocalGeomObjectSelection" selType="OBJECTDIM">
              <base dim="1" geom="/geom/geom1"/>
            </Selection>
          </propertyValue>
          <!-- Straight edge -->
          <propertyValue T="30" name="p:edge">
            <Selection selection="LocalGeomObjectSelection" selType="OBJECTDIM">
              <base dim="1" geom="/geom/geom1"/>
            </Selection>
          </propertyValue>
          <!-- Face adjacent to edge -->
          <propertyValue T="30" name="p:adjface">
            <Selection selection="LocalGeomObjectSelection" selType="OBJECTDIM">
              <base dim="2" geom="/geom/geom1"/>
            </Selection>
          </propertyValue>
          <!-- Circular edge -->
          <propertyValue T="30" name="p:circedge">
            <Selection selection="LocalGeomObjectSelection" selType="OBJECTDIM">
              <base dim="1" geom="/geom/geom1"/>
            </Selection>
          </propertyValue>
          <!-- Vertex -->
          <propertyValue T="30" name="p:circvertex">
            <Selection selection="LocalGeomObjectSelection" selType="OBJECTDIM">
              <base dim="0" geom="/geom/geom1"/>
            </Selection>
          </propertyValue>
          <!-- Vertex -->
          <propertyValue T="30" name="p:normalvertex">
            <Selection selection="LocalGeomObjectSelection" selType="OBJECTDIM">
              <base dim="0" geom="/geom/geom1"/>
            </Selection>
          </propertyValue>
          <!-- First vertex -->
          <propertyValue T="30" name="p:vertex1">
            <Selection selection="LocalGeomObjectSelection" selType="OBJECTDIM">
              <base dim="0" geom="/geom/geom1"/>
            </Selection>
          </propertyValue>
          <!-- Second vertex -->
          <propertyValue T="30" name="p:vertex2">
            <Selection selection="LocalGeomObjectSelection" selType="OBJECTDIM">
              <base dim="0" geom="/geom/geom1"/>
            </Selection>
          </propertyValue>
          <!-- Third vertex -->
          <propertyValue T="30" name="p:vertex3">
            <Selection selection="LocalGeomObjectSelection" selType="OBJECTDIM">
              <base dim="0" geom="/geom/geom1"/>
            </Selection>
          </propertyValue>
          <!-- Take work plane from -->
          <propertyValue T="30" value="this" name="p:workplanesrc" CompositeIndex="1"></propertyValue>
          <!-- Work plane to transform -->
          <propertyValue T="30" value="xyplane" name="p:workplane" CompositeIndex="1"></propertyValue>
          <!-- Axis -->
          <propertyValue T="30" value="0 0 1" valueMatrix="1|3,'0','0','1'" name="p:transaxis"></propertyValue>
          <!-- Axis -->
          <propertyValue T="30" value="0 0 1" valueMatrix="1|3,'0','0','1'" name="p:transax3"></propertyValue>
          <!-- Axis -->
          <propertyValue T="30" value="0 0" valueMatrix="1|2,'0','0'" name="p:transax2"></propertyValue>
          <!-- Vertex for origin -->
          <propertyValue T="30" name="p:originvertex">
            <Selection selection="LocalGeomObjectSelection" selType="OBJECTDIM">
              <base dim="0" geom="/geom/geom1"/>
            </Selection>
          </propertyValue>
          <!-- Vertex for axis -->
          <propertyValue T="30" name="p:axisvertex">
            <Selection selection="LocalGeomObjectSelection" selType="OBJECTDIM">
              <base dim="0" geom="/geom/geom1"/>
            </Selection>
          </propertyValue>
          <!-- Unite objects -->
          <propertyValue T="30" value="on" name="p:unite"></propertyValue>
          <!-- View work plane geometry in 3D -->
          <propertyValue T="30" value="off" name="p:workplane3d"></propertyValue>
          <!-- Show work plane in instances -->
          <propertyValue T="30" name="p:showworkplane">null</propertyValue>
          <!-- Work plane matrix at last build -->
          <propertyValue T="30" valueMatrix="3|3,'0','0','1'|3,'0','0','0'|3,'0','1','0'" name="p:buildwpmatrix"></propertyValue>
          <cacheTag T="11">4370969369857139810</cacheTag>
          <extraAssocIDs T="7"></extraAssocIDs>
          <NodeDefaultValues>49,'p:selresult','p:selresultshow','p:color','p:customcolor','p:selplaneshow','p:cumselkey','p:geomattr','p:geomattrlevel','p:buildtime','p:buildinfox','p:buildinfo','p:planetype','p:quickoffsettype','p:quickx','p:quicky','p:quickz','p:offsettype','p:offset','p:reverse','p:angle','p:circpoint','p:circoffset','p:normalvector','p:normalpoint','p:normalcoord','p:genpoints','p:transdispl','p:transspecify','p:transaxistype','p:transrot','p:transeulerang','p:transedge','p:csplanetype','p:quickorigin','p:quickaxis','p:displ','p:rot','p:showcoordsys','p:origin','p:faceparallelaxis','p:edgeparallelorigin','p:edgeparallelaxis','p:repairtoltype','p:repairtol','p:absrepairtol','p:showcoincident','p:showintersection','p:showprojection','p:extrainputkey'</NodeDefaultValues>
          <GeomObjectList tag="geom" created="1688330590942">
          </GeomObjectList>
          <GeomFeatureList tag="feature" name="GeomFeatureList" created="1688330590942">
            <!-- User comments -->
            <entityComments T="0"></entityComments>
            <!-- Created by -->
            <entityAuthor T="0"></entityAuthor>
          </GeomFeatureList>
          <GeomSequence tag="sequence2D" name="Plane Geometry" created="1688330590943">
            <!-- Node status -->
            <entityFlags T="51">NOREMOVE|NORETAG|NODEACTIVATE</entityFlags>
            <!-- User comments -->
            <entityComments T="0"></entityComments>
            <!-- Created by -->
            <entityAuthor T="0"></entityAuthor>
            <angularUnit T="0">deg</angularUnit>
            <!-- Geometry kernel -->
            <geomrep T="0">comsol</geomrep>
            <hasFinalize T="3">false</hasFinalize>
            <lengthUnit T="0">mm</lengthUnit>
            <sdim T="5">2</sdim>
            <!-- Geometry sequence type -->
            <sequenceType T="103">WORK_PLANE</sequenceType>
            <sketchStatus T="3">true</sketchStatus>
            <!-- Whether the final geometry is built -->
            <finGeomBuilt T="3">true</finGeomBuilt>
            <GeomFeatureList tag="feature" name="GeomFeatureList" created="1688330590943">
              <!-- User comments -->
              <entityComments T="0"></entityComments>
              <!-- Created by -->
              <entityAuthor T="0"></entityAuthor>
            </GeomFeatureList>
            <GeomObjectSelectionFeatureList tag="selection" name="Cumulative Selections" created="1688330590944">
              <!-- User comments -->
              <entityComments T="0"></entityComments>
              <!-- Created by -->
              <entityAuthor T="0"></entityAuthor>
            </GeomObjectSelectionFeatureList>
            <SketchSnapshotDataList tag="sketchsnapshot" name="SketchSnapshotDataList" created="1688330625178">
              <!-- User comments -->
              <entityComments T="0"></entityComments>
              <!-- Created by -->
              <entityAuthor T="0"></entityAuthor>
            </SketchSnapshotDataList>
            <NodeGroupList tag="nodeGroup" name="NodeGroupList" created="1688473622750">
              <!-- User comments -->
              <entityComments T="0"></entityComments>
              <!-- Created by -->
              <entityAuthor T="0"></entityAuthor>
            </NodeGroupList>
            <GeomAttributeList tag="attribute" name="Attributes" created="1688473622750">
              <!-- User comments -->
              <entityComments T="0"></entityComments>
              <!-- Created by -->
              <entityAuthor T="0"></entityAuthor>
              <GeomAttribute op="Construction" tag="construction" name="Construction_geometry" created="1688473622750">
                <!-- Node status -->
                <entityFlags T="51">NOREMOVE|NORETAG|NODEACTIVATE|HIDDEN</entityFlags>
                <!-- User comments -->
                <entityComments T="0"></entityComments>
                <!-- Created by -->
                <entityAuthor T="0"></entityAuthor>
              </GeomAttribute>
            </GeomAttributeList>
          </GeomSequence>
          <GeomObjectList tag="importedGeom" name="GeomObjectList" created="1688330625178">
            <!-- User comments -->
            <entityComments T="0"></entityComments>
            <!-- Created by -->
            <entityAuthor T="0"></entityAuthor>
          </GeomObjectList>
        </WorkPlaneFeature>
        <WorkPlaneFeature op="WorkPlane" tag="wp3" name="Work Plane 3" created="1688330603131">
          <!-- User comments -->
          <entityComments T="0"></entityComments>
          <!-- Created by -->
          <entityAuthor T="0"></entityAuthor>
          <!-- Key containing all property values -->
          <key T="0">true[deg]geomattrgeomattrlevelplanetypequickquickplanexyquickoffsettypedistanceoffsetcoordinatenamezquickz-0.2csplanetypequickquickoriginglobalquickaxisnaturaldispl0.0|0.0|rot0.0uniteonrepairtoltypeauto</key>
          <!-- Unique identifier -->
          <id T="5">5</id>
          <!-- Current feature status -->
          <status T="101">BUILT</status>
          <!-- Status of last build operation -->
          <buildStatus T="101">BUILT</buildStatus>
          <!-- Contribute to -->
          <propertyValue T="30" value="none" name="p:contributeto" ReferenceContainerList="/geom/geom1/selection" CompositeIndex="1"></propertyValue>
          <!-- Offset vertex -->
          <propertyValue T="30" name="p:offsetvertex">
            <Selection selection="LocalGeomObjectSelection" selType="OBJECTDIM">
              <base dim="0" geom="/geom/geom1"/>
            </Selection>
          </propertyValue>
          <!-- X-coordinate#x2 -->
          <propertyValue T="30" value="-0.2" name="p:quickz"></propertyValue>
          <!-- Planar face -->
          <propertyValue T="30" name="p:face">
            <Selection selection="LocalGeomObjectSelection" selType="OBJECTDIM">
              <base dim="2" geom="/geom/geom1"/>
            </Selection>
          </propertyValue>
          <!-- Planar curved edge -->
          <propertyValue T="30" name="p:planaredge">
            <Selection selection="LocalGeomObjectSelection" selType="OBJECTDIM">
              <base dim="1" geom="/geom/geom1"/>
            </Selection>
          </propertyValue>
          <!-- Straight edge -->
          <propertyValue T="30" name="p:edge">
            <Selection selection="LocalGeomObjectSelection" selType="OBJECTDIM">
              <base dim="1" geom="/geom/geom1"/>
            </Selection>
          </propertyValue>
          <!-- Face adjacent to edge -->
          <propertyValue T="30" name="p:adjface">
            <Selection selection="LocalGeomObjectSelection" selType="OBJECTDIM">
              <base dim="2" geom="/geom/geom1"/>
            </Selection>
          </propertyValue>
          <!-- Circular edge -->
          <propertyValue T="30" name="p:circedge">
            <Selection selection="LocalGeomObjectSelection" selType="OBJECTDIM">
              <base dim="1" geom="/geom/geom1"/>
            </Selection>
          </propertyValue>
          <!-- Vertex -->
          <propertyValue T="30" name="p:circvertex">
            <Selection selection="LocalGeomObjectSelection" selType="OBJECTDIM">
              <base dim="0" geom="/geom/geom1"/>
            </Selection>
          </propertyValue>
          <!-- Vertex -->
          <propertyValue T="30" name="p:normalvertex">
            <Selection selection="LocalGeomObjectSelection" selType="OBJECTDIM">
              <base dim="0" geom="/geom/geom1"/>
            </Selection>
          </propertyValue>
          <!-- First vertex -->
          <propertyValue T="30" name="p:vertex1">
            <Selection selection="LocalGeomObjectSelection" selType="OBJECTDIM">
              <base dim="0" geom="/geom/geom1"/>
            </Selection>
          </propertyValue>
          <!-- Second vertex -->
          <propertyValue T="30" name="p:vertex2">
            <Selection selection="LocalGeomObjectSelection" selType="OBJECTDIM">
              <base dim="0" geom="/geom/geom1"/>
            </Selection>
          </propertyValue>
          <!-- Third vertex -->
          <propertyValue T="30" name="p:vertex3">
            <Selection selection="LocalGeomObjectSelection" selType="OBJECTDIM">
              <base dim="0" geom="/geom/geom1"/>
            </Selection>
          </propertyValue>
          <!-- Take work plane from -->
          <propertyValue T="30" value="this" name="p:workplanesrc" CompositeIndex="1"></propertyValue>
          <!-- Work plane to transform -->
          <propertyValue T="30" value="xyplane" name="p:workplane" CompositeIndex="1"></propertyValue>
          <!-- Axis -->
          <propertyValue T="30" value="0 0 1" valueMatrix="1|3,'0','0','1'" name="p:transaxis"></propertyValue>
          <!-- Axis -->
          <propertyValue T="30" value="0 0 1" valueMatrix="1|3,'0','0','1'" name="p:transax3"></propertyValue>
          <!-- Axis -->
          <propertyValue T="30" value="0 0" valueMatrix="1|2,'0','0'" name="p:transax2"></propertyValue>
          <!-- Vertex for origin -->
          <propertyValue T="30" name="p:originvertex">
            <Selection selection="LocalGeomObjectSelection" selType="OBJECTDIM">
              <base dim="0" geom="/geom/geom1"/>
            </Selection>
          </propertyValue>
          <!-- Vertex for axis -->
          <propertyValue T="30" name="p:axisvertex">
            <Selection selection="LocalGeomObjectSelection" selType="OBJECTDIM">
              <base dim="0" geom="/geom/geom1"/>
            </Selection>
          </propertyValue>
          <!-- Unite objects -->
          <propertyValue T="30" value="on" name="p:unite"></propertyValue>
          <!-- View work plane geometry in 3D -->
          <propertyValue T="30" value="off" name="p:workplane3d"></propertyValue>
          <!-- Show work plane in instances -->
          <propertyValue T="30" name="p:showworkplane">null</propertyValue>
          <!-- Work plane matrix at last build -->
          <propertyValue T="30" valueMatrix="3|3,'0','1','0'|3,'0','0','1'|3,'-0.2','-0.2','-0.2'" name="p:buildwpmatrix"></propertyValue>
          <cacheTag T="11">-2995644607419757901</cacheTag>
          <extraAssocIDs T="7"></extraAssocIDs>
          <NodeDefaultValues>50,'p:selresult','p:selresultshow','p:color','p:customcolor','p:selplaneshow','p:cumselkey','p:geomattr','p:geomattrlevel','p:buildtime','p:buildinfox','p:buildinfo','p:planetype','p:quickplane','p:quickoffsettype','p:offsetcoordinatename','p:quickx','p:quicky','p:offsettype','p:offset','p:reverse','p:angle','p:circpoint','p:circoffset','p:normalvector','p:normalpoint','p:normalcoord','p:genpoints','p:transdispl','p:transspecify','p:transaxistype','p:transrot','p:transeulerang','p:transedge','p:csplanetype','p:quickorigin','p:quickaxis','p:displ','p:rot','p:showcoordsys','p:origin','p:faceparallelaxis','p:edgeparallelorigin','p:edgeparallelaxis','p:repairtoltype','p:repairtol','p:absrepairtol','p:showcoincident','p:showintersection','p:showprojection','p:extrainputkey'</NodeDefaultValues>
          <GeomObjectList tag="geom" created="1688330603131">
          </GeomObjectList>
          <GeomFeatureList tag="feature" name="GeomFeatureList" created="1688330603131">
            <!-- User comments -->
            <entityComments T="0"></entityComments>
            <!-- Created by -->
            <entityAuthor T="0"></entityAuthor>
          </GeomFeatureList>
          <GeomSequence tag="sequence2D" name="Plane Geometry" created="1688330603133">
            <!-- Node status -->
            <entityFlags T="51">NOREMOVE|NORETAG|NODEACTIVATE</entityFlags>
            <!-- User comments -->
            <entityComments T="0"></entityComments>
            <!-- Created by -->
            <entityAuthor T="0"></entityAuthor>
            <angularUnit T="0">deg</angularUnit>
            <!-- Geometry kernel -->
            <geomrep T="0">comsol</geomrep>
            <hasFinalize T="3">false</hasFinalize>
            <lengthUnit T="0">mm</lengthUnit>
            <sdim T="5">2</sdim>
            <!-- Geometry sequence type -->
            <sequenceType T="103">WORK_PLANE</sequenceType>
            <sketchStatus T="3">true</sketchStatus>
            <!-- Whether the final geometry is built -->
            <finGeomBuilt T="3">true</finGeomBuilt>
            <GeomFeatureList tag="feature" name="GeomFeatureList" created="1688330603133">
              <!-- User comments -->
              <entityComments T="0"></entityComments>
              <!-- Created by -->
              <entityAuthor T="0"></entityAuthor>
            </GeomFeatureList>
            <GeomObjectSelectionFeatureList tag="selection" name="Cumulative Selections" created="1688330603134">
              <!-- User comments -->
              <entityComments T="0"></entityComments>
              <!-- Created by -->
              <entityAuthor T="0"></entityAuthor>
            </GeomObjectSelectionFeatureList>
            <SketchSnapshotDataList tag="sketchsnapshot" name="SketchSnapshotDataList" created="1688330625180">
              <!-- User comments -->
              <entityComments T="0"></entityComments>
              <!-- Created by -->
              <entityAuthor T="0"></entityAuthor>
            </SketchSnapshotDataList>
            <NodeGroupList tag="nodeGroup" name="NodeGroupList" created="1688473622754">
              <!-- User comments -->
              <entityComments T="0"></entityComments>
              <!-- Created by -->
              <entityAuthor T="0"></entityAuthor>
            </NodeGroupList>
            <GeomAttributeList tag="attribute" name="Attributes" created="1688473622754">
              <!-- User comments -->
              <entityComments T="0"></entityComments>
              <!-- Created by -->
              <entityAuthor T="0"></entityAuthor>
              <GeomAttribute op="Construction" tag="construction" name="Construction_geometry" created="1688473622754">
                <!-- Node status -->
                <entityFlags T="51">NOREMOVE|NORETAG|NODEACTIVATE|HIDDEN</entityFlags>
                <!-- User comments -->
                <entityComments T="0"></entityComments>
                <!-- Created by -->
                <entityAuthor T="0"></entityAuthor>
              </GeomAttribute>
            </GeomAttributeList>
          </GeomSequence>
          <GeomObjectList tag="importedGeom" name="GeomObjectList" created="1688330625180">
            <!-- User comments -->
            <entityComments T="0"></entityComments>
            <!-- Created by -->
            <entityAuthor T="0"></entityAuthor>
          </GeomObjectList>
        </WorkPlaneFeature>
        <GeomFeature op="Partition" tag="par1" name="Partition Objects 1" created="1688330642562">
          <!-- User comments -->
          <entityComments T="0"></entityComments>
          <!-- Created by -->
          <entityAuthor T="0"></entityAuthor>
          <!-- Key containing all property values -->
          <key T="0">true[deg]propagateselongeomattrgeomattrlevelinputOBJECT[imp1]keepinputoffpartitionwithworkplaneworkplanewp1repairtoltypeautogeomrepcadpsdesignbooloff</key>
          <!-- Unique identifier -->
          <id T="5">6</id>
          <!-- Current feature status -->
          <status T="101">BUILT</status>
          <!-- Status of last build operation -->
          <buildStatus T="101">BUILT</buildStatus>
          <!-- Contribute to -->
          <propertyValue T="30" value="none" name="p:contributeto" ReferenceContainerList="/geom/geom1/selection" CompositeIndex="1"></propertyValue>
          <!-- Objects to partition -->
          <propertyValue T="30" name="p:input">
            <Selection selection="LocalGeomObjectSelection" selType="OBJECT">
              <base geom="/geom/geom1"/>
              <object flags="12" feature="/geom/geom1/feature/imp1" assocId="{2,0,-1770332212,171713390},{2,1,-1770332212,710842885}"/>
            </Selection>
          </propertyValue>
          <!-- Partition with -->
          <propertyValue T="30" value="workplane" name="p:partitionwith"></propertyValue>
          <!-- Tool objects -->
          <propertyValue T="30" name="p:tool">
            <Selection selection="LocalGeomObjectSelection" selType="OBJECT">
              <base geom="/geom/geom1"/>
            </Selection>
          </propertyValue>
          <!-- Work plane -->
          <propertyValue T="30" value="none" name="p:workplane" Reference="/geom/geom1/feature/wp1" CompositeIndex="0"></propertyValue>
          <!-- Extra input key -->
          <propertyValue T="30" value="-722286926576219741" name="p:extrainputkey"></propertyValue>
          <!-- Relative repair tolerance -->
          <propertyValue T="30" value="4.4E-6" name="p:repairtol"></propertyValue>
          <!-- Absolute repair tolerance -->
          <propertyValue T="30" value="1.0E-5" name="p:absrepairtol"></propertyValue>
          <!-- Representation -->
          <propertyValue T="30" value="cadps" name="p:geomrep"></propertyValue>
          <cacheTag T="11">-6425117698316996837</cacheTag>
          <NodeDefaultValues>15,'p:selresult','p:selresultshow','p:color','p:customcolor','p:cumselkey','p:propagatesel','p:geomattr','p:geomattrlevel','p:buildtime','p:buildinfox','p:buildinfo','p:keepinput','p:keeptool','p:repairtoltype','p:designbool'</NodeDefaultValues>
          <GeomObjectList tag="geom" created="1688330642563">
            <GeomObject tag="par1(1)" name="Partition_objects" created="1688330654174">
              <!-- Node status -->
              <entityFlags T="51">NORETAG</entityFlags>
              <!-- User comments -->
              <entityComments T="0"></entityComments>
              <!-- Created by -->
              <entityAuthor T="0"></entityAuthor>
              <assocID T="6">6,0,-1495964290,-1076686399</assocID>
              <GeomNative tag="geomnative" created="1688330654174">
                <!-- Space dimension. -->
                <spaceDim T="5">3</spaceDim>
                <!-- Number of entities. -->
                <numEntities T="6">150,270,127,2</numEntities>
                <!-- Number of entities for mesh control. -->
                <numEntitiesMesh T="6">150,270,127,2</numEntitiesMesh>
                <!-- Number of finite void regions. -->
                <numFiniteVoids T="5">0</numFiniteVoids>
                <!-- CAD representation. -->
                <cad T="3">true</cad>
                <!-- Void regions are labeled. -->
                <voidsLabeled T="3">true</voidsLabeled>
                <!-- Size. -->
                <geomScale T="12">1.018198051533947</geomScale>
                <!-- Relative tolerance. -->
                <geomTol T="12">1.0E-10</geomTol>
                <!-- Object type -->
                <type T="0">solid</type>
                <!-- True if native representation is of CAD type -->
                <hasCadRep T="3">true</hasCadRep>
                <!-- Use old edge parameterization version -->
                <oldEdgeParVer T="3">true</oldEdgeParVer>
              </GeomNative>
            </GeomObject>
            <GeomObject tag="par1(2)" name="Partition_objects" created="1688330654174">
              <!-- Node status -->
              <entityFlags T="51">NORETAG</entityFlags>
              <!-- User comments -->
              <entityComments T="0"></entityComments>
              <!-- Created by -->
              <entityAuthor T="0"></entityAuthor>
              <assocID T="6">6,1,-1495964290,-1639209994</assocID>
              <GeomNative tag="geomnative" created="1688330654174">
                <!-- Space dimension. -->
                <spaceDim T="5">3</spaceDim>
                <!-- Number of entities. -->
                <numEntities T="6">12,20,11,2</numEntities>
                <!-- Number of entities for mesh control. -->
                <numEntitiesMesh T="6">12,20,11,2</numEntitiesMesh>
                <!-- Number of finite void regions. -->
                <numFiniteVoids T="5">0</numFiniteVoids>
                <!-- CAD representation. -->
                <cad T="3">true</cad>
                <!-- Void regions are labeled. -->
                <voidsLabeled T="3">true</voidsLabeled>
                <!-- Size. -->
                <geomScale T="12">1.5</geomScale>
                <!-- Relative tolerance. -->
                <geomTol T="12">1.0E-10</geomTol>
                <!-- Object type -->
                <type T="0">solid</type>
                <!-- True if native representation is of CAD type -->
                <hasCadRep T="3">true</hasCadRep>
                <!-- Use old edge parameterization version -->
                <oldEdgeParVer T="3">true</oldEdgeParVer>
              </GeomNative>
            </GeomObject>
          </GeomObjectList>
          <GeomFeatureList tag="feature" name="GeomFeatureList" created="1688330642563">
            <!-- User comments -->
            <entityComments T="0"></entityComments>
            <!-- Created by -->
            <entityAuthor T="0"></entityAuthor>
          </GeomFeatureList>
        </GeomFeature>
        <GeomFeature op="Partition" tag="par2" name="Partition Objects 2" created="1688330659231">
          <!-- User comments -->
          <entityComments T="0"></entityComments>
          <!-- Created by -->
          <entityAuthor T="0"></entityAuthor>
          <!-- Key containing all property values -->
          <key T="0">true[deg]propagateselongeomattrgeomattrlevelinputOBJECT[par1]keepinputoffpartitionwithworkplaneworkplanewp2repairtoltypeautogeomrepcadpsdesignbooloff</key>
          <!-- Unique identifier -->
          <id T="5">8</id>
          <!-- Current feature status -->
          <status T="101">BUILT</status>
          <!-- Status of last build operation -->
          <buildStatus T="101">BUILT</buildStatus>
          <!-- Contribute to -->
          <propertyValue T="30" value="none" name="p:contributeto" ReferenceContainerList="/geom/geom1/selection" CompositeIndex="1"></propertyValue>
          <!-- Objects to partition -->
          <propertyValue T="30" name="p:input">
            <Selection selection="LocalGeomObjectSelection" selType="OBJECT">
              <base geom="/geom/geom1"/>
              <object flags="12" feature="/geom/geom1/feature/par1" assocId="{6,0,-1495964290,-1076686399},{6,1,-1495964290,-1639209994}"/>
            </Selection>
          </propertyValue>
          <!-- Partition with -->
          <propertyValue T="30" value="workplane" name="p:partitionwith"></propertyValue>
          <!-- Tool objects -->
          <propertyValue T="30" name="p:tool">
            <Selection selection="LocalGeomObjectSelection" selType="OBJECT">
              <base geom="/geom/geom1"/>
            </Selection>
          </propertyValue>
          <!-- Work plane -->
          <propertyValue T="30" value="none" name="p:workplane" Reference="/geom/geom1/feature/wp2" CompositeIndex="0"></propertyValue>
          <!-- Extra input key -->
          <propertyValue T="30" value="-473612629859305884" name="p:extrainputkey"></propertyValue>
          <!-- Relative repair tolerance -->
          <propertyValue T="30" value="4.4E-6" name="p:repairtol"></propertyValue>
          <!-- Absolute repair tolerance -->
          <propertyValue T="30" value="1.0E-5" name="p:absrepairtol"></propertyValue>
          <!-- Representation -->
          <propertyValue T="30" value="cadps" name="p:geomrep"></propertyValue>
          <cacheTag T="11">-3504738285685152854</cacheTag>
          <NodeDefaultValues>15,'p:selresult','p:selresultshow','p:color','p:customcolor','p:cumselkey','p:propagatesel','p:geomattr','p:geomattrlevel','p:buildtime','p:buildinfox','p:buildinfo','p:keepinput','p:keeptool','p:repairtoltype','p:designbool'</NodeDefaultValues>
          <GeomObjectList tag="geom" created="1688330659231">
            <GeomObject tag="par2(1)" name="Partition_objects" created="1688330668187">
              <!-- Node status -->
              <entityFlags T="51">NORETAG</entityFlags>
              <!-- User comments -->
              <entityComments T="0"></entityComments>
              <!-- Created by -->
              <entityAuthor T="0"></entityAuthor>
              <assocID T="6">8,0,-816010471,192325600</assocID>
              <GeomNative tag="geomnative" created="1688330668188">
                <!-- Space dimension. -->
                <spaceDim T="5">3</spaceDim>
                <!-- Number of entities. -->
                <numEntities T="6">186,345,168,4</numEntities>
                <!-- Number of entities for mesh control. -->
                <numEntitiesMesh T="6">186,345,168,4</numEntitiesMesh>
                <!-- Number of finite void regions. -->
                <numFiniteVoids T="5">0</numFiniteVoids>
                <!-- CAD representation. -->
                <cad T="3">true</cad>
                <!-- Void regions are labeled. -->
                <voidsLabeled T="3">true</voidsLabeled>
                <!-- Size. -->
                <geomScale T="12">1.018198051533947</geomScale>
                <!-- Relative tolerance. -->
                <geomTol T="12">1.0E-10</geomTol>
                <!-- Object type -->
                <type T="0">solid</type>
                <!-- True if native representation is of CAD type -->
                <hasCadRep T="3">true</hasCadRep>
                <!-- Use old edge parameterization version -->
                <oldEdgeParVer T="3">true</oldEdgeParVer>
              </GeomNative>
            </GeomObject>
            <GeomObject tag="par2(2)" name="Partition_objects" created="1688330668188">
              <!-- Node status -->
              <entityFlags T="51">NORETAG</entityFlags>
              <!-- User comments -->
              <entityComments T="0"></entityComments>
              <!-- Created by -->
              <entityAuthor T="0"></entityAuthor>
              <assocID T="6">8,1,-816010471,381505177</assocID>
              <GeomNative tag="geomnative" created="1688330668188">
                <!-- Space dimension. -->
                <spaceDim T="5">3</spaceDim>
                <!-- Number of entities. -->
                <numEntities T="6">18,33,20,4</numEntities>
                <!-- Number of entities for mesh control. -->
                <numEntitiesMesh T="6">18,33,20,4</numEntitiesMesh>
                <!-- Number of finite void regions. -->
                <numFiniteVoids T="5">0</numFiniteVoids>
                <!-- CAD representation. -->
                <cad T="3">true</cad>
                <!-- Void regions are labeled. -->
                <voidsLabeled T="3">true</voidsLabeled>
                <!-- Size. -->
                <geomScale T="12">1.5</geomScale>
                <!-- Relative tolerance. -->
                <geomTol T="12">1.0E-10</geomTol>
                <!-- Object type -->
                <type T="0">solid</type>
                <!-- True if native representation is of CAD type -->
                <hasCadRep T="3">true</hasCadRep>
                <!-- Use old edge parameterization version -->
                <oldEdgeParVer T="3">true</oldEdgeParVer>
              </GeomNative>
            </GeomObject>
          </GeomObjectList>
          <GeomFeatureList tag="feature" name="GeomFeatureList" created="1688330659231">
            <!-- User comments -->
            <entityComments T="0"></entityComments>
            <!-- Created by -->
            <entityAuthor T="0"></entityAuthor>
          </GeomFeatureList>
        </GeomFeature>
        <GeomFeature op="Partition" tag="par3" name="Partition Objects 3" created="1688330676558">
          <!-- User comments -->
          <entityComments T="0"></entityComments>
          <!-- Created by -->
          <entityAuthor T="0"></entityAuthor>
          <!-- Key containing all property values -->
          <key T="0">true[deg]propagateselongeomattrgeomattrlevelinputOBJECT[par2]keepinputoffpartitionwithworkplaneworkplanewp3repairtoltypeautogeomrepcadpsdesignbooloff</key>
          <!-- Unique identifier -->
          <id T="5">10</id>
          <!-- Current feature status -->
          <status T="101">BUILT</status>
          <!-- Status of last build operation -->
          <buildStatus T="101">BUILT</buildStatus>
          <!-- Contribute to -->
          <propertyValue T="30" value="none" name="p:contributeto" ReferenceContainerList="/geom/geom1/selection" CompositeIndex="1"></propertyValue>
          <!-- Objects to partition -->
          <propertyValue T="30" name="p:input">
            <Selection selection="LocalGeomObjectSelection" selType="OBJECT">
              <base geom="/geom/geom1"/>
              <object flags="12" feature="/geom/geom1/feature/par2" assocId="{8,0,-816010471,192325600},{8,1,-816010471,381505177}"/>
            </Selection>
          </propertyValue>
          <!-- Partition with -->
          <propertyValue T="30" value="workplane" name="p:partitionwith"></propertyValue>
          <!-- Tool objects -->
          <propertyValue T="30" name="p:tool">
            <Selection selection="LocalGeomObjectSelection" selType="OBJECT">
              <base geom="/geom/geom1"/>
            </Selection>
          </propertyValue>
          <!-- Work plane -->
          <propertyValue T="30" value="none" name="p:workplane" Reference="/geom/geom1/feature/wp3" CompositeIndex="0"></propertyValue>
          <!-- Extra input key -->
          <propertyValue T="30" value="-6670203127336883822" name="p:extrainputkey"></propertyValue>
          <!-- Relative repair tolerance -->
          <propertyValue T="30" value="6.7E-6" name="p:repairtol"></propertyValue>
          <!-- Absolute repair tolerance -->
          <propertyValue T="30" value="1.0E-5" name="p:absrepairtol"></propertyValue>
          <!-- Representation -->
          <propertyValue T="30" value="cadps" name="p:geomrep"></propertyValue>
          <cacheTag T="11">8487494351171877282</cacheTag>
          <NodeDefaultValues>15,'p:selresult','p:selresultshow','p:color','p:customcolor','p:cumselkey','p:propagatesel','p:geomattr','p:geomattrlevel','p:buildtime','p:buildinfox','p:buildinfo','p:keepinput','p:keeptool','p:repairtoltype','p:designbool'</NodeDefaultValues>
          <GeomObjectList tag="geom" created="1688330676558">
            <GeomObject tag="par3(1)" name="Partition_objects" created="1688330684114">
              <!-- Node status -->
              <entityFlags T="51">NORETAG</entityFlags>
              <!-- User comments -->
              <entityComments T="0"></entityComments>
              <!-- Created by -->
              <entityAuthor T="0"></entityAuthor>
              <assocID T="6">10,0,1976148772,-629493875</assocID>
              <GeomNative tag="geomnative" created="1688330684114">
                <!-- Space dimension. -->
                <spaceDim T="5">3</spaceDim>
                <!-- Number of entities. -->
                <numEntities T="6">235,454,244,20</numEntities>
                <!-- Number of entities for mesh control. -->
                <numEntitiesMesh T="6">235,454,244,20</numEntitiesMesh>
                <!-- Number of finite void regions. -->
                <numFiniteVoids T="5">0</numFiniteVoids>
                <!-- CAD representation. -->
                <cad T="3">true</cad>
                <!-- Void regions are labeled. -->
                <voidsLabeled T="3">true</voidsLabeled>
                <!-- Size. -->
                <geomScale T="12">1.018198051533947</geomScale>
                <!-- Relative tolerance. -->
                <geomTol T="12">1.0E-10</geomTol>
                <!-- Object type -->
                <type T="0">solid</type>
                <!-- True if native representation is of CAD type -->
                <hasCadRep T="3">true</hasCadRep>
                <!-- Use old edge parameterization version -->
                <oldEdgeParVer T="3">true</oldEdgeParVer>
              </GeomNative>
            </GeomObject>
            <GeomObject tag="par3(2)" name="Partition_objects" created="1688330684114">
              <!-- Node status -->
              <entityFlags T="51">NORETAG</entityFlags>
              <!-- User comments -->
              <entityComments T="0"></entityComments>
              <!-- Created by -->
              <entityAuthor T="0"></entityAuthor>
              <assocID T="6">10,1,1976148772,-965548911</assocID>
              <GeomNative tag="geomnative" created="1688330684114">
                <!-- Space dimension. -->
                <spaceDim T="5">3</spaceDim>
                <!-- Number of entities. -->
                <numEntities T="6">18,33,20,4</numEntities>
                <!-- Number of entities for mesh control. -->
                <numEntitiesMesh T="6">18,33,20,4</numEntitiesMesh>
                <!-- Number of finite void regions. -->
                <numFiniteVoids T="5">0</numFiniteVoids>
                <!-- CAD representation. -->
                <cad T="3">true</cad>
                <!-- Void regions are labeled. -->
                <voidsLabeled T="3">true</voidsLabeled>
                <!-- Size. -->
                <geomScale T="12">1.5</geomScale>
                <!-- Relative tolerance. -->
                <geomTol T="12">1.0E-10</geomTol>
                <!-- Object type -->
                <type T="0">solid</type>
                <!-- True if native representation is of CAD type -->
                <hasCadRep T="3">true</hasCadRep>
                <!-- Use old edge parameterization version -->
                <oldEdgeParVer T="3">true</oldEdgeParVer>
              </GeomNative>
            </GeomObject>
          </GeomObjectList>
          <GeomFeatureList tag="feature" name="GeomFeatureList" created="1688330676558">
            <!-- User comments -->
            <entityComments T="0"></entityComments>
            <!-- Created by -->
            <entityAuthor T="0"></entityAuthor>
          </GeomFeatureList>
        </GeomFeature>
        <GeomFeature op="Delete" tag="del1" name="Delete Entities 1" created="1688330688910">
          <!-- User comments -->
          <entityComments T="0"></entityComments>
          <!-- Created by -->
          <entityAuthor T="0"></entityAuthor>
          <!-- Key containing all property values -->
          <key T="0">true[deg]geomattrgeomattrlevelinputOBJECTDIM[par3(1), par3(2)][3]{3,4,6,8,10,11,12,13,14,15,16,17,18,19,20}{2,3,4}compat4.3</key>
          <!-- Unique identifier -->
          <id T="5">12</id>
          <!-- Current feature status -->
          <status T="101">BUILT</status>
          <!-- Status of last build operation -->
          <buildStatus T="101">BUILT</buildStatus>
          <!-- Contribute to -->
          <propertyValue T="30" value="none" name="p:contributeto" ReferenceContainerList="/geom/geom1/selection" CompositeIndex="1"></propertyValue>
          <!-- Selection -->
          <propertyValue T="30" name="p:input">
            <Selection selection="LocalGeomObjectSelection" selType="OBJECTDIM">
              <base dim="3" geom="/geom/geom1"/>
              <object flags="13" geom="/geom/geom1/feature/par3/geom/par3(1)" entities="21,3,4,6,8,10,11,12,13,14,15,16,17,18,19,20" assocId="{10,0,1976148772,-629493875}"/>
              <object flags="13" geom="/geom/geom1/feature/par3/geom/par3(2)" entities="5,2,3,4" assocId="{10,1,1976148772,-965548911}"/>
            </Selection>
          </propertyValue>
          <cacheTag T="11">8248254864124636950</cacheTag>
          <NodeDefaultValues>11,'p:selresult','p:selresultshow','p:color','p:customcolor','p:cumselkey','p:geomattr','p:geomattrlevel','p:buildtime','p:buildinfox','p:buildinfo','p:compat'</NodeDefaultValues>
          <GeomObjectList tag="geom" created="1688330688911">
            <GeomObject tag="del1(1)" name="Delete_entities" created="1688330746798">
              <!-- Node status -->
              <entityFlags T="51">NORETAG</entityFlags>
              <!-- User comments -->
              <entityComments T="0"></entityComments>
              <!-- Created by -->
              <entityAuthor T="0"></entityAuthor>
              <assocID T="6">12,0,1920446489,-1375784984</assocID>
              <GeomNative tag="geomnative" created="1688330746798">
                <!-- Space dimension. -->
                <spaceDim T="5">3</spaceDim>
                <!-- Number of entities. -->
                <numEntities T="6">86,144,65,5</numEntities>
                <!-- Number of entities for mesh control. -->
                <numEntitiesMesh T="6">86,144,65,5</numEntitiesMesh>
                <!-- Number of finite void regions. -->
                <numFiniteVoids T="5">0</numFiniteVoids>
                <!-- Geometry exists. -->
                <existing T="3">true</existing>
                <!-- CAD representation. -->
                <cad T="3">true</cad>
                <!-- Void regions are labeled. -->
                <voidsLabeled T="3">true</voidsLabeled>
                <!-- Size. -->
                <geomScale T="12">1.018198051533947</geomScale>
                <!-- Relative tolerance. -->
                <geomTol T="12">1.0E-10</geomTol>
                <!-- Object type -->
                <type T="0">solid</type>
                <!-- Geom object -->
                <geom T="52" class="GEOMETRY" resource="geometry3.mphbin" id="d02faa63aae1e069" fileid="fb8b65d0f87e8577"/>
                <!-- True if native representation is of CAD type -->
                <hasCadRep T="3">true</hasCadRep>
                <!-- Use old edge parameterization version -->
                <oldEdgeParVer T="3">true</oldEdgeParVer>
              </GeomNative>
            </GeomObject>
            <GeomObject tag="del1(2)" name="Delete_entities" created="1688330746798">
              <!-- Node status -->
              <entityFlags T="51">NORETAG</entityFlags>
              <!-- User comments -->
              <entityComments T="0"></entityComments>
              <!-- Created by -->
              <entityAuthor T="0"></entityAuthor>
              <assocID T="6">12,1,1920446489,865048328</assocID>
              <GeomNative tag="geomnative" created="1688330746798">
                <!-- Space dimension. -->
                <spaceDim T="5">3</spaceDim>
                <!-- Number of entities. -->
                <numEntities T="6">8,12,6,1</numEntities>
                <!-- Number of entities for mesh control. -->
                <numEntitiesMesh T="6">8,12,6,1</numEntitiesMesh>
                <!-- Number of finite void regions. -->
                <numFiniteVoids T="5">0</numFiniteVoids>
                <!-- Geometry exists. -->
                <existing T="3">true</existing>
                <!-- CAD representation. -->
                <cad T="3">true</cad>
                <!-- Void regions are labeled. -->
                <voidsLabeled T="3">true</voidsLabeled>
                <!-- Size. -->
                <geomScale T="12">1.5</geomScale>
                <!-- Relative tolerance. -->
                <geomTol T="12">1.0E-10</geomTol>
                <!-- Object type -->
                <type T="0">solid</type>
                <!-- Geom object -->
                <geom T="52" class="GEOMETRY" resource="geometry5.mphbin" id="d02faa63aae1e069" index="1" fileid="fb8b65d0f87e8577"/>
                <!-- True if native representation is of CAD type -->
                <hasCadRep T="3">true</hasCadRep>
                <!-- Use old edge parameterization version -->
                <oldEdgeParVer T="3">true</oldEdgeParVer>
              </GeomNative>
            </GeomObject>
          </GeomObjectList>
          <GeomFeatureList tag="feature" name="GeomFeatureList" created="1688330688911">
            <!-- User comments -->
            <entityComments T="0"></entityComments>
            <!-- Created by -->
            <entityAuthor T="0"></entityAuthor>
          </GeomFeatureList>
        </GeomFeature>
        <GeomFeature op="Finalize" tag="fin" name="Form Union" created="1688330408187" modified="1688331841231">
          <!-- Node status -->
          <entityFlags T="51">NOREMOVE|NORETAG|NODEACTIVATE</entityFlags>
          <!-- User comments -->
          <entityComments T="0"></entityComments>
          <!-- Created by -->
          <entityAuthor T="0"></entityAuthor>
          <!-- Updated by -->
          <entityModifiedBy T="0"></entityModifiedBy>
          <!-- Key containing all property values -->
          <key T="0">true[deg]actionuniondesignbooloffrepairtoltypeautogeomrepcadps</key>
          <!-- Unique identifier -->
          <id T="5">1</id>
          <!-- Current feature status -->
          <status T="101">BUILT</status>
          <!-- Status of last build operation -->
          <buildStatus T="101">BUILT</buildStatus>
          <!-- Relative repair tolerance -->
          <propertyValue T="30" value="6.7E-6" name="p:repairtol"></propertyValue>
          <!-- Absolute repair tolerance -->
          <propertyValue T="30" value="1.0E-5" name="p:absrepairtol"></propertyValue>
          <!-- Representation -->
          <propertyValue T="30" value="cadps" name="p:geomrep"></propertyValue>
          <cacheTag T="11">-8702544336240153596</cacheTag>
          <NodeDefaultValues>12,'p:buildtime','p:buildinfox','p:buildinfo','p:buildmessage','p:action','p:designbool','p:imprint','p:createpairs','p:splitpairs','p:pairtype','p:frame','p:repairtoltype'</NodeDefaultValues>
          <GeomObjectList tag="geom" created="1688330408187">
            <GeomObject tag="fin(1)" name="Form_union/assembly" created="1688331428155">
              <!-- Node status -->
              <entityFlags T="51">NORETAG</entityFlags>
              <!-- User comments -->
              <entityComments T="0"></entityComments>
              <!-- Created by -->
              <entityAuthor T="0"></entityAuthor>
              <assocID T="6">1,0,-2026219000,-1458234238</assocID>
              <GeomNative tag="geomnative" created="1688331428155">
                <!-- Space dimension. -->
                <spaceDim T="5">3</spaceDim>
                <!-- Number of entities. -->
                <numEntities T="6">90,152,70,6</numEntities>
                <!-- Number of entities for mesh control. -->
                <numEntitiesMesh T="6">90,152,70,6</numEntitiesMesh>
                <!-- Number of finite void regions. -->
                <numFiniteVoids T="5">0</numFiniteVoids>
                <!-- Geometry exists. -->
                <existing T="3">true</existing>
                <!-- CAD representation. -->
                <cad T="3">true</cad>
                <!-- Void regions are labeled. -->
                <voidsLabeled T="3">true</voidsLabeled>
                <!-- Size. -->
                <geomScale T="12">1.5</geomScale>
                <!-- Relative tolerance. -->
                <geomTol T="12">1.0E-10</geomTol>
                <!-- Object type -->
                <type T="0">solid</type>
                <!-- Geom object -->
                <geom T="52" class="GEOMETRY" resource="geometry1.mphbin" id="9b1e5a3ea8abfb16" fileid="2d8874a66029df89"/>
                <!-- True if native representation is of CAD type -->
                <hasCadRep T="3">true</hasCadRep>
                <!-- Use old edge parameterization version -->
                <oldEdgeParVer T="3">true</oldEdgeParVer>
              </GeomNative>
            </GeomObject>
          </GeomObjectList>
          <GeomFeatureList tag="feature" name="GeomFeatureList" created="1688330408187">
            <!-- User comments -->
            <entityComments T="0"></entityComments>
            <!-- Created by -->
            <entityAuthor T="0"></entityAuthor>
          </GeomFeatureList>
        </GeomFeature>
      </GeomFeatureList>
      <GeomObjectSelectionFeatureList tag="selection" name="Cumulative Selections" created="1688330408187">
        <!-- User comments -->
        <entityComments T="0"></entityComments>
        <!-- Created by -->
        <entityAuthor T="0"></entityAuthor>
        <GeomObjectSelectionFeature tag="imp1_Color_1" name="Color 1" created="1688330565668">
          <!-- Node status -->
          <entityFlags T="51">NOREMOVE|NORETAG|NODEACTIVATE</entityFlags>
          <!-- User comments -->
          <entityComments T="0"></entityComments>
          <!-- Created by -->
          <entityAuthor T="0"></entityAuthor>
          <!-- Selection object -->
          <selection T="32" selection="GeomObjectSelection" selType="OBJECT">
            <base geom="/geom/geom1"/>
            <object flags="9" geom="/geom/geom1/feature/imp1/geom/imp1(1)" assocId="{2,0,-1770332212,171713390}"/>
            <object flags="9" geom="/geom/geom1/feature/imp1/geom/imp1(2)" assocId="{2,1,-1770332212,710842885}"/>
          </selection>
          <!-- Owning geometry feature -->
          <owner T="50">/geom/geom1/feature/imp1</owner>
          <category T="5">11</category>
        </GeomObjectSelectionFeature>
        <GeomObjectSelectionFeature tag="imp1_Color_1.pnt" name="Color 1" created="1688330565677">
          <!-- Node status -->
          <entityFlags T="51">NOREMOVE|NORETAG|NODEACTIVATE</entityFlags>
          <!-- User comments -->
          <entityComments T="0"></entityComments>
          <!-- Created by -->
          <entityAuthor T="0"></entityAuthor>
          <!-- Selection object -->
          <selection T="32" selection="GeomObjectSelection" selType="OBJECTDIM">
            <base dim="0" geom="/geom/geom1"/>
            <object flags="11" geom="/geom/geom1/feature/imp1/geom/imp1(1)" assocId="{2,0,-1770332212,171713390}"/>
            <object flags="11" geom="/geom/geom1/feature/imp1/geom/imp1(2)" assocId="{2,1,-1770332212,710842885}"/>
          </selection>
          <!-- Owning geometry feature -->
          <owner T="50">/geom/geom1/feature/imp1</owner>
          <category T="5">11</category>
        </GeomObjectSelectionFeature>
        <GeomObjectSelectionFeature tag="imp1_Color_1.edg" name="Color 1" created="1688330565678">
          <!-- Node status -->
          <entityFlags T="51">NOREMOVE|NORETAG|NODEACTIVATE</entityFlags>
          <!-- User comments -->
          <entityComments T="0"></entityComments>
          <!-- Created by -->
          <entityAuthor T="0"></entityAuthor>
          <!-- Selection object -->
          <selection T="32" selection="GeomObjectSelection" selType="OBJECTDIM">
            <base dim="1" geom="/geom/geom1"/>
            <object flags="11" geom="/geom/geom1/feature/imp1/geom/imp1(1)" assocId="{2,0,-1770332212,171713390}"/>
            <object flags="11" geom="/geom/geom1/feature/imp1/geom/imp1(2)" assocId="{2,1,-1770332212,710842885}"/>
          </selection>
          <!-- Owning geometry feature -->
          <owner T="50">/geom/geom1/feature/imp1</owner>
          <category T="5">11</category>
        </GeomObjectSelectionFeature>
        <GeomObjectSelectionFeature tag="imp1_Color_1.bnd" name="Color 1" created="1688330565678">
          <!-- Node status -->
          <entityFlags T="51">NOREMOVE|NORETAG|NODEACTIVATE</entityFlags>
          <!-- User comments -->
          <entityComments T="0"></entityComments>
          <!-- Created by -->
          <entityAuthor T="0"></entityAuthor>
          <!-- Selection object -->
          <selection T="32" selection="GeomObjectSelection" selType="OBJECTDIM">
            <base dim="2" geom="/geom/geom1"/>
            <object flags="11" geom="/geom/geom1/feature/imp1/geom/imp1(1)" assocId="{2,0,-1770332212,171713390}"/>
            <object flags="11" geom="/geom/geom1/feature/imp1/geom/imp1(2)" assocId="{2,1,-1770332212,710842885}"/>
          </selection>
          <!-- Owning geometry feature -->
          <owner T="50">/geom/geom1/feature/imp1</owner>
          <category T="5">11</category>
        </GeomObjectSelectionFeature>
        <GeomObjectSelectionFeature tag="imp1_Color_1.dom" name="Color 1" created="1688330565678">
          <!-- Node status -->
          <entityFlags T="51">NOREMOVE|NORETAG|NODEACTIVATE</entityFlags>
          <!-- User comments -->
          <entityComments T="0"></entityComments>
          <!-- Created by -->
          <entityAuthor T="0"></entityAuthor>
          <!-- Selection object -->
          <selection T="32" selection="GeomObjectSelection" selType="OBJECTDIM">
            <base dim="3" geom="/geom/geom1"/>
            <object flags="11" geom="/geom/geom1/feature/imp1/geom/imp1(1)" assocId="{2,0,-1770332212,171713390}"/>
            <object flags="11" geom="/geom/geom1/feature/imp1/geom/imp1(2)" assocId="{2,1,-1770332212,710842885}"/>
          </selection>
          <!-- Owning geometry feature -->
          <owner T="50">/geom/geom1/feature/imp1</owner>
          <category T="5">11</category>
        </GeomObjectSelectionFeature>
        <GeomObjectSelectionFeature tag="imp1_Edge_color_1.edg" name="Edge color 1" created="1688330565678">
          <!-- Node status -->
          <entityFlags T="51">NOREMOVE|NORETAG|NODEACTIVATE</entityFlags>
          <!-- User comments -->
          <entityComments T="0"></entityComments>
          <!-- Created by -->
          <entityAuthor T="0"></entityAuthor>
          <!-- Selection object -->
          <selection T="32" selection="GeomObjectSelection" selType="OBJECTDIM">
            <base dim="1" geom="/geom/geom1"/>
            <object flags="9" geom="/geom/geom1/feature/imp1/geom/imp1(1)" entities="191,1,2,3,4,5,6,7,8,9,10,11,12,13,14,15,16,17,18,19,20,21,22,23,24,25,26,27,28,29,30,31,32,33,34,35,36,37,38,39,40,41,42,43,44,45,47,48,50,51,52,53,54,55,56,57,58,59,61,62,63,64,66,67,68,69,70,71,72,73,74,75,76,77,78,79,80,81,82,83,84,85,86,87,88,89,90,91,92,94,95,96,102,103,104,105,106,107,108,109,110,111,112,113,114,115,116,117,118,119,120,121,122,123,124,125,127,128,130,131,135,136,137,138,140,141,142,143,144,145,146,147,148,149,150,151,152,153,154,155,156,157,158,159,164,165,166,167,168,169,170,171,172,173,174,175,176,177,178,179,180,181,182,183,184,185,186,187,188,189,190" assocId="{2,0,-1770332212,171713390}"/>
            <object flags="9" geom="/geom/geom1/feature/imp1/geom/imp1(2)" entities="13,1,2,3,4,5,6,7,8,9,10,11,12" assocId="{2,1,-1770332212,710842885}"/>
          </selection>
          <!-- Owning geometry feature -->
          <owner T="50">/geom/geom1/feature/imp1</owner>
          <category T="5">14</category>
        </GeomObjectSelectionFeature>
      </GeomObjectSelectionFeatureList>
      <NodeGroupList tag="nodeGroup" name="NodeGroupList" created="1688473622758">
        <!-- User comments -->
        <entityComments T="0"></entityComments>
        <!-- Created by -->
        <entityAuthor T="0"></entityAuthor>
      </NodeGroupList>
      <GeomAttributeList tag="attribute" name="Attributes" created="1688473622758">
        <!-- User comments -->
        <entityComments T="0"></entityComments>
        <!-- Created by -->
        <entityAuthor T="0"></entityAuthor>
        <GeomAttribute op="Construction" tag="construction" name="Construction_geometry" created="1688473622759">
          <!-- Node status -->
          <entityFlags T="51">NOREMOVE|NORETAG|NODEACTIVATE|HIDDEN</entityFlags>
          <!-- User comments -->
          <entityComments T="0"></entityComments>
          <!-- Created by -->
          <entityAuthor T="0"></entityAuthor>
        </GeomAttribute>
      </GeomAttributeList>
    </GeomSequence>
  </GeomList>
  <OdeList tag="ode" name="OdeList" created="1688330402906">
    <!-- User comments -->
    <entityComments T="0"></entityComments>
    <!-- Created by -->
    <entityAuthor T="0"></entityAuthor>
  </OdeList>
  <FunctionFeatureList tag="func" name="Functions" created="1688330402906">
    <!-- User comments -->
    <entityComments T="0"></entityComments>
    <!-- Created by -->
    <entityAuthor T="0"></entityAuthor>
  </FunctionFeatureList>
  <ExprList tag="expr" name="Variables" created="1688330402906">
    <!-- User comments -->
    <entityComments T="0"></entityComments>
    <!-- Created by -->
    <entityAuthor T="0"></entityAuthor>
  </ExprList>
  <CplList tag="cpl" name="CplList" created="1688330402906">
    <!-- User comments -->
    <entityComments T="0"></entityComments>
    <!-- Created by -->
    <entityAuthor T="0"></entityAuthor>
  </CplList>
  <FrameList tag="frame" name="FrameList" created="1688330402906">
    <!-- User comments -->
    <entityComments T="0"></entityComments>
    <!-- Created by -->
    <entityAuthor T="0"></entityAuthor>
    <Frame tag="material1" created="1688330408178">
      <!-- Geometry -->
      <geom T="50">/geom/geom1</geom>
      <FeatureInfoList tag="featureInfo" name="FeatureInfoList" created="1688330408186">
        <!-- User comments -->
        <entityComments T="0"></entityComments>
        <!-- Created by -->
        <entityAuthor T="0"></entityAuthor>
        <FeatureInfo tag="info" name="Equation View" created="1688330408186" modified="1715516049488">
          <!-- Node status -->
          <entityFlags T="51">NOREMOVE|NODEACTIVATE</entityFlags>
          <!-- User comments -->
          <entityComments T="0"></entityComments>
          <!-- Created by -->
          <entityAuthor T="0"></entityAuthor>
          <!-- Updated by -->
          <entityModifiedBy T="0"></entityModifiedBy>
        </FeatureInfo>
      </FeatureInfoList>
      <FrameFeatureList tag="sshape" name="FrameFeatureList" created="1688330408187">
        <!-- User comments -->
        <entityComments T="0"></entityComments>
        <!-- Created by -->
        <entityAuthor T="0"></entityAuthor>
        <FrameFeature tag="fixed1" created="1688330408257">
          <selection T="32" selection="LocalSelection" selType="GEOM">
            <explicit geom="/geom/geom1"/>
          </selection>
          <!-- Type of frame feature -->
          <type T="109">FIXED_REF</type>
          <!-- Reference frame -->
          <refFrame T="50">/frame/geometry1</refFrame>
        </FrameFeature>
      </FrameFeatureList>
    </Frame>
    <Frame tag="spatial1" created="1688330408216">
      <!-- Geometry -->
      <geom T="50">/geom/geom1</geom>
      <!-- Should frame be removed when physics list is empty -->
      <removableFrame T="3">false</removableFrame>
      <FeatureInfoList tag="featureInfo" name="FeatureInfoList" created="1688330408216">
        <!-- User comments -->
        <entityComments T="0"></entityComments>
        <!-- Created by -->
        <entityAuthor T="0"></entityAuthor>
        <FeatureInfo tag="info" name="Equation View" created="1688330408216" modified="1715516049488">
          <!-- Node status -->
          <entityFlags T="51">NOREMOVE|NODEACTIVATE</entityFlags>
          <!-- User comments -->
          <entityComments T="0"></entityComments>
          <!-- Created by -->
          <entityAuthor T="0"></entityAuthor>
          <!-- Updated by -->
          <entityModifiedBy T="0"></entityModifiedBy>
        </FeatureInfo>
      </FeatureInfoList>
      <FrameFeatureList tag="sshape" name="FrameFeatureList" created="1688330408216">
        <!-- User comments -->
        <entityComments T="0"></entityComments>
        <!-- Created by -->
        <entityAuthor T="0"></entityAuthor>
        <FrameFeature tag="fixed1" created="1688330408232">
          <selection T="32" selection="LocalSelection" selType="GEOM">
            <explicit geom="/geom/geom1"/>
          </selection>
          <!-- Type of frame feature -->
          <type T="109">FIXED_REF</type>
          <!-- Reference frame -->
          <refFrame T="50">/frame/material1</refFrame>
        </FrameFeature>
      </FrameFeatureList>
    </Frame>
    <Frame tag="geometry1" created="1688330408232">
      <!-- Geometry -->
      <geom T="50">/geom/geom1</geom>
      <!-- Should frame be removed when physics list is empty -->
      <removableFrame T="3">false</removableFrame>
      <FeatureInfoList tag="featureInfo" name="FeatureInfoList" created="1688330408232">
        <!-- User comments -->
        <entityComments T="0"></entityComments>
        <!-- Created by -->
        <entityAuthor T="0"></entityAuthor>
        <FeatureInfo tag="info" name="Equation View" created="1688330408234" modified="1715516049488">
          <!-- Node status -->
          <entityFlags T="51">NOREMOVE|NODEACTIVATE</entityFlags>
          <!-- User comments -->
          <entityComments T="0"></entityComments>
          <!-- Created by -->
          <entityAuthor T="0"></entityAuthor>
          <!-- Updated by -->
          <entityModifiedBy T="0"></entityModifiedBy>
        </FeatureInfo>
      </FeatureInfoList>
      <FrameFeatureList tag="sshape" name="FrameFeatureList" created="1688330408234">
        <!-- User comments -->
        <entityComments T="0"></entityComments>
        <!-- Created by -->
        <entityAuthor T="0"></entityAuthor>
        <FrameFeature tag="fixed1" created="1688330408269">
          <selection T="32" selection="LocalSelection" selType="GEOM">
            <explicit geom="/geom/geom1"/>
          </selection>
          <!-- Type of frame feature -->
          <type T="109">FIXED_REF</type>
          <!-- Reference frame -->
          <refFrame T="50">/frame/mesh1</refFrame>
        </FrameFeature>
      </FrameFeatureList>
    </Frame>
    <Frame tag="mesh1" created="1688330408257" modified="1688331856461">
      <!-- Updated by -->
      <entityModifiedBy T="0"></entityModifiedBy>
      <!-- Geometry -->
      <geom T="50">/geom/geom1</geom>
      <!-- Shape order -->
      <sorder T="5">1</sorder>
      <!-- Should frame be removed when physics list is empty -->
      <removableFrame T="3">false</removableFrame>
      <FeatureInfoList tag="featureInfo" name="FeatureInfoList" created="1688330408257">
        <!-- User comments -->
        <entityComments T="0"></entityComments>
        <!-- Created by -->
        <entityAuthor T="0"></entityAuthor>
        <FeatureInfo tag="info" name="Equation View" created="1688330408257" modified="1715516049488">
          <!-- Node status -->
          <entityFlags T="51">NOREMOVE|NODEACTIVATE</entityFlags>
          <!-- User comments -->
          <entityComments T="0"></entityComments>
          <!-- Created by -->
          <entityAuthor T="0"></entityAuthor>
          <!-- Updated by -->
          <entityModifiedBy T="0"></entityModifiedBy>
        </FeatureInfo>
      </FeatureInfoList>
      <FrameFeatureList tag="sshape" name="FrameFeatureList" created="1688330408257">
        <!-- User comments -->
        <entityComments T="0"></entityComments>
        <!-- Created by -->
        <entityAuthor T="0"></entityAuthor>
      </FrameFeatureList>
    </Frame>
  </FrameList>
  <SelectionList tag="selection" name="SelectionList" created="1688330402906">
    <!-- User comments -->
    <entityComments T="0"></entityComments>
    <!-- Created by -->
    <entityAuthor T="0"></entityAuthor>
  </SelectionList>
  <PairList tag="pair" name="PairList" created="1688330402906">
    <!-- User comments -->
    <entityComments T="0"></entityComments>
    <!-- Created by -->
    <entityAuthor T="0"></entityAuthor>
  </PairList>
  <ExtraDimList tag="extraDim" name="ExtraDimList" created="1688330402906">
    <!-- User comments -->
    <entityComments T="0"></entityComments>
    <!-- Created by -->
    <entityAuthor T="0"></entityAuthor>
  </ExtraDimList>
  <ViewList tag="view" name="Views" created="1688330402906">
    <!-- User comments -->
    <entityComments T="0"></entityComments>
    <!-- Created by -->
    <entityAuthor T="0"></entityAuthor>
    <View op="ModelView3D" tag="view1" name="View 1" created="1688330408206" modified="1688571564463">
      <!-- Node status -->
      <entityFlags T="51">NODEACTIVATE</entityFlags>
      <!-- User comments -->
      <entityComments T="0"></entityComments>
      <!-- Created by -->
      <entityAuthor T="0"></entityAuthor>
      <!-- Updated by -->
      <entityModifiedBy T="0"></entityModifiedBy>
      <!-- Custom color -->
      <propertyValue T="30" valueMatrix="1|3,'1','0','0'" name="p:customclipintersectionhighlightcolor"></propertyValue>
      <!-- Custom color -->
      <propertyValue T="30" valueMatrix="1|3,'1','0','0'" name="p:customclipcappedfaceshighlightoverlappingdomainscolor"></propertyValue>
      <geom T="50">/geom/geom1</geom>
      <!-- Spatial dimension -->
      <sdim T="5">3</sdim>
      <!-- Current -->
      <current T="3">true</current>
      <!-- Global current -->
      <globalcurrent T="3">true</globalcurrent>
      <NodeDefaultValues>127,'p:renderwireframe','p:showlabels','p:showDirections','p:showgrid','p:rendermesh','p:showaxisorientation','p:showunits','p:plotgroupunits','p:locked','p:rotcenlocked','p:istemporary','p:scenelight','p:totlightintensity','p:usediffuse','p:usespecular','p:globalambient','p:totambient','p:ambientcolor','p:customambientcolor','p:ssao','p:ssaoradiustype','p:ssaoradiusrelative','p:ssaoradiusexplicit','p:ssaomagnitude','p:ssaosqueeze','p:ssaopreset','p:ssaonsamples','p:ssaoroughness','p:ssaokernelrotationstexturewidth','p:ssaosmooth','p:ssaonormalawaresmoothing','p:ssaoresolution','p:shadowmapping','p:shadowmappingsoftness','p:shadowmappingstrength','p:shadowmappingpreset','p:shadowmappingnumberofoccludersamples','p:shadowmappingnumberofsamples','p:shadowmappingresolution','p:shadowmappingmultisamplingeverywhere','p:shadowmappinglimitlightviewfrustums','p:shadowmappingaccuratedepthcomparison','p:shadowmappingnormalawaresmoothing','p:shadowmappingbiassettings','p:shadowmappingconstantdepthbias','p:shadowmappingslopedepthbias','p:shadowmappingnormaloffsetbias','p:flooreffect','p:flooreffectoriginsettings','p:flooreffectshoworigin','p:flooreffectorigin','p:flooreffectorigin_vector_method','p:flooreffectorigin_vector_start','p:flooreffectorigin_vector_stop','p:flooreffectorigin_vector_step','p:flooreffectorigin_vector_numvalues','p:flooreffectorigin_vector_function','p:flooreffectorigin_vector_interval','p:flooreffectorigin_vector_freqperdec','p:flooreffectoffset','p:flooreffectshownormalsettings','p:flooreffectnormalsettings','p:flooreffectshownormal','p:flooreffectnormalpreset','p:flooreffectnormal','p:flooreffectnormal_vector_method','p:flooreffectnormal_vector_start','p:flooreffectnormal_vector_stop','p:flooreffectnormal_vector_step','p:flooreffectnormal_vector_numvalues','p:flooreffectnormal_vector_function','p:flooreffectnormal_vector_interval','p:flooreffectnormal_vector_freqperdec','p:flooreffectshowangle','p:flooreffectangle','p:flooreffectambientocclusion','p:flooreffectshadow','p:flooreffectshadowblur','p:flooreffecttransparency','p:displayoutput','p:displayoutputpreset','p:displayoutputtonemap','p:displayoutputgamma','p:displayoutputexposure','p:displayoutputcontrast','p:displayoutputsaturation','p:displayoutputvibrance','p:displayoutputhue','p:displayoutputbrightness','p:environmentmap','p:skydirection','p:skyrotation','p:environmentreflections','p:skybox','p:skyboxblurriness','p:skyboxblend','p:skyboxprojection','p:skyboxfov','p:rotateenvironment','p:transparency','p:transparencylevel','p:uniformblending','p:uniformblendinglevel','p:showselection','p:showmaterial','p:clippingactive','p:clipfaces','p:clipedges','p:clippoints','p:clipprimaryhovereffect','p:clipsecondaryhovereffect','p:cliphighlightintersection','p:clipintersectionhighlightcolor','p:clipapplyclipping','p:clipshowframes','p:clipshowgizmos','p:clipshowcappedfaces','p:clipcappedfacescolorize','p:clipcappedfacescolorizeper','p:clipcappedfaceshighlightoverlappingdomains','p:clipcappedfaceshighlightoverlappingdomainscolor','p:clipcappedfacestransparencyenabled','p:clipcappedfacestransparency','p:hidestatus','p:isnew','p:postviewkey','p:workplaneclip'</NodeDefaultValues>
      <ViewFeatureList tag="feature" name="ViewFeatureList" created="1688330408207">
        <!-- User comments -->
        <entityComments T="0"></entityComments>
        <!-- Created by -->
        <entityAuthor T="0"></entityAuthor>
        <ViewFeature op="DirectionalLight" tag="lgt1" name="Directional Light 1" created="1688330408207">
          <!-- User comments -->
          <entityComments T="0"></entityComments>
          <!-- Created by -->
          <entityAuthor T="0"></entityAuthor>
          <!-- Direction -->
          <propertyValue T="30" valueMatrix="1|3,'4','3.7','-5'" name="p:lightdirection"></propertyValue>
          <!-- Light intensity -->
          <propertyValue T="30" value="0.8" name="p:intensity"></propertyValue>
          <!-- Lock to camera coordinate system -->
          <propertyValue T="30" value="on" name="p:cameracoord"></propertyValue>
          <NodeDefaultValues>7,'p:specular','p:color','p:customcolor','p:showmarker','p:castlight','p:castshadows','p:castshadowsonfloor'</NodeDefaultValues>
          <ViewFeatureList tag="feature" name="ViewFeatureList" created="1688330408207">
            <!-- User comments -->
            <entityComments T="0"></entityComments>
            <!-- Created by -->
            <entityAuthor T="0"></entityAuthor>
          </ViewFeatureList>
        </ViewFeature>
        <ViewFeature op="DirectionalLight" tag="lgt2" name="Directional Light 2" created="1688330408208">
          <!-- User comments -->
          <entityComments T="0"></entityComments>
          <!-- Created by -->
          <entityAuthor T="0"></entityAuthor>
          <!-- Direction -->
          <propertyValue T="30" valueMatrix="1|3,'-4','-2','-1'" name="p:lightdirection"></propertyValue>
          <!-- Light intensity -->
          <propertyValue T="30" value="0.4" name="p:intensity"></propertyValue>
          <!-- Lock to camera coordinate system -->
          <propertyValue T="30" value="on" name="p:cameracoord"></propertyValue>
          <NodeDefaultValues>7,'p:specular','p:color','p:customcolor','p:showmarker','p:castlight','p:castshadows','p:castshadowsonfloor'</NodeDefaultValues>
          <ViewFeatureList tag="feature" name="ViewFeatureList" created="1688330408208">
            <!-- User comments -->
            <entityComments T="0"></entityComments>
            <!-- Created by -->
            <entityAuthor T="0"></entityAuthor>
          </ViewFeatureList>
        </ViewFeature>
        <ViewFeature op="DirectionalLight" tag="lgt3" name="Directional Light 3" created="1688330408208">
          <!-- User comments -->
          <entityComments T="0"></entityComments>
          <!-- Created by -->
          <entityAuthor T="0"></entityAuthor>
          <!-- Direction -->
          <propertyValue T="30" valueMatrix="1|3,'0.5','-5','4'" name="p:lightdirection"></propertyValue>
          <!-- Light intensity -->
          <propertyValue T="30" value="0.55" name="p:intensity"></propertyValue>
          <!-- Lock to camera coordinate system -->
          <propertyValue T="30" value="on" name="p:cameracoord"></propertyValue>
          <!-- Cast shadows on floor -->
          <propertyValue T="30" value="on" name="p:castshadowsonfloor"></propertyValue>
          <NodeDefaultValues>6,'p:specular','p:color','p:customcolor','p:showmarker','p:castlight','p:castshadows'</NodeDefaultValues>
          <ViewFeatureList tag="feature" name="ViewFeatureList" created="1688330408209">
            <!-- User comments -->
            <entityComments T="0"></entityComments>
            <!-- Created by -->
            <entityAuthor T="0"></entityAuthor>
          </ViewFeatureList>
        </ViewFeature>
      </ViewFeatureList>
      <ViewFeature op="Camera" tag="camera" name="Camera" created="1688330408209" modified="1715515591366">
        <!-- Node status -->
        <entityFlags T="51">NOREMOVE|NODEACTIVATE</entityFlags>
        <!-- User comments -->
        <entityComments T="0"></entityComments>
        <!-- Created by -->
        <entityAuthor T="0"></entityAuthor>
        <!-- Updated by -->
        <entityModifiedBy T="0"></entityModifiedBy>
        <!-- Orthographic scale -->
        <propertyValue T="30" value="20.206010818481445" name="p:orthoscale"></propertyValue>
        <!-- Zoom angle -->
        <propertyValue T="30" value="13.453225135803223" name="p:zoomanglefull"></propertyValue>
        <!-- Position -->
        <propertyValue T="30" valueMatrix="1|3,'-0.509099006652832','-0.509099006652832','13.438299179077148'" name="p:position"></propertyValue>
        <!-- Target -->
        <propertyValue T="30" valueMatrix="1|3,'-0.509099006652832','-0.509099006652832','0.5'" name="p:target"></propertyValue>
        <!-- Up vector -->
        <propertyValue T="30" valueMatrix="1|3,'0','1','4.371138828673793E-8'" name="p:up"></propertyValue>
        <!-- Center of rotation -->
        <propertyValue T="30" valueMatrix="1|3,'-0.509099006652832','-0.509099006652832','0.5'" name="p:rotationpoint"></propertyValue>
        <!-- View offset -->
        <propertyValue T="30" valueMatrix="1|2,'0','-0.03496503522120294'" name="p:viewoffset"></propertyValue>
        <!-- Extra_X#x -->
        <propertyValue T="30" value="" valueMatrix="1|0" name="p:xextra"></propertyValue>
        <!-- Extra_X#y -->
        <propertyValue T="30" value="" valueMatrix="1|0" name="p:yextra"></propertyValue>
        <!-- Extra_X#z -->
        <propertyValue T="30" value="" valueMatrix="1|0" name="p:zextra"></propertyValue>
        <!-- #Canvas width,height in DIP -->
        <propertyValue T="30" valueMatrix="1|2,'917','429'" name="p:canvassizedip"></propertyValue>
        <!-- #Render area width,height in DIP -->
        <propertyValue T="30" valueMatrix="1|2,'917','429'" name="p:renderareasizedip"></propertyValue>
        <NodeDefaultValues>38,'p:projection','p:viewscaletype','p:autocontext','p:autoupdate','p:xweight','p:yweight','p:zweight','p:xscale','p:yscale','p:zscale','p:manualgrid','p:xspacing','p:yspacing','p:zspacing','p:xextra_vector_method','p:xextra_vector_start','p:xextra_vector_stop','p:xextra_vector_step','p:xextra_vector_numvalues','p:xextra_vector_function','p:xextra_vector_interval','p:xextra_vector_freqperdec','p:yextra_vector_method','p:yextra_vector_start','p:yextra_vector_stop','p:yextra_vector_step','p:yextra_vector_numvalues','p:yextra_vector_function','p:yextra_vector_interval','p:yextra_vector_freqperdec','p:zextra_vector_method','p:zextra_vector_start','p:zextra_vector_stop','p:zextra_vector_step','p:zextra_vector_numvalues','p:zextra_vector_function','p:zextra_vector_interval','p:zextra_vector_freqperdec'</NodeDefaultValues>
      </ViewFeature>
      <ViewFeature op="Axis3D" tag="axis" name="Axis" created="1688330408211">
        <!-- Node status -->
        <entityFlags T="51">NOREMOVE|NODEACTIVATE</entityFlags>
        <!-- User comments -->
        <entityComments T="0"></entityComments>
        <!-- Created by -->
        <entityAuthor T="0"></entityAuthor>
        <!-- Extra_X#x -->
        <propertyValue T="30" value="" valueMatrix="1|0" name="p:xextra"></propertyValue>
        <!-- Extra_X#y -->
        <propertyValue T="30" value="" valueMatrix="1|0" name="p:yextra"></propertyValue>
        <!-- Extra_X#z -->
        <propertyValue T="30" value="" valueMatrix="1|0" name="p:zextra"></propertyValue>
        <NodeDefaultValues>45,'p:xmin','p:xmax','p:ymin','p:ymax','p:zmin','p:zmax','p:viewscaletype','p:autocontext','p:autoupdate','p:xweight','p:yweight','p:zweight','p:xscale','p:yscale','p:zscale','p:manualgrid','p:xspacing','p:yspacing','p:zspacing','p:xextra_vector_method','p:xextra_vector_start','p:xextra_vector_stop','p:xextra_vector_step','p:xextra_vector_numvalues','p:xextra_vector_function','p:xextra_vector_interval','p:xextra_vector_freqperdec','p:yextra_vector_method','p:yextra_vector_start','p:yextra_vector_stop','p:yextra_vector_step','p:yextra_vector_numvalues','p:yextra_vector_function','p:yextra_vector_interval','p:yextra_vector_freqperdec','p:zextra_vector_method','p:zextra_vector_start','p:zextra_vector_stop','p:zextra_vector_step','p:zextra_vector_numvalues','p:zextra_vector_function','p:zextra_vector_interval','p:zextra_vector_freqperdec','p:canvassizedip','p:renderareasizedip'</NodeDefaultValues>
      </ViewFeature>
      <ViewFeatureList tag="clip" name="ViewFeatureList" created="1688330408212">
        <!-- User comments -->
        <entityComments T="0"></entityComments>
        <!-- Created by -->
        <entityAuthor T="0"></entityAuthor>
      </ViewFeatureList>
      <HideDrawList tag="hideObjects" name="HideDrawList" created="1688330408212">
        <!-- User comments -->
        <entityComments T="0"></entityComments>
        <!-- Created by -->
        <entityAuthor T="0"></entityAuthor>
      </HideDrawList>
      <HideGeomList tag="hideEntities" name="HideGeomList" created="1688330408212">
        <!-- User comments -->
        <entityComments T="0"></entityComments>
        <!-- Created by -->
        <entityAuthor T="0"></entityAuthor>
      </HideGeomList>
      <HideMeshList tag="hideMesh" name="HideMeshList" created="1688330408212">
        <!-- User comments -->
        <entityComments T="0"></entityComments>
        <!-- Created by -->
        <entityAuthor T="0"></entityAuthor>
      </HideMeshList>
    </View>
    <View op="ModelView2D" tag="view2" name="View 2" created="1688330576732">
      <!-- Node status -->
      <entityFlags T="51">NODEACTIVATE</entityFlags>
      <!-- User comments -->
      <entityComments T="0"></entityComments>
      <!-- Created by -->
      <entityAuthor T="0"></entityAuthor>
      <geom T="50">/geom/geom1/feature/wp1/sequence2D</geom>
      <!-- Spatial dimension -->
      <sdim T="5">2</sdim>
      <!-- Current -->
      <current T="3">true</current>
      <!-- New -->
      <isnew T="3">true</isnew>
      <NodeDefaultValues>14,'p:showlabels','p:showDirections','p:showgrid','p:rendermesh','p:showunits','p:plotgroupunits','p:locked','p:istemporary','p:showselection','p:showmaterial','p:hidestatus','p:isnew','p:postviewkey','p:workplaneclip'</NodeDefaultValues>
      <ViewFeature op="Axis2D" tag="axis" name="Axis" created="1688330576733">
        <!-- Node status -->
        <entityFlags T="51">NOREMOVE|NODEACTIVATE</entityFlags>
        <!-- User comments -->
        <entityComments T="0"></entityComments>
        <!-- Created by -->
        <entityAuthor T="0"></entityAuthor>
        <!-- Extra_X#x -->
        <propertyValue T="30" value="" valueMatrix="1|0" name="p:xextra"></propertyValue>
        <!-- Extra_X#y -->
        <propertyValue T="30" value="" valueMatrix="1|0" name="p:yextra"></propertyValue>
        <!-- #Canvas width,height in DIP -->
        <propertyValue T="30" valueMatrix="1|2,'1100','700'" name="p:canvassizedip"></propertyValue>
        <!-- #Render area width,height in DIP -->
        <propertyValue T="30" valueMatrix="1|2,'1100','700'" name="p:renderareasizedip"></propertyValue>
        <NodeDefaultValues>40,'p:xmin','p:xmax','p:ymin','p:ymax','p:xminhidden','p:xmaxhidden','p:yminhidden','p:ymaxhidden','p:viewscaletype','p:autocontext','p:xweight','p:yweight','p:xscale','p:yscale','p:abstractviewsetting','p:abstractviewlratio','p:abstractviewrratio','p:abstractviewbratio','p:abstractviewtratio','p:abstractviewxscale','p:abstractviewyscale','p:manualgrid','p:xspacing','p:yspacing','p:xextra_vector_method','p:xextra_vector_start','p:xextra_vector_stop','p:xextra_vector_step','p:xextra_vector_numvalues','p:xextra_vector_function','p:xextra_vector_interval','p:xextra_vector_freqperdec','p:yextra_vector_method','p:yextra_vector_start','p:yextra_vector_stop','p:yextra_vector_step','p:yextra_vector_numvalues','p:yextra_vector_function','p:yextra_vector_interval','p:yextra_vector_freqperdec'</NodeDefaultValues>
      </ViewFeature>
      <ViewFeatureList tag="feature" name="ViewFeatureList" created="1688330576735">
        <!-- User comments -->
        <entityComments T="0"></entityComments>
        <!-- Created by -->
        <entityAuthor T="0"></entityAuthor>
      </ViewFeatureList>
      <ViewFeatureList tag="clip" name="ViewFeatureList" created="1688330576735">
        <!-- User comments -->
        <entityComments T="0"></entityComments>
        <!-- Created by -->
        <entityAuthor T="0"></entityAuthor>
      </ViewFeatureList>
      <HideDrawList tag="hideObjects" name="HideDrawList" created="1688330576735">
        <!-- User comments -->
        <entityComments T="0"></entityComments>
        <!-- Created by -->
        <entityAuthor T="0"></entityAuthor>
      </HideDrawList>
      <HideGeomList tag="hideEntities" name="HideGeomList" created="1688330576735">
        <!-- User comments -->
        <entityComments T="0"></entityComments>
        <!-- Created by -->
        <entityAuthor T="0"></entityAuthor>
      </HideGeomList>
      <HideMeshList tag="hideMesh" name="HideMeshList" created="1688330576735">
        <!-- User comments -->
        <entityComments T="0"></entityComments>
        <!-- Created by -->
        <entityAuthor T="0"></entityAuthor>
      </HideMeshList>
    </View>
    <View op="ModelView2D" tag="view3" name="View 3" created="1688330590944">
      <!-- Node status -->
      <entityFlags T="51">NODEACTIVATE</entityFlags>
      <!-- User comments -->
      <entityComments T="0"></entityComments>
      <!-- Created by -->
      <entityAuthor T="0"></entityAuthor>
      <geom T="50">/geom/geom1/feature/wp2/sequence2D</geom>
      <!-- Spatial dimension -->
      <sdim T="5">2</sdim>
      <!-- Current -->
      <current T="3">true</current>
      <!-- New -->
      <isnew T="3">true</isnew>
      <NodeDefaultValues>14,'p:showlabels','p:showDirections','p:showgrid','p:rendermesh','p:showunits','p:plotgroupunits','p:locked','p:istemporary','p:showselection','p:showmaterial','p:hidestatus','p:isnew','p:postviewkey','p:workplaneclip'</NodeDefaultValues>
      <ViewFeature op="Axis2D" tag="axis" name="Axis" created="1688330590944">
        <!-- Node status -->
        <entityFlags T="51">NOREMOVE|NODEACTIVATE</entityFlags>
        <!-- User comments -->
        <entityComments T="0"></entityComments>
        <!-- Created by -->
        <entityAuthor T="0"></entityAuthor>
        <!-- Extra_X#x -->
        <propertyValue T="30" value="" valueMatrix="1|0" name="p:xextra"></propertyValue>
        <!-- Extra_X#y -->
        <propertyValue T="30" value="" valueMatrix="1|0" name="p:yextra"></propertyValue>
        <!-- #Canvas width,height in DIP -->
        <propertyValue T="30" valueMatrix="1|2,'1100','700'" name="p:canvassizedip"></propertyValue>
        <!-- #Render area width,height in DIP -->
        <propertyValue T="30" valueMatrix="1|2,'1100','700'" name="p:renderareasizedip"></propertyValue>
        <NodeDefaultValues>40,'p:xmin','p:xmax','p:ymin','p:ymax','p:xminhidden','p:xmaxhidden','p:yminhidden','p:ymaxhidden','p:viewscaletype','p:autocontext','p:xweight','p:yweight','p:xscale','p:yscale','p:abstractviewsetting','p:abstractviewlratio','p:abstractviewrratio','p:abstractviewbratio','p:abstractviewtratio','p:abstractviewxscale','p:abstractviewyscale','p:manualgrid','p:xspacing','p:yspacing','p:xextra_vector_method','p:xextra_vector_start','p:xextra_vector_stop','p:xextra_vector_step','p:xextra_vector_numvalues','p:xextra_vector_function','p:xextra_vector_interval','p:xextra_vector_freqperdec','p:yextra_vector_method','p:yextra_vector_start','p:yextra_vector_stop','p:yextra_vector_step','p:yextra_vector_numvalues','p:yextra_vector_function','p:yextra_vector_interval','p:yextra_vector_freqperdec'</NodeDefaultValues>
      </ViewFeature>
      <ViewFeatureList tag="feature" name="ViewFeatureList" created="1688330590945">
        <!-- User comments -->
        <entityComments T="0"></entityComments>
        <!-- Created by -->
        <entityAuthor T="0"></entityAuthor>
      </ViewFeatureList>
      <ViewFeatureList tag="clip" name="ViewFeatureList" created="1688330590945">
        <!-- User comments -->
        <entityComments T="0"></entityComments>
        <!-- Created by -->
        <entityAuthor T="0"></entityAuthor>
      </ViewFeatureList>
      <HideDrawList tag="hideObjects" name="HideDrawList" created="1688330590945">
        <!-- User comments -->
        <entityComments T="0"></entityComments>
        <!-- Created by -->
        <entityAuthor T="0"></entityAuthor>
      </HideDrawList>
      <HideGeomList tag="hideEntities" name="HideGeomList" created="1688330590945">
        <!-- User comments -->
        <entityComments T="0"></entityComments>
        <!-- Created by -->
        <entityAuthor T="0"></entityAuthor>
      </HideGeomList>
      <HideMeshList tag="hideMesh" name="HideMeshList" created="1688330590945">
        <!-- User comments -->
        <entityComments T="0"></entityComments>
        <!-- Created by -->
        <entityAuthor T="0"></entityAuthor>
      </HideMeshList>
    </View>
    <View op="ModelView2D" tag="view4" name="View 4" created="1688330603134">
      <!-- Node status -->
      <entityFlags T="51">NODEACTIVATE</entityFlags>
      <!-- User comments -->
      <entityComments T="0"></entityComments>
      <!-- Created by -->
      <entityAuthor T="0"></entityAuthor>
      <geom T="50">/geom/geom1/feature/wp3/sequence2D</geom>
      <!-- Spatial dimension -->
      <sdim T="5">2</sdim>
      <!-- Current -->
      <current T="3">true</current>
      <!-- New -->
      <isnew T="3">true</isnew>
      <NodeDefaultValues>14,'p:showlabels','p:showDirections','p:showgrid','p:rendermesh','p:showunits','p:plotgroupunits','p:locked','p:istemporary','p:showselection','p:showmaterial','p:hidestatus','p:isnew','p:postviewkey','p:workplaneclip'</NodeDefaultValues>
      <ViewFeature op="Axis2D" tag="axis" name="Axis" created="1688330603134">
        <!-- Node status -->
        <entityFlags T="51">NOREMOVE|NODEACTIVATE</entityFlags>
        <!-- User comments -->
        <entityComments T="0"></entityComments>
        <!-- Created by -->
        <entityAuthor T="0"></entityAuthor>
        <!-- Extra_X#x -->
        <propertyValue T="30" value="" valueMatrix="1|0" name="p:xextra"></propertyValue>
        <!-- Extra_X#y -->
        <propertyValue T="30" value="" valueMatrix="1|0" name="p:yextra"></propertyValue>
        <!-- #Canvas width,height in DIP -->
        <propertyValue T="30" valueMatrix="1|2,'1100','700'" name="p:canvassizedip"></propertyValue>
        <!-- #Render area width,height in DIP -->
        <propertyValue T="30" valueMatrix="1|2,'1100','700'" name="p:renderareasizedip"></propertyValue>
        <NodeDefaultValues>40,'p:xmin','p:xmax','p:ymin','p:ymax','p:xminhidden','p:xmaxhidden','p:yminhidden','p:ymaxhidden','p:viewscaletype','p:autocontext','p:xweight','p:yweight','p:xscale','p:yscale','p:abstractviewsetting','p:abstractviewlratio','p:abstractviewrratio','p:abstractviewbratio','p:abstractviewtratio','p:abstractviewxscale','p:abstractviewyscale','p:manualgrid','p:xspacing','p:yspacing','p:xextra_vector_method','p:xextra_vector_start','p:xextra_vector_stop','p:xextra_vector_step','p:xextra_vector_numvalues','p:xextra_vector_function','p:xextra_vector_interval','p:xextra_vector_freqperdec','p:yextra_vector_method','p:yextra_vector_start','p:yextra_vector_stop','p:yextra_vector_step','p:yextra_vector_numvalues','p:yextra_vector_function','p:yextra_vector_interval','p:yextra_vector_freqperdec'</NodeDefaultValues>
      </ViewFeature>
      <ViewFeatureList tag="feature" name="ViewFeatureList" created="1688330603135">
        <!-- User comments -->
        <entityComments T="0"></entityComments>
        <!-- Created by -->
        <entityAuthor T="0"></entityAuthor>
      </ViewFeatureList>
      <ViewFeatureList tag="clip" name="ViewFeatureList" created="1688330603135">
        <!-- User comments -->
        <entityComments T="0"></entityComments>
        <!-- Created by -->
        <entityAuthor T="0"></entityAuthor>
      </ViewFeatureList>
      <HideDrawList tag="hideObjects" name="HideDrawList" created="1688330603136">
        <!-- User comments -->
        <entityComments T="0"></entityComments>
        <!-- Created by -->
        <entityAuthor T="0"></entityAuthor>
      </HideDrawList>
      <HideGeomList tag="hideEntities" name="HideGeomList" created="1688330603136">
        <!-- User comments -->
        <entityComments T="0"></entityComments>
        <!-- Created by -->
        <entityAuthor T="0"></entityAuthor>
      </HideGeomList>
      <HideMeshList tag="hideMesh" name="HideMeshList" created="1688330603136">
        <!-- User comments -->
        <entityComments T="0"></entityComments>
        <!-- Created by -->
        <entityAuthor T="0"></entityAuthor>
      </HideMeshList>
    </View>
    <View op="ResultView3D" tag="view5" name="View 3D 5" created="1688569570161" modified="1688571582812">
      <!-- Node status -->
      <entityFlags T="51">NODEACTIVATE</entityFlags>
      <!-- User comments -->
      <entityComments T="0"></entityComments>
      <!-- Created by -->
      <entityAuthor T="0"></entityAuthor>
      <!-- Updated by -->
      <entityModifiedBy T="0"></entityModifiedBy>
      <!-- Mesh rendering -->
      <propertyValue T="30" name="p:rendermesh">null</propertyValue>
      <!-- The units last used when plotting -->
      <propertyValue T="30" valueMatrix="1|3,'\small mm','\small mm','\small mm'" name="p:plotgroupunits"></propertyValue>
      <!-- Custom color -->
      <propertyValue T="30" valueMatrix="1|3,'1','0','0'" name="p:customclipintersectionhighlightcolor"></propertyValue>
      <!-- Custom color -->
      <propertyValue T="30" valueMatrix="1|3,'1','0','0'" name="p:customclipcappedfaceshighlightoverlappingdomainscolor"></propertyValue>
      <!-- #View key -->
      <propertyValue T="30" value="mir2_3" name="p:postviewkey"></propertyValue>
      <!-- Spatial dimension -->
      <sdim T="5">3</sdim>
      <!-- Current -->
      <current T="3">true</current>
      <NodeDefaultValues>122,'p:renderwireframe','p:showlabels','p:showDirections','p:showgrid','p:showaxisorientation','p:showunits','p:locked','p:rotcenlocked','p:istemporary','p:scenelight','p:totlightintensity','p:usediffuse','p:usespecular','p:globalambient','p:totambient','p:ambientcolor','p:customambientcolor','p:ssao','p:ssaoradiustype','p:ssaoradiusrelative','p:ssaoradiusexplicit','p:ssaomagnitude','p:ssaosqueeze','p:ssaopreset','p:ssaonsamples','p:ssaoroughness','p:ssaokernelrotationstexturewidth','p:ssaosmooth','p:ssaonormalawaresmoothing','p:ssaoresolution','p:shadowmapping','p:shadowmappingsoftness','p:shadowmappingstrength','p:shadowmappingpreset','p:shadowmappingnumberofoccludersamples','p:shadowmappingnumberofsamples','p:shadowmappingresolution','p:shadowmappingmultisamplingeverywhere','p:shadowmappinglimitlightviewfrustums','p:shadowmappingaccuratedepthcomparison','p:shadowmappingnormalawaresmoothing','p:shadowmappingbiassettings','p:shadowmappingconstantdepthbias','p:shadowmappingslopedepthbias','p:shadowmappingnormaloffsetbias','p:flooreffect','p:flooreffectoriginsettings','p:flooreffectshoworigin','p:flooreffectorigin','p:flooreffectorigin_vector_method','p:flooreffectorigin_vector_start','p:flooreffectorigin_vector_stop','p:flooreffectorigin_vector_step','p:flooreffectorigin_vector_numvalues','p:flooreffectorigin_vector_function','p:flooreffectorigin_vector_interval','p:flooreffectorigin_vector_freqperdec','p:flooreffectoffset','p:flooreffectshownormalsettings','p:flooreffectnormalsettings','p:flooreffectshownormal','p:flooreffectnormalpreset','p:flooreffectnormal','p:flooreffectnormal_vector_method','p:flooreffectnormal_vector_start','p:flooreffectnormal_vector_stop','p:flooreffectnormal_vector_step','p:flooreffectnormal_vector_numvalues','p:flooreffectnormal_vector_function','p:flooreffectnormal_vector_interval','p:flooreffectnormal_vector_freqperdec','p:flooreffectshowangle','p:flooreffectangle','p:flooreffectambientocclusion','p:flooreffectshadow','p:flooreffectshadowblur','p:flooreffecttransparency','p:displayoutput','p:displayoutputpreset','p:displayoutputtonemap','p:displayoutputgamma','p:displayoutputexposure','p:displayoutputcontrast','p:displayoutputsaturation','p:displayoutputvibrance','p:displayoutputhue','p:displayoutputbrightness','p:environmentmap','p:skydirection','p:skyrotation','p:environmentreflections','p:skybox','p:skyboxblurriness','p:skyboxblend','p:skyboxprojection','p:skyboxfov','p:rotateenvironment','p:transparency','p:transparencylevel','p:uniformblending','p:uniformblendinglevel','p:clippingactive','p:clipfaces','p:clipedges','p:clippoints','p:clipprimaryhovereffect','p:clipsecondaryhovereffect','p:cliphighlightintersection','p:clipintersectionhighlightcolor','p:clipapplyclipping','p:clipshowframes','p:clipshowgizmos','p:clipshowcappedfaces','p:clipcappedfacescolorize','p:clipcappedfacescolorizeper','p:clipcappedfaceshighlightoverlappingdomains','p:clipcappedfaceshighlightoverlappingdomainscolor','p:clipcappedfacestransparencyenabled','p:clipcappedfacestransparency','p:hidestatus','p:isnew','p:workplaneclip'</NodeDefaultValues>
      <ViewFeatureList tag="feature" name="ViewFeatureList" created="1688569570163">
        <!-- User comments -->
        <entityComments T="0"></entityComments>
        <!-- Created by -->
        <entityAuthor T="0"></entityAuthor>
        <ViewFeature op="DirectionalLight" tag="lgt1" name="Directional Light 1" created="1688569570163">
          <!-- User comments -->
          <entityComments T="0"></entityComments>
          <!-- Created by -->
          <entityAuthor T="0"></entityAuthor>
          <!-- Direction -->
          <propertyValue T="30" valueMatrix="1|3,'4','3.7','-5'" name="p:lightdirection"></propertyValue>
          <!-- Light intensity -->
          <propertyValue T="30" value="0.8" name="p:intensity"></propertyValue>
          <!-- Lock to camera coordinate system -->
          <propertyValue T="30" value="on" name="p:cameracoord"></propertyValue>
          <NodeDefaultValues>7,'p:specular','p:color','p:customcolor','p:showmarker','p:castlight','p:castshadows','p:castshadowsonfloor'</NodeDefaultValues>
          <ViewFeatureList tag="feature" name="ViewFeatureList" created="1688569570163">
            <!-- User comments -->
            <entityComments T="0"></entityComments>
            <!-- Created by -->
            <entityAuthor T="0"></entityAuthor>
          </ViewFeatureList>
        </ViewFeature>
        <ViewFeature op="DirectionalLight" tag="lgt2" name="Directional Light 2" created="1688569570164">
          <!-- User comments -->
          <entityComments T="0"></entityComments>
          <!-- Created by -->
          <entityAuthor T="0"></entityAuthor>
          <!-- Direction -->
          <propertyValue T="30" valueMatrix="1|3,'-4','-2','-1'" name="p:lightdirection"></propertyValue>
          <!-- Light intensity -->
          <propertyValue T="30" value="0.4" name="p:intensity"></propertyValue>
          <!-- Lock to camera coordinate system -->
          <propertyValue T="30" value="on" name="p:cameracoord"></propertyValue>
          <NodeDefaultValues>7,'p:specular','p:color','p:customcolor','p:showmarker','p:castlight','p:castshadows','p:castshadowsonfloor'</NodeDefaultValues>
          <ViewFeatureList tag="feature" name="ViewFeatureList" created="1688569570164">
            <!-- User comments -->
            <entityComments T="0"></entityComments>
            <!-- Created by -->
            <entityAuthor T="0"></entityAuthor>
          </ViewFeatureList>
        </ViewFeature>
        <ViewFeature op="DirectionalLight" tag="lgt3" name="Directional Light 3" created="1688569570164">
          <!-- User comments -->
          <entityComments T="0"></entityComments>
          <!-- Created by -->
          <entityAuthor T="0"></entityAuthor>
          <!-- Direction -->
          <propertyValue T="30" valueMatrix="1|3,'0.5','-5','4'" name="p:lightdirection"></propertyValue>
          <!-- Light intensity -->
          <propertyValue T="30" value="0.55" name="p:intensity"></propertyValue>
          <!-- Lock to camera coordinate system -->
          <propertyValue T="30" value="on" name="p:cameracoord"></propertyValue>
          <!-- Cast shadows on floor -->
          <propertyValue T="30" value="on" name="p:castshadowsonfloor"></propertyValue>
          <NodeDefaultValues>6,'p:specular','p:color','p:customcolor','p:showmarker','p:castlight','p:castshadows'</NodeDefaultValues>
          <ViewFeatureList tag="feature" name="ViewFeatureList" created="1688569570164">
            <!-- User comments -->
            <entityComments T="0"></entityComments>
            <!-- Created by -->
            <entityAuthor T="0"></entityAuthor>
          </ViewFeatureList>
        </ViewFeature>
      </ViewFeatureList>
      <ViewFeature op="Camera" tag="camera" name="Camera" created="1688569570164" modified="1688620445817">
        <!-- Node status -->
        <entityFlags T="51">NOREMOVE|NODEACTIVATE</entityFlags>
        <!-- User comments -->
        <entityComments T="0"></entityComments>
        <!-- Created by -->
        <entityAuthor T="0"></entityAuthor>
        <!-- Updated by -->
        <entityModifiedBy T="0"></entityModifiedBy>
        <!-- Orthographic scale -->
        <propertyValue T="30" value="21.599376678466797" name="p:orthoscale"></propertyValue>
        <!-- Zoom angle -->
        <propertyValue T="30" value="7.970314979553223" name="p:zoomanglefull"></propertyValue>
        <!-- Position -->
        <propertyValue T="30" valueMatrix="1|3,'0','0','18.9078311920166'" name="p:position"></propertyValue>
        <!-- Target -->
        <propertyValue T="30" valueMatrix="1|3,'0','0','0.5'" name="p:target"></propertyValue>
        <!-- Up vector -->
        <propertyValue T="30" valueMatrix="1|3,'0','1','4.371138828673793E-8'" name="p:up"></propertyValue>
        <!-- Center of rotation -->
        <propertyValue T="30" valueMatrix="1|3,'-0.10534899681806564','-0.1359812319278717','1.3999977111816406'" name="p:rotationpoint"></propertyValue>
        <!-- View offset -->
        <propertyValue T="30" valueMatrix="1|2,'-0.05832397937774658','0.044177085161209106'" name="p:viewoffset"></propertyValue>
        <!-- Extra_X#x -->
        <propertyValue T="30" value="" valueMatrix="1|0" name="p:xextra"></propertyValue>
        <!-- Extra_X#y -->
        <propertyValue T="30" value="" valueMatrix="1|0" name="p:yextra"></propertyValue>
        <!-- Extra_X#z -->
        <propertyValue T="30" value="" valueMatrix="1|0" name="p:zextra"></propertyValue>
        <!-- #Canvas width,height in DIP -->
        <propertyValue T="30" valueMatrix="1|2,'1100','700'" name="p:canvassizedip"></propertyValue>
        <!-- #Render area width,height in DIP -->
        <propertyValue T="30" valueMatrix="1|2,'1100','700'" name="p:renderareasizedip"></propertyValue>
        <NodeDefaultValues>38,'p:projection','p:viewscaletype','p:autocontext','p:autoupdate','p:xweight','p:yweight','p:zweight','p:xscale','p:yscale','p:zscale','p:manualgrid','p:xspacing','p:yspacing','p:zspacing','p:xextra_vector_method','p:xextra_vector_start','p:xextra_vector_stop','p:xextra_vector_step','p:xextra_vector_numvalues','p:xextra_vector_function','p:xextra_vector_interval','p:xextra_vector_freqperdec','p:yextra_vector_method','p:yextra_vector_start','p:yextra_vector_stop','p:yextra_vector_step','p:yextra_vector_numvalues','p:yextra_vector_function','p:yextra_vector_interval','p:yextra_vector_freqperdec','p:zextra_vector_method','p:zextra_vector_start','p:zextra_vector_stop','p:zextra_vector_step','p:zextra_vector_numvalues','p:zextra_vector_function','p:zextra_vector_interval','p:zextra_vector_freqperdec'</NodeDefaultValues>
      </ViewFeature>
      <ViewFeature op="Axis3D" tag="axis" name="Axis" created="1688569570166">
        <!-- Node status -->
        <entityFlags T="51">NOREMOVE|NODEACTIVATE</entityFlags>
        <!-- User comments -->
        <entityComments T="0"></entityComments>
        <!-- Created by -->
        <entityAuthor T="0"></entityAuthor>
        <!-- Extra_X#x -->
        <propertyValue T="30" value="" valueMatrix="1|0" name="p:xextra"></propertyValue>
        <!-- Extra_X#y -->
        <propertyValue T="30" value="" valueMatrix="1|0" name="p:yextra"></propertyValue>
        <!-- Extra_X#z -->
        <propertyValue T="30" value="" valueMatrix="1|0" name="p:zextra"></propertyValue>
        <NodeDefaultValues>45,'p:xmin','p:xmax','p:ymin','p:ymax','p:zmin','p:zmax','p:viewscaletype','p:autocontext','p:autoupdate','p:xweight','p:yweight','p:zweight','p:xscale','p:yscale','p:zscale','p:manualgrid','p:xspacing','p:yspacing','p:zspacing','p:xextra_vector_method','p:xextra_vector_start','p:xextra_vector_stop','p:xextra_vector_step','p:xextra_vector_numvalues','p:xextra_vector_function','p:xextra_vector_interval','p:xextra_vector_freqperdec','p:yextra_vector_method','p:yextra_vector_start','p:yextra_vector_stop','p:yextra_vector_step','p:yextra_vector_numvalues','p:yextra_vector_function','p:yextra_vector_interval','p:yextra_vector_freqperdec','p:zextra_vector_method','p:zextra_vector_start','p:zextra_vector_stop','p:zextra_vector_step','p:zextra_vector_numvalues','p:zextra_vector_function','p:zextra_vector_interval','p:zextra_vector_freqperdec','p:canvassizedip','p:renderareasizedip'</NodeDefaultValues>
      </ViewFeature>
      <ViewFeatureList tag="clip" name="ViewFeatureList" created="1688569570167">
        <!-- User comments -->
        <entityComments T="0"></entityComments>
        <!-- Created by -->
        <entityAuthor T="0"></entityAuthor>
      </ViewFeatureList>
      <HideDrawList tag="hideObjects" name="HideDrawList" created="1688569570167">
        <!-- User comments -->
        <entityComments T="0"></entityComments>
        <!-- Created by -->
        <entityAuthor T="0"></entityAuthor>
      </HideDrawList>
      <HideGeomList tag="hideEntities" name="HideGeomList" created="1688569570167">
        <!-- User comments -->
        <entityComments T="0"></entityComments>
        <!-- Created by -->
        <entityAuthor T="0"></entityAuthor>
      </HideGeomList>
      <HideMeshList tag="hideMesh" name="HideMeshList" created="1688569570167">
        <!-- User comments -->
        <entityComments T="0"></entityComments>
        <!-- Created by -->
        <entityAuthor T="0"></entityAuthor>
      </HideMeshList>
    </View>
  </ViewList>
  <CommonList tag="common" name="CommonList" created="1688330402906">
    <!-- User comments -->
    <entityComments T="0"></entityComments>
    <!-- Created by -->
    <entityAuthor T="0"></entityAuthor>
    <CommonFeature op="CommonInputDefault" tag="cminpt" name="Default Model Inputs" created="1688330402906" modified="1688331841231">
      <!-- Node status -->
      <entityFlags T="51">NOREMOVE|NORETAG</entityFlags>
      <!-- User comments -->
      <entityComments T="0"></entityComments>
      <!-- Created by -->
      <entityAuthor T="0"></entityAuthor>
      <!-- Updated by -->
      <entityModifiedBy T="0"></entityModifiedBy>
      <!-- # -->
      <propertyValue T="30" value="on" name="p:minpVisibility"></propertyValue>
      <NodeDefaultValues>3,'p:quantity','p:showOnlyNeeded','p:modified'</NodeDefaultValues>
      <CommonList tag="feature" name="CommonList" created="1688330402907">
        <!-- User comments -->
        <entityComments T="0"></entityComments>
        <!-- Created by -->
        <entityAuthor T="0"></entityAuthor>
      </CommonList>
    </CommonFeature>
  </CommonList>
  <MultiphysicsCouplingList tag="multiphysics" name="MultiphysicsCouplingList" created="1688330402907">
    <!-- User comments -->
    <entityComments T="0"></entityComments>
    <!-- Created by -->
    <entityAuthor T="0"></entityAuthor>
    <MultiphysicsCoupling op="TwoPhaseFlowLevelSet" tag="tpf1" name="Two-Phase Flow, Level Set 1" created="1688330408699" modified="1688331841231">
      <!-- Containing model node -->
      <storedParent T="50">/modelNode/comp1</storedParent>
      <!-- User comments -->
      <entityComments T="0"></entityComments>
      <!-- Created by -->
      <entityAuthor T="0"></entityAuthor>
      <!-- Updated by -->
      <entityModifiedBy T="0"></entityModifiedBy>
      <selection T="32" selection="LocalSelection" flags="16" selType="GEOMDIM">
        <explicit dim="3" hDim="3" geom="/geom/geom1"/>
      </selection>
      <!-- Parameter values -->
      <param T="33" param="minput_temperature_src" value="1|1,'fromCommonDef'"></param>
      <param T="33" param="minput_temperature" value="1|1,'293.15[K]'"></param>
      <param T="33" param="editModelInputs" value="1|1,'0'"></param>
      <param T="33" param="Constitutiverelation1" value="1|1,'Newtonian'"></param>
      <param T="33" param="rho1_mat" value="1|1,'from_mat'"></param>
      <param T="33" param="rho1" value="1|1,'0'"></param>
      <param T="33" param="Fluid1" value="1|1,'mat1'"></param>
      <param T="33" param="mu1_mat" value="1|1,'from_mat'"></param>
      <param T="33" param="mu1" value="1|1,'0'"></param>
      <param T="33" param="nonNewtonianModels1" value="1|1,'PowerLaw'"></param>
      <param T="33" param="sr_lowlimit1" value="1|1,'0.01[1/s]'"></param>
      <param T="33" param="sr_ref1" value="1|1,'1[1/s]'"></param>
      <param T="33" param="mu_init_app1" value="1|1,'tpf1.mu01'"></param>
      <param T="33" param="m_p1" value="1|1,'0'"></param>
      <param T="33" param="m_pow1_mat" value="1|1,'from_mat'"></param>
      <param T="33" param="m_pow1" value="1|1,'1'"></param>
      <param T="33" param="n_pow1_mat" value="1|1,'from_mat'"></param>
      <param T="33" param="n_pow1" value="1|1,'1'"></param>
      <param T="33" param="mu01_mat" value="1|1,'from_mat'"></param>
      <param T="33" param="mu01" value="1|1,'1e-3[Pa*s]'"></param>
      <param T="33" param="mu_inf1_mat" value="1|1,'from_mat'"></param>
      <param T="33" param="mu_inf1" value="1|1,'0[Pa*s]'"></param>
      <param T="33" param="lam_car1_mat" value="1|1,'from_mat'"></param>
      <param T="33" param="lam_car1" value="1|1,'0'"></param>
      <param T="33" param="n_car1_mat" value="1|1,'from_mat'"></param>
      <param T="33" param="n_car1" value="1|1,'1'"></param>
      <param T="33" param="a_car1_mat" value="1|1,'from_mat'"></param>
      <param T="33" param="a_car1" value="1|1,'2'"></param>
      <param T="33" param="mu_DK1_mat" value="1|1,'from_mat'"></param>
      <param T="33" param="mu_DK1" value="1|1,'1e-3[Pa*s]'"></param>
      <param T="33" param="lam_DK1_mat" value="1|1,'from_mat'"></param>
      <param T="33" param="lam_DK1" value="1|1,'0'"></param>
      <param T="33" param="tau_half1_mat" value="1|1,'from_mat'"></param>
      <param T="33" param="tau_half1" value="1|1,'1'"></param>
      <param T="33" param="a_e1_mat" value="1|1,'from_mat'"></param>
      <param T="33" param="a_e1" value="1|1,'2'"></param>
      <param T="33" param="tau_y1_mat" value="1|1,'from_mat'"></param>
      <param T="33" param="tau_y1" value="1|1,'0'"></param>
      <param T="33" param="mu_p1_mat" value="1|1,'from_mat'"></param>
      <param T="33" param="mu_p1" value="1|1,'0'"></param>
      <param T="33" param="tau_tr1_mat" value="1|1,'from_mat'"></param>
      <param T="33" param="tau_tr1" value="1|1,'1[N/m^2]'"></param>
      <param T="33" param="thermalFunction1" value="1|1,'none'"></param>
      <param T="33" param="Twlf1" value="1|1,'293.15[K]'"></param>
      <param T="33" param="C1wlf1" value="1|1,'8.86'"></param>
      <param T="33" param="C2wlf1" value="1|1,'51.6[K]'"></param>
      <param T="33" param="T01" value="1|1,'293.15[K]'"></param>
      <param T="33" param="Q1" value="1|1,'0'"></param>
      <param T="33" param="be1" value="1|1,'0'"></param>
      <param T="33" param="alphaT1" value="1|1,'1'"></param>
      <param T="33" param="Constitutiverelation2" value="1|1,'Newtonian'"></param>
      <param T="33" param="rho2_mat" value="1|1,'from_mat'"></param>
      <param T="33" param="rho2" value="1|1,'0'"></param>
      <param T="33" param="Fluid2" value="1|1,'mat2'"></param>
      <param T="33" param="mu2_mat" value="1|1,'from_mat'"></param>
      <param T="33" param="mu2" value="1|1,'0'"></param>
      <param T="33" param="nonNewtonianModels2" value="1|1,'PowerLaw'"></param>
      <param T="33" param="sr_lowlimit2" value="1|1,'0.01[1/s]'"></param>
      <param T="33" param="sr_ref2" value="1|1,'1[1/s]'"></param>
      <param T="33" param="mu_init_app2" value="1|1,'tpf1.mu02'"></param>
      <param T="33" param="m_p2" value="1|1,'0'"></param>
      <param T="33" param="m_pow2_mat" value="1|1,'from_mat'"></param>
      <param T="33" param="m_pow2" value="1|1,'1'"></param>
      <param T="33" param="n_pow2_mat" value="1|1,'from_mat'"></param>
      <param T="33" param="n_pow2" value="1|1,'1'"></param>
      <param T="33" param="mu02_mat" value="1|1,'from_mat'"></param>
      <param T="33" param="mu02" value="1|1,'1e-3[Pa*s]'"></param>
      <param T="33" param="mu_inf2_mat" value="1|1,'from_mat'"></param>
      <param T="33" param="mu_inf2" value="1|1,'0[Pa*s]'"></param>
      <param T="33" param="lam_car2_mat" value="1|1,'from_mat'"></param>
      <param T="33" param="lam_car2" value="1|1,'0'"></param>
      <param T="33" param="n_car2_mat" value="1|1,'from_mat'"></param>
      <param T="33" param="n_car2" value="1|1,'1'"></param>
      <param T="33" param="a_car2_mat" value="1|1,'from_mat'"></param>
      <param T="33" param="a_car2" value="1|1,'2'"></param>
      <param T="33" param="mu_DK2_mat" value="1|1,'from_mat'"></param>
      <param T="33" param="mu_DK2" value="1|1,'1e-3[Pa*s]'"></param>
      <param T="33" param="lam_DK2_mat" value="1|1,'from_mat'"></param>
      <param T="33" param="lam_DK2" value="1|1,'0'"></param>
      <param T="33" param="tau_half2_mat" value="1|1,'from_mat'"></param>
      <param T="33" param="tau_half2" value="1|1,'1'"></param>
      <param T="33" param="a_e2_mat" value="1|1,'from_mat'"></param>
      <param T="33" param="a_e2" value="1|1,'2'"></param>
      <param T="33" param="tau_y2_mat" value="1|1,'from_mat'"></param>
      <param T="33" param="tau_y2" value="1|1,'0'"></param>
      <param T="33" param="mu_p2_mat" value="1|1,'from_mat'"></param>
      <param T="33" param="mu_p2" value="1|1,'0'"></param>
      <param T="33" param="tau_tr2_mat" value="1|1,'from_mat'"></param>
      <param T="33" param="tau_tr2" value="1|1,'1[N/m^2]'"></param>
      <param T="33" param="thermalFunction2" value="1|1,'none'"></param>
      <param T="33" param="Twlf2" value="1|1,'293.15[K]'"></param>
      <param T="33" param="C1wlf2" value="1|1,'8.86'"></param>
      <param T="33" param="C2wlf2" value="1|1,'51.6[K]'"></param>
      <param T="33" param="T02" value="1|1,'293.15[K]'"></param>
      <param T="33" param="Q2" value="1|1,'0'"></param>
      <param T="33" param="be2" value="1|1,'0'"></param>
      <param T="33" param="alphaT2" value="1|1,'1'"></param>
      <param T="33" param="densityAveraging" value="1|1,'VolumeAverage'"></param>
      <param T="33" param="viscosityAveraging" value="1|1,'VolumeAverage'"></param>
      <param T="33" param="rel_density_length" value="1|1,'0.8'"></param>
      <param T="33" param="rel_viscosity_length" value="1|1,'0.8'"></param>
      <param T="33" param="IncludeSurfaceTension" value="1|1,'0'"></param>
      <param T="33" param="SurfaceTensionCoefficient" value="1|1,'LibraryCoefficientLiquidGas'"></param>
      <param T="33" param="sigma" value="1|1,'7e-2[N/m]'"></param>
      <param T="33" param="LibraryCoefficientLiquidGas" value="1|1,'WaterAir'"></param>
      <param T="33" param="LibraryCoefficientLiquidLiquid" value="1|1,'BenzeneWater20'"></param>
      <param T="33" param="Fluid_physics" value="1|1,'spf'"></param>
      <param T="33" param="Mathematics_physics" value="1|1,'ls'"></param>
      <param T="33" param="minput_stress_src" value="1|1,'userdef'"></param>
      <param T="33" param="minput_stress" value="9|1,'0'|1,'0'|1,'0'|1,'0'|1,'0'|1,'0'|1,'0'|1,'0'|1,'0'"></param>
      <param T="33" param="minput_electricfield_src" value="1|1,'userdef'"></param>
      <param T="33" param="minput_electricfield" value="3|1,'0'|1,'0'|1,'0'"></param>
      <param T="33" param="minput_effectiveplasticstrain_src" value="1|1,'userdef'"></param>
      <param T="33" param="minput_effectiveplasticstrain" value="1|1,'0'"></param>
      <param T="33" param="minput_shiftedmagneticfield_src" value="1|1,'userdef'"></param>
      <param T="33" param="minput_shiftedmagneticfield" value="3|1,'0'|1,'0'|1,'0'"></param>
      <param T="33" param="minput_concentration_src" value="1|1,'userdef'"></param>
      <param T="33" param="minput_concentration" value="1|1,'0'"></param>
      <param T="33" param="minput_pressure_src" value="1|1,'userdef'"></param>
      <param T="33" param="minput_pressure" value="1|1,'1[atm]'"></param>
      <param T="33" param="minput_velocity_src" value="1|1,'userdef'"></param>
      <param T="33" param="minput_velocity" value="3|1,'0'|1,'0'|1,'0'"></param>
      <param T="33" param="minput_magneticfluxdensity_src" value="1|1,'userdef'"></param>
      <param T="33" param="minput_magneticfluxdensity" value="3|1,'0'|1,'0'|1,'0'"></param>
      <param T="33" param="minput_frequency_src" value="1|1,'userdef'"></param>
      <param T="33" param="minput_frequency" value="1|1,'root.freq'"></param>
      <param T="33" param="minput_numberdensity_src" value="1|1,'userdef'"></param>
      <param T="33" param="minput_numberdensity" value="1|1,'0'"></param>
      <param T="33" param="minput_relativehumidity_src" value="1|1,'userdef'"></param>
      <param T="33" param="minput_relativehumidity" value="1|1,'0'"></param>
      <param T="33" param="minput_magneticfield_src" value="1|1,'userdef'"></param>
      <param T="33" param="minput_magneticfield" value="3|1,'0'|1,'0'|1,'0'"></param>
      <param T="33" param="minput_strainreferencetemperature_src" value="1|1,'userdef'"></param>
      <param T="33" param="minput_strainreferencetemperature" value="1|1,'293.15[K]'"></param>
      <param T="33" param="minput_currentdensity_src" value="1|1,'userdef'"></param>
      <param T="33" param="minput_currentdensity" value="3|1,'0'|1,'0'|1,'0'"></param>
      <param T="33" param="StudyStep" value="1|1,'std1/phasei'"></param>
      <param T="33" param="Fluid_PhysicalModelProperty_Compressibility" value="1|1,'Incompressible'"></param>
      <param T="33" param="Fluid_showDependencies" value="1|1,'0'"></param>
      <param T="33" param="multiphaseMaterialList" value="1|1,'none'"></param>
      <param T="33" param="rho_mat" value="1|1,'from_mat'"></param>
      <param T="33" param="rho" value="1|1,'0'"></param>
      <param T="33" param="mu_mat" value="1|1,'from_mat'"></param>
      <param T="33" param="mu" value="1|1,'0'"></param>
      <param T="33" param="mu0cy1_mat" value="1|1,'from_mat'"></param>
      <param T="33" param="mu0cy1" value="1|1,'1e-3[Pa*s]'"></param>
      <param T="33" param="mu_infcy1_mat" value="1|1,'from_mat'"></param>
      <param T="33" param="mu_infcy1" value="1|1,'0[Pa*s]'"></param>
      <param T="33" param="lam_cy1_mat" value="1|1,'from_mat'"></param>
      <param T="33" param="lam_cy1" value="1|1,'0[s]'"></param>
      <param T="33" param="n_cy1_mat" value="1|1,'from_mat'"></param>
      <param T="33" param="n_cy1" value="1|1,'1'"></param>
      <param T="33" param="mu0cw1_mat" value="1|1,'from_mat'"></param>
      <param T="33" param="mu0cw1" value="1|1,'1e-3[Pa*s]'"></param>
      <param T="33" param="lam_cw1_mat" value="1|1,'from_mat'"></param>
      <param T="33" param="lam_cw1" value="1|1,'0[s]'"></param>
      <param T="33" param="n_cw1_mat" value="1|1,'from_mat'"></param>
      <param T="33" param="n_cw1" value="1|1,'1'"></param>
      <param T="33" param="mu0c1_mat" value="1|1,'from_mat'"></param>
      <param T="33" param="mu0c1" value="1|1,'1e-3[Pa*s]'"></param>
      <param T="33" param="mu_infc1_mat" value="1|1,'from_mat'"></param>
      <param T="33" param="mu_infc1" value="1|1,'0[Pa*s]'"></param>
      <param T="33" param="n_c1_mat" value="1|1,'from_mat'"></param>
      <param T="33" param="n_c1" value="1|1,'1'"></param>
      <param T="33" param="mu_infs1_mat" value="1|1,'from_mat'"></param>
      <param T="33" param="mu_infs1" value="1|1,'0[Pa*s]'"></param>
      <param T="33" param="m_pows1_mat" value="1|1,'from_mat'"></param>
      <param T="33" param="m_pows1" value="1|1,'1e-3[Pa*s]'"></param>
      <param T="33" param="n_pows1_mat" value="1|1,'from_mat'"></param>
      <param T="33" param="n_pows1" value="1|1,'1'"></param>
      <param T="33" param="m_powhb1_mat" value="1|1,'from_mat'"></param>
      <param T="33" param="m_powhb1" value="1|1,'1e-3[Pa*s]'"></param>
      <param T="33" param="n_powhb1_mat" value="1|1,'from_mat'"></param>
      <param T="33" param="n_powhb1" value="1|1,'1'"></param>
      <param T="33" param="tau_yhb1_mat" value="1|1,'from_mat'"></param>
      <param T="33" param="tau_yhb1" value="1|1,'0[N/m^2]'"></param>
      <param T="33" param="tau_yc1_mat" value="1|1,'from_mat'"></param>
      <param T="33" param="tau_yc1" value="1|1,'0[N/m^2]'"></param>
      <param T="33" param="mu_pc1_mat" value="1|1,'from_mat'"></param>
      <param T="33" param="mu_pc1" value="1|1,'1e-3[Pa*s]'"></param>
      <param T="33" param="mu0e1_mat" value="1|1,'from_mat'"></param>
      <param T="33" param="mu0e1" value="1|1,'1e-3[Pa*s]'"></param>
      <param T="33" param="tau_yDK1_mat" value="1|1,'from_mat'"></param>
      <param T="33" param="tau_yDK1" value="1|1,'0[N/m^2]'"></param>
      <param T="33" param="n_powrs1_mat" value="1|1,'from_mat'"></param>
      <param T="33" param="n_powrs1" value="1|1,'1'"></param>
      <param T="33" param="m_powrs1_mat" value="1|1,'from_mat'"></param>
      <param T="33" param="m_powrs1" value="1|1,'1e-3[Pa*s]'"></param>
      <param T="33" param="tau_yrs1_mat" value="1|1,'from_mat'"></param>
      <param T="33" param="tau_yrs1" value="1|1,'0[N/m^2]'"></param>
      <param T="33" param="mu0cy2_mat" value="1|1,'from_mat'"></param>
      <param T="33" param="mu0cy2" value="1|1,'1e-3[Pa*s]'"></param>
      <param T="33" param="mu_infcy2_mat" value="1|1,'from_mat'"></param>
      <param T="33" param="mu_infcy2" value="1|1,'0[Pa*s]'"></param>
      <param T="33" param="lam_cy2_mat" value="1|1,'from_mat'"></param>
      <param T="33" param="lam_cy2" value="1|1,'0[s]'"></param>
      <param T="33" param="n_cy2_mat" value="1|1,'from_mat'"></param>
      <param T="33" param="n_cy2" value="1|1,'1'"></param>
      <param T="33" param="mu0cw2_mat" value="1|1,'from_mat'"></param>
      <param T="33" param="mu0cw2" value="1|1,'1e-3[Pa*s]'"></param>
      <param T="33" param="lam_cw2_mat" value="1|1,'from_mat'"></param>
      <param T="33" param="lam_cw2" value="1|1,'0[s]'"></param>
      <param T="33" param="n_cw2_mat" value="1|1,'from_mat'"></param>
      <param T="33" param="n_cw2" value="1|1,'1'"></param>
      <param T="33" param="mu0c2_mat" value="1|1,'from_mat'"></param>
      <param T="33" param="mu0c2" value="1|1,'1e-3[Pa*s]'"></param>
      <param T="33" param="mu_infc2_mat" value="1|1,'from_mat'"></param>
      <param T="33" param="mu_infc2" value="1|1,'0[Pa*s]'"></param>
      <param T="33" param="n_c2_mat" value="1|1,'from_mat'"></param>
      <param T="33" param="n_c2" value="1|1,'1'"></param>
      <param T="33" param="mu_infs2_mat" value="1|1,'from_mat'"></param>
      <param T="33" param="mu_infs2" value="1|1,'0[Pa*s]'"></param>
      <param T="33" param="m_pows2_mat" value="1|1,'from_mat'"></param>
      <param T="33" param="m_pows2" value="1|1,'1e-3[Pa*s]'"></param>
      <param T="33" param="n_pows2_mat" value="1|1,'from_mat'"></param>
      <param T="33" param="n_pows2" value="1|1,'1'"></param>
      <param T="33" param="m_powhb2_mat" value="1|1,'from_mat'"></param>
      <param T="33" param="m_powhb2" value="1|1,'1e-3[Pa*s]'"></param>
      <param T="33" param="n_powhb2_mat" value="1|1,'from_mat'"></param>
      <param T="33" param="n_powhb2" value="1|1,'1'"></param>
      <param T="33" param="tau_yhb2_mat" value="1|1,'from_mat'"></param>
      <param T="33" param="tau_yhb2" value="1|1,'0[N/m^2]'"></param>
      <param T="33" param="tau_yc2_mat" value="1|1,'from_mat'"></param>
      <param T="33" param="tau_yc2" value="1|1,'0[N/m^2]'"></param>
      <param T="33" param="mu_pc2_mat" value="1|1,'from_mat'"></param>
      <param T="33" param="mu_pc2" value="1|1,'1e-3[Pa*s]'"></param>
      <param T="33" param="mu0e2_mat" value="1|1,'from_mat'"></param>
      <param T="33" param="mu0e2" value="1|1,'1e-3[Pa*s]'"></param>
      <param T="33" param="tau_yDK2_mat" value="1|1,'from_mat'"></param>
      <param T="33" param="tau_yDK2" value="1|1,'0[N/m^2]'"></param>
      <param T="33" param="n_powrs2_mat" value="1|1,'from_mat'"></param>
      <param T="33" param="n_powrs2" value="1|1,'1'"></param>
      <param T="33" param="m_powrs2_mat" value="1|1,'from_mat'"></param>
      <param T="33" param="m_powrs2" value="1|1,'1e-3[Pa*s]'"></param>
      <param T="33" param="tau_yrs2_mat" value="1|1,'from_mat'"></param>
      <param T="33" param="tau_yrs2" value="1|1,'0[N/m^2]'"></param>
      <param T="33" param="ShiftSurfaceTensionForce" value="1|1,'0'"></param>
      <param T="33" param="dsFst" value="1|1,'0.1'"></param>
      <param T="33" param="Fluid_PhysicalModelProperty_EnablePorousMediaDomains" value="1|1,'0'"></param>
      <!-- Feature dimension -->
      <edim T="5">3</edim>
      <!-- Scope identifier -->
      <identifier T="0">tpf1</identifier>
      <!-- Physics tags -->
      <physicsTags T="0">spf</physicsTags>
      <physicsTags T="0">ls</physicsTags>
      <!-- Geometry -->
      <geom T="50">/geom/geom1</geom>
      <FeatureInfoList tag="featureInfo" name="FeatureInfoList" created="1688330408709">
        <!-- User comments -->
        <entityComments T="0"></entityComments>
        <!-- Created by -->
        <entityAuthor T="0"></entityAuthor>
        <FeatureInfo tag="info" name="Equation View" created="1688330408709" modified="1715516049488">
          <!-- Node status -->
          <entityFlags T="51">NOREMOVE|NODEACTIVATE</entityFlags>
          <!-- User comments -->
          <entityComments T="0"></entityComments>
          <!-- Created by -->
          <entityAuthor T="0"></entityAuthor>
          <!-- Updated by -->
          <entityModifiedBy T="0"></entityModifiedBy>
        </FeatureInfo>
      </FeatureInfoList>
      <ModelEntityTag tag="DomainType" created="1688330408711">
        <!-- List of tags -->
        <values T="1">1,'ACTIVE'</values>
      </ModelEntityTag>
      <MultiphysicsCouplingList tag="feature" name="MultiphysicsCouplingList" created="1734196667049">
        <!-- User comments -->
        <entityComments T="0"></entityComments>
        <!-- Created by -->
        <entityAuthor T="0"></entityAuthor>
      </MultiphysicsCouplingList>
    </MultiphysicsCoupling>
    <MultiphysicsCoupling op="WettedWall" tag="ww1" name="Wetted Wall 1" created="1688330408733" modified="1688331841231">
      <!-- Containing model node -->
      <storedParent T="50">/modelNode/comp1</storedParent>
      <!-- User comments -->
      <entityComments T="0"></entityComments>
      <!-- Created by -->
      <entityAuthor T="0"></entityAuthor>
      <!-- Updated by -->
      <entityModifiedBy T="0"></entityModifiedBy>
      <selection T="32" selection="LocalSelection" selType="GEOMDIM">
        <explicit dim="2" hDim="2" geom="/geom/geom1" entities="-70,-1,32,33,34,48,51,56,63"/>
      </selection>
      <!-- Parameter values -->
      <param T="33" param="SpecifyContactAngle" value="1|1,'SpecifyContactAngleDirectly'"></param>
      <param T="33" param="thetaw" value="1|1,'pi/2'"></param>
      <param T="33" param="surfaceE1" value="1|1,'0[J/m^2]'"></param>
      <param T="33" param="surfaceE2" value="1|1,'0[J/m^2]'"></param>
      <param T="33" param="TranslationalVelocityOption" value="1|1,'AutomaticFromFrame'"></param>
      <param T="33" param="utr" value="3|1,'0'|1,'0'|1,'0'"></param>
      <param T="33" param="BoundaryCondition" value="1|1,'NavierSlip'"></param>
      <param T="33" param="constraintType" value="1|1,'unidirectionalConstraint'"></param>
      <param T="33" param="constraintMethod" value="1|1,'elemental'"></param>
      <param T="33" param="NavierSlip" value="1|1,'hmin'"></param>
      <param T="33" param="beta" value="1|1,'1[mm]'"></param>
      <param T="33" param="beta_factor" value="1|1,'1'"></param>
      <param T="33" param="tau_ref" value="1|1,'1[N/m^2]'"></param>
      <param T="33" param="m" value="1|1,'1'"></param>
      <param T="33" param="IncludeUtrInNavierSlipForce" value="1|1,'0'"></param>
      <param T="33" param="tau_y" value="1|1,'1[N/m^2]'"></param>
      <param T="33" param="k1" value="1|1,'1[m/s]'"></param>
      <param T="33" param="k2" value="1|1,'1[1/Pa]'"></param>
      <param T="33" param="Fluid_physics" value="1|1,'spf'"></param>
      <param T="33" param="Mathematics_physics" value="1|1,'ls'"></param>
      <param T="33" param="StudyStep" value="1|1,'std1/phasei'"></param>
      <param T="33" param="Fluid_PhysicalModelProperty_SwirlFlow" value="1|1,'0'"></param>
      <param T="33" param="Fluid_TurbulenceModelProperty_TurbulenceModelType" value="1|1,'None'"></param>
      <param T="33" param="Fluid_TurbulenceModelProperty_TurbulenceModel" value="1|1,'keps'"></param>
      <param T="33" param="Fluid_TurbulenceModelProperty_WallTreatment" value="1|1,'WallFunctions'"></param>
      <param T="33" param="Fluid_showDependencies" value="1|1,'0'"></param>
      <param T="33" param="Fluid_PhysicalModelProperty_EnablePorousMediaDomains" value="1|1,'0'"></param>
      <param T="33" param="usePorousSlip" value="1|1,'0'"></param>
      <param T="33" param="constraintOptions" value="1|1,'nitscheConstraints'"></param>
      <!-- Feature dimension -->
      <edim T="5">2</edim>
      <!-- Scope identifier -->
      <identifier T="0">ww1</identifier>
      <!-- Physics tags -->
      <physicsTags T="0">spf</physicsTags>
      <physicsTags T="0">ls</physicsTags>
      <!-- Geometry -->
      <geom T="50">/geom/geom1</geom>
      <FeatureInfoList tag="featureInfo" name="FeatureInfoList" created="1688330408737">
        <!-- User comments -->
        <entityComments T="0"></entityComments>
        <!-- Created by -->
        <entityAuthor T="0"></entityAuthor>
        <FeatureInfo tag="info" name="Equation View" created="1688330408737" modified="1715516049488">
          <!-- Node status -->
          <entityFlags T="51">NOREMOVE|NODEACTIVATE</entityFlags>
          <!-- User comments -->
          <entityComments T="0"></entityComments>
          <!-- Created by -->
          <entityAuthor T="0"></entityAuthor>
          <!-- Updated by -->
          <entityModifiedBy T="0"></entityModifiedBy>
        </FeatureInfo>
      </FeatureInfoList>
      <ModelEntityTag tag="DomainType" created="1688330408738">
        <!-- List of tags -->
        <values T="1">1,'ACTIVE'</values>
      </ModelEntityTag>
      <MultiphysicsCouplingList tag="feature" name="MultiphysicsCouplingList" created="1734196667049">
        <!-- User comments -->
        <entityComments T="0"></entityComments>
        <!-- Created by -->
        <entityAuthor T="0"></entityAuthor>
      </MultiphysicsCouplingList>
    </MultiphysicsCoupling>
  </MultiphysicsCouplingList>
  <MaterialList tag="material" name="Materials" created="1688330402907">
    <!-- User comments -->
    <entityComments T="0"></entityComments>
    <!-- Created by -->
    <entityAuthor T="0"></entityAuthor>
    <Material op="Common" tag="mat1" name="PPG" created="1688331435762">
      <!-- Containing model node -->
      <storedParent T="50">/modelNode/comp1</storedParent>
      <!-- User comments -->
      <entityComments T="0"></entityComments>
      <!-- Created by -->
      <entityAuthor T="0"></entityAuthor>
      <selection T="32" selection="XDLocalSelection" flags="16" selType="GEOMDIM">
        <explicit dim="3" hDim="3" geom="/geom/geom1"/>
      </selection>
      <!-- Coordinate system -->
      <propertyValue T="30" value="sys1" name="p:sys"></propertyValue>
      <!-- Specular color -->
      <propertyValue T="30" value="custom" name="p:specular"></propertyValue>
      <!-- Custom color -->
      <propertyValue T="30" valueMatrix="1|3,'0.9803921568627451','0.9803921568627451','0.9803921568627451'" name="p:customspecular"></propertyValue>
      <!-- Ambient color -->
      <propertyValue T="30" value="custom" name="p:ambient"></propertyValue>
      <!-- Custom color -->
      <propertyValue T="30" valueMatrix="1|3,'0.7843137254901961','0.7843137254901961','0.7843137254901961'" name="p:customambient"></propertyValue>
      <!-- Normal vector noise frequency -->
      <propertyValue T="30" value="1" name="p:noisefreq"></propertyValue>
      <!-- Noise frequency -->
      <propertyValue T="30" value="1" name="p:colornoisefrequency"></propertyValue>
      <!-- Color -->
      <propertyValue T="30" value="custom" name="p:noisecolor"></propertyValue>
      <!-- Color blend -->
      <propertyValue T="30" value="0" name="p:noisecolorblend"></propertyValue>
      <!-- Lighting model -->
      <propertyValue T="30" value="cooktorrance" name="p:lighting"></propertyValue>
      <!-- Reflectance at normal incidence -->
      <propertyValue T="30" value="0" name="p:fresnel"></propertyValue>
      <!-- Surface roughness -->
      <propertyValue T="30" value="0.45" name="p:roughness"></propertyValue>
      <!-- Metallic -->
      <propertyValue T="30" value="0.1" name="p:metallic"></propertyValue>
      <!-- Pearl -->
      <propertyValue T="30" value="0.015" name="p:pearl"></propertyValue>
      <!-- Diffuse wrap -->
      <propertyValue T="30" value="0.27" name="p:diffusewrap"></propertyValue>
      <!-- Clear coat -->
      <propertyValue T="30" value="0.15" name="p:clearcoat"></propertyValue>
      <identifier T="0">mat1</identifier>
      <NodeDefaultValues>43,'p:bndType','p:thickness','p:middlePlane','p:offset','p:hiddenCardSwitcher','p:stack','p:stackAlign','p:orientLine','p:orientDist','p:widthRatio','p:showLabels','p:family','p:customize','p:color','p:customcolor','p:diffuse','p:customdiffuse','p:basis','p:scale','p:origin','p:basisx','p:specifybasisy','p:basisy','p:noise','p:normalnoisetype','p:noisescale','p:normalnoisebrush','p:colornoise','p:colornoisetype','p:colornoisescale','p:colornoisebrush','p:customnoisecolor','p:colornoisenormalscale','p:transparency','p:uniformblending','p:anisotropy','p:flipanisotropy','p:anisotropyaxis','p:reflectance','p:shininess','p:phase','p:orientation','p:info'</NodeDefaultValues>
      <MaterialList tag="feature" name="Materials" created="1688331435764">
        <!-- User comments -->
        <entityComments T="0"></entityComments>
        <!-- Created by -->
        <entityAuthor T="0"></entityAuthor>
      </MaterialList>
      <MaterialModelList tag="materialmodel" name="MaterialModelList" created="1688331435765">
        <!-- User comments -->
        <entityComments T="0"></entityComments>
        <!-- Created by -->
        <entityAuthor T="0"></entityAuthor>
        <MaterialModel tag="def" name="Basic" created="1688331435785" modified="1688331856461">
          <!-- Node status -->
          <entityFlags T="51">NOREMOVE|NORETAG</entityFlags>
          <!-- User comments -->
          <entityComments T="0"></entityComments>
          <!-- Created by -->
          <entityAuthor T="0"></entityAuthor>
          <!-- Updated by -->
          <entityModifiedBy T="0"></entityModifiedBy>
          <selection T="32" selection="LocalSelection" selType="NONE">
          </selection>
          <!-- Parameter values -->
          <param T="33" param="density" value="1|1,'987'"></param>
          <param T="33" param="dynamicviscosity" value="1|1,'0.042'"></param>
          <identifier T="0">def</identifier>
          <FeatureInfoList tag="featureInfo" name="FeatureInfoList" created="1688331435790">
            <!-- User comments -->
            <entityComments T="0"></entityComments>
            <!-- Created by -->
            <entityAuthor T="0"></entityAuthor>
            <FeatureInfo tag="info" name="Equation View" created="1688331832280">
              <!-- Node status -->
              <entityFlags T="51">NOREMOVE|NODEACTIVATE</entityFlags>
              <!-- User comments -->
              <entityComments T="0"></entityComments>
              <!-- Created by -->
              <entityAuthor T="0"></entityAuthor>
            </FeatureInfo>
          </FeatureInfoList>
          <InformationList tag="info" name="Information" created="1688331435793">
            <!-- User comments -->
            <entityComments T="0"></entityComments>
            <!-- Created by -->
            <entityAuthor T="0"></entityAuthor>
          </InformationList>
          <FunctionFeatureList tag="func" name="Functions" created="1688331435794">
            <!-- User comments -->
            <entityComments T="0"></entityComments>
            <!-- Created by -->
            <entityAuthor T="0"></entityAuthor>
          </FunctionFeatureList>
        </MaterialModel>
      </MaterialModelList>
      <InformationList tag="info" name="Information" created="1688331457938">
        <!-- User comments -->
        <entityComments T="0"></entityComments>
        <!-- Created by -->
        <entityAuthor T="0"></entityAuthor>
      </InformationList>
    </Material>
    <Material op="Common" tag="mat2" name="PEG" created="1688331457910" modified="1688474039799">
      <!-- Containing model node -->
      <storedParent T="50">/modelNode/comp1</storedParent>
      <!-- User comments -->
      <entityComments T="0"></entityComments>
      <!-- Created by -->
      <entityAuthor T="0"></entityAuthor>
      <!-- Updated by -->
      <entityModifiedBy T="0"></entityModifiedBy>
      <selection T="32" selection="XDLocalSelection" selType="GEOMDIM">
        <explicit dim="3" hDim="3" geom="/geom/geom1" entities="7,4,6"/>
      </selection>
      <!-- Coordinate system -->
      <propertyValue T="30" value="sys1" name="p:sys"></propertyValue>
      <!-- Specular color -->
      <propertyValue T="30" value="custom" name="p:specular"></propertyValue>
      <!-- Custom color -->
      <propertyValue T="30" valueMatrix="1|3,'0.9803921568627451','0.9803921568627451','0.9803921568627451'" name="p:customspecular"></propertyValue>
      <!-- Ambient color -->
      <propertyValue T="30" value="custom" name="p:ambient"></propertyValue>
      <!-- Custom color -->
      <propertyValue T="30" valueMatrix="1|3,'0.7843137254901961','0.7843137254901961','0.7843137254901961'" name="p:customambient"></propertyValue>
      <!-- Normal vector noise frequency -->
      <propertyValue T="30" value="1" name="p:noisefreq"></propertyValue>
      <!-- Noise frequency -->
      <propertyValue T="30" value="1" name="p:colornoisefrequency"></propertyValue>
      <!-- Color -->
      <propertyValue T="30" value="custom" name="p:noisecolor"></propertyValue>
      <!-- Color blend -->
      <propertyValue T="30" value="0" name="p:noisecolorblend"></propertyValue>
      <!-- Lighting model -->
      <propertyValue T="30" value="cooktorrance" name="p:lighting"></propertyValue>
      <!-- Reflectance at normal incidence -->
      <propertyValue T="30" value="0" name="p:fresnel"></propertyValue>
      <!-- Surface roughness -->
      <propertyValue T="30" value="0.45" name="p:roughness"></propertyValue>
      <!-- Metallic -->
      <propertyValue T="30" value="0.1" name="p:metallic"></propertyValue>
      <!-- Pearl -->
      <propertyValue T="30" value="0.015" name="p:pearl"></propertyValue>
      <!-- Diffuse wrap -->
      <propertyValue T="30" value="0.27" name="p:diffusewrap"></propertyValue>
      <!-- Clear coat -->
      <propertyValue T="30" value="0.15" name="p:clearcoat"></propertyValue>
      <identifier T="0">mat2</identifier>
      <NodeDefaultValues>43,'p:bndType','p:thickness','p:middlePlane','p:offset','p:hiddenCardSwitcher','p:stack','p:stackAlign','p:orientLine','p:orientDist','p:widthRatio','p:showLabels','p:family','p:customize','p:color','p:customcolor','p:diffuse','p:customdiffuse','p:basis','p:scale','p:origin','p:basisx','p:specifybasisy','p:basisy','p:noise','p:normalnoisetype','p:noisescale','p:normalnoisebrush','p:colornoise','p:colornoisetype','p:colornoisescale','p:colornoisebrush','p:customnoisecolor','p:colornoisenormalscale','p:transparency','p:uniformblending','p:anisotropy','p:flipanisotropy','p:anisotropyaxis','p:reflectance','p:shininess','p:phase','p:orientation','p:info'</NodeDefaultValues>
      <MaterialList tag="feature" name="Materials" created="1688331457910">
        <!-- User comments -->
        <entityComments T="0"></entityComments>
        <!-- Created by -->
        <entityAuthor T="0"></entityAuthor>
      </MaterialList>
      <MaterialModelList tag="materialmodel" name="MaterialModelList" created="1688331457911">
        <!-- User comments -->
        <entityComments T="0"></entityComments>
        <!-- Created by -->
        <entityAuthor T="0"></entityAuthor>
        <MaterialModel tag="def" name="Basic" created="1688331457912" modified="1688331856461">
          <!-- Node status -->
          <entityFlags T="51">NOREMOVE|NORETAG</entityFlags>
          <!-- User comments -->
          <entityComments T="0"></entityComments>
          <!-- Created by -->
          <entityAuthor T="0"></entityAuthor>
          <!-- Updated by -->
          <entityModifiedBy T="0"></entityModifiedBy>
          <selection T="32" selection="LocalSelection" selType="NONE">
          </selection>
          <!-- Parameter values -->
          <param T="33" param="density" value="1|1,'987'"></param>
          <param T="33" param="dynamicviscosity" value="1|1,'0.007'"></param>
          <identifier T="0">def</identifier>
          <FeatureInfoList tag="featureInfo" name="FeatureInfoList" created="1688331457912">
            <!-- User comments -->
            <entityComments T="0"></entityComments>
            <!-- Created by -->
            <entityAuthor T="0"></entityAuthor>
            <FeatureInfo tag="info" name="Equation View" created="1688331832280">
              <!-- Node status -->
              <entityFlags T="51">NOREMOVE|NODEACTIVATE</entityFlags>
              <!-- User comments -->
              <entityComments T="0"></entityComments>
              <!-- Created by -->
              <entityAuthor T="0"></entityAuthor>
            </FeatureInfo>
          </FeatureInfoList>
          <InformationList tag="info" name="Information" created="1688331457912">
            <!-- User comments -->
            <entityComments T="0"></entityComments>
            <!-- Created by -->
            <entityAuthor T="0"></entityAuthor>
          </InformationList>
          <FunctionFeatureList tag="func" name="Functions" created="1688331457912">
            <!-- User comments -->
            <entityComments T="0"></entityComments>
            <!-- Created by -->
            <entityAuthor T="0"></entityAuthor>
          </FunctionFeatureList>
        </MaterialModel>
      </MaterialModelList>
      <InformationList tag="info" name="Information" created="1688331457938">
        <!-- User comments -->
        <entityComments T="0"></entityComments>
        <!-- Created by -->
        <entityAuthor T="0"></entityAuthor>
      </InformationList>
    </Material>
  </MaterialList>
  <FieldList tag="field" name="FieldList" created="1688330402907">
    <!-- User comments -->
    <entityComments T="0"></entityComments>
    <!-- Created by -->
    <entityAuthor T="0"></entityAuthor>
  </FieldList>
  <ReducedModelList tag="reduced" name="Reduced-Order Models" created="1688330402907" modified="1688331960545">
    <!-- User comments -->
    <entityComments T="0"></entityComments>
    <!-- Created by -->
    <entityAuthor T="0"></entityAuthor>
    <!-- Updated by -->
    <entityModifiedBy T="0"></entityModifiedBy>
    <!-- sstags2remove -->
    <sstags2remove T="1">0</sstags2remove>
  </ReducedModelList>
  <ModelNodeList tag="modelNode" name="Extra Dimensions" created="1688330402908">
    <!-- User comments -->
    <entityComments T="0"></entityComments>
    <!-- Created by -->
    <entityAuthor T="0"></entityAuthor>
    <ModelNode tag="comp1" name="Component 1" created="1688330408176">
      <!-- User comments -->
      <entityComments T="0"></entityComments>
      <!-- Created by -->
      <entityAuthor T="0"></entityAuthor>
      <!-- Scope identifier -->
      <identifier T="0">comp1</identifier>
      <!-- Define local coordinate variables -->
      <defineLocalCoord T="3">true</defineLocalCoord>
      <!-- Define all frames -->
      <defineAllFrames T="3">true</defineAllFrames>
      <!-- Spatial frame coordinates -->
      <spatialCoord T="1">3,'x','y','z'</spatialCoord>
      <!-- Material frame coordinates -->
      <materialCoord T="1">3,'X','Y','Z'</materialCoord>
      <!-- Geometry frame coordinates -->
      <geometryCoord T="1">3,'Xg','Yg','Zg'</geometryCoord>
      <!-- Mesh frame coordinates -->
      <meshCoord T="1">3,'Xm','Ym','Zm'</meshCoord>
      <ComponentExprList tag="variable" name="Variables" created="1688330408177">
        <!-- User comments -->
        <entityComments T="0"></entityComments>
        <!-- Created by -->
        <entityAuthor T="0"></entityAuthor>
        <!-- Base list -->
        <base T="50">/expr</base>
      </ComponentExprList>
      <ComponentGeomList tag="geom" name="Geometry Parts" created="1688330408177">
        <!-- User comments -->
        <entityComments T="0"></entityComments>
        <!-- Created by -->
        <entityAuthor T="0"></entityAuthor>
        <!-- Base list -->
        <base T="50">/geom</base>
      </ComponentGeomList>
      <ComponentMeshList tag="mesh" name="Mesh Parts" created="1688330408177">
        <!-- User comments -->
        <entityComments T="0"></entityComments>
        <!-- Created by -->
        <entityAuthor T="0"></entityAuthor>
        <!-- Base list -->
        <base T="50">/mesh</base>
      </ComponentMeshList>
      <ComponentMultiphysicsCouplingList tag="multiphysics" name="MultiphysicsCouplingList" created="1688330408177">
        <!-- User comments -->
        <entityComments T="0"></entityComments>
        <!-- Created by -->
        <entityAuthor T="0"></entityAuthor>
        <!-- Base list -->
        <base T="50">/multiphysics</base>
      </ComponentMultiphysicsCouplingList>
      <ComponentPairList tag="pair" name="PairList" created="1688330408177">
        <!-- User comments -->
        <entityComments T="0"></entityComments>
        <!-- Created by -->
        <entityAuthor T="0"></entityAuthor>
        <!-- Base list -->
        <base T="50">/pair</base>
      </ComponentPairList>
      <ComponentPhysicsList tag="physics" name="Physics" created="1688330408177">
        <!-- User comments -->
        <entityComments T="0"></entityComments>
        <!-- Created by -->
        <entityAuthor T="0"></entityAuthor>
        <!-- Base list -->
        <base T="50">/physics</base>
      </ComponentPhysicsList>
      <ComponentCommonList tag="common" name="CommonList" created="1688330408177">
        <!-- User comments -->
        <entityComments T="0"></entityComments>
        <!-- Created by -->
        <entityAuthor T="0"></entityAuthor>
        <!-- Base list -->
        <base T="50">/common</base>
      </ComponentCommonList>
      <ComponentCoordsysList tag="coordSystem" name="CoordsysList" created="1688330408177">
        <!-- User comments -->
        <entityComments T="0"></entityComments>
        <!-- Created by -->
        <entityAuthor T="0"></entityAuthor>
        <!-- Base list -->
        <base T="50">/coordsys</base>
      </ComponentCoordsysList>
      <ComponentCplList tag="cpl" name="CplList" created="1688330408177">
        <!-- User comments -->
        <entityComments T="0"></entityComments>
        <!-- Created by -->
        <entityAuthor T="0"></entityAuthor>
        <!-- Base list -->
        <base T="50">/cpl</base>
      </ComponentCplList>
      <ComponentExtraDimList tag="extraDim" name="ExtraDimList" created="1688330408177">
        <!-- User comments -->
        <entityComments T="0"></entityComments>
        <!-- Created by -->
        <entityAuthor T="0"></entityAuthor>
        <!-- Base list -->
        <base T="50">/extraDim</base>
      </ComponentExtraDimList>
      <ComponentFunctionFeatureList tag="func" name="Functions" created="1688330408177">
        <!-- User comments -->
        <entityComments T="0"></entityComments>
        <!-- Created by -->
        <entityAuthor T="0"></entityAuthor>
        <!-- Base list -->
        <base T="50">/func</base>
      </ComponentFunctionFeatureList>
      <ComponentMaterialList tag="material" name="Materials" created="1688330408178">
        <!-- User comments -->
        <entityComments T="0"></entityComments>
        <!-- Created by -->
        <entityAuthor T="0"></entityAuthor>
        <!-- Base list -->
        <base T="50">/material</base>
      </ComponentMaterialList>
      <ComponentProbeFeatureList tag="probe" name="ProbeFeatureList" created="1688330408178">
        <!-- User comments -->
        <entityComments T="0"></entityComments>
        <!-- Created by -->
        <entityAuthor T="0"></entityAuthor>
        <!-- Base list -->
        <base T="50">/probe</base>
      </ComponentProbeFeatureList>
      <ComponentProbeFeatureList tag="massProp" name="ProbeFeatureList" created="1688330408178">
        <!-- User comments -->
        <entityComments T="0"></entityComments>
        <!-- Created by -->
        <entityAuthor T="0"></entityAuthor>
        <!-- Base list -->
        <base T="50">/massProp</base>
      </ComponentProbeFeatureList>
      <ComponentSelectionList tag="selection" name="SelectionList" created="1688330408178">
        <!-- User comments -->
        <entityComments T="0"></entityComments>
        <!-- Created by -->
        <entityAuthor T="0"></entityAuthor>
        <!-- Base list -->
        <base T="50">/selection</base>
      </ComponentSelectionList>
      <ComponentViewList tag="view" name="Views" created="1688330408178">
        <!-- User comments -->
        <entityComments T="0"></entityComments>
        <!-- Created by -->
        <entityAuthor T="0"></entityAuthor>
        <!-- Base list -->
        <base T="50">/view</base>
      </ComponentViewList>
    </ModelNode>
  </ModelNodeList>
  <MeshList tag="mesh" name="Mesh Parts" created="1688330402914">
    <!-- User comments -->
    <entityComments T="0"></entityComments>
    <!-- Created by -->
    <entityAuthor T="0"></entityAuthor>
    <MeshSequence tag="mesh1" name="Mesh 1" created="1688330408284" modified="1688474034642">
      <!-- Node status -->
      <entityFlags T="51">NODEACTIVATE</entityFlags>
      <!-- User comments -->
      <entityComments T="0"></entityComments>
      <!-- Created by -->
      <entityAuthor T="0"></entityAuthor>
      <!-- Updated by -->
      <entityModifiedBy T="0"></entityModifiedBy>
      <currentFeature T="50">/mesh/mesh1/feature/bl1</currentFeature>
      <lastBuiltFeature T="50">/mesh/mesh1/feature/bl1</lastBuiltFeature>
      <!-- Geometry sequence -->
      <geom T="50">/geom/geom1</geom>
      <!-- Default automatic mesh size (range 1-9) -->
      <toolsSize T="0">6.0</toolsSize>
      <!-- Meshing sequence type -->
      <type T="100">AUTOMATIC</type>
      <!-- Mesh control entities to keep -->
      <constructionEntitiesToKeep T="7">{},{},{},{}</constructionEntitiesToKeep>
      <!-- Cache tag -->
      <cacheTagCurrent T="11">2767264337176419151</cacheTagCurrent>
      <hashKey T="11">-5913147873965606602</hashKey>
      <!-- Contribuing physics/multiphysics interfaces -->
      <contrib T="50">/physics/spf</contrib>
      <contrib T="50">/physics/ls</contrib>
      <contrib T="50">/multiphysics/tpf1</contrib>
      <contrib T="50">/multiphysics/ww1</contrib>
      <!-- Ignore import assoc for statistics -->
      <statIgnoreAssocData T="3">true</statIgnoreAssocData>
      <MeshFeatureList tag="feature" name="MeshFeatureList" created="1688330408293" modified="1688331841231">
        <!-- User comments -->
        <entityComments T="0"></entityComments>
        <!-- Created by -->
        <entityAuthor T="0"></entityAuthor>
        <!-- Updated by -->
        <entityModifiedBy T="0"></entityModifiedBy>
        <sequence T="50">/mesh/mesh1</sequence>
        <MeshFeature op="MeshSizeDefault" tag="size" name="Size" created="1688331428158" modified="1688473762090">
          <!-- Node status -->
          <entityFlags T="51">NOREMOVE|NORETAG|NODEACTIVATE</entityFlags>
          <!-- User comments -->
          <entityComments T="0"></entityComments>
          <!-- Created by -->
          <entityAuthor T="0"></entityAuthor>
          <!-- Updated by -->
          <entityModifiedBy T="0"></entityModifiedBy>
          <!-- Key containing all property values -->
          <key T="0">true[deg]tablecfdhmax0.069hmin0.0206hcurve0.6hnarrow0.7hgrad1.15extrHsh=0</key>
          <!-- Current feature status -->
          <status T="101">BUILT</status>
          <!-- Status of last build operation -->
          <buildStatus T="101">BUILT</buildStatus>
          <!-- Calibrate for -->
          <propertyValue T="30" value="cfd" name="p:table"></propertyValue>
          <!-- Maximum element size -->
          <propertyValue T="30" value="0.069" name="p:hmax"></propertyValue>
          <!-- Minimum element size -->
          <propertyValue T="30" value="0.0206" name="p:hmin"></propertyValue>
          <!-- Curvature factor -->
          <propertyValue T="30" value="0.6" name="p:hcurve"></propertyValue>
          <!-- Resolution of narrow regions -->
          <propertyValue T="30" value="0.7" name="p:hnarrow"></propertyValue>
          <!-- Maximum element growth rate -->
          <propertyValue T="30" value="1.15" name="p:hgrad"></propertyValue>
          <sequence T="50">/mesh/mesh1</sequence>
          <hashKey T="11">-1353588510717523572</hashKey>
          <NodeDefaultValues>2,'p:hauto','p:custom'</NodeDefaultValues>
          <MeshFeatureList tag="feature" name="MeshFeatureList" created="1688331428164">
            <!-- User comments -->
            <entityComments T="0"></entityComments>
            <!-- Created by -->
            <entityAuthor T="0"></entityAuthor>
          </MeshFeatureList>
        </MeshFeature>
        <MeshFeature op="Size" tag="size1" name="Size 1" created="1688474022334">
          <!-- User comments -->
          <entityComments T="0"></entityComments>
          <!-- Created by -->
          <entityAuthor T="0"></entityAuthor>
          <selection T="32" selection="MeshSelection" selType="GEOMDIM">
            <explicit dim="2" hDim="2" geom="/geom/geom1" entities="-70,-1,1,2,4,5,7,8,11,12,13,14,15,16,17,18,19,20,21,22,24,25,27,28,30,31,35,36,37,38,39,41,42,44,45,46,47,49,50,52,53,58,61,64,65"/>
          </selection>
          <!-- Key containing all property values -->
          <key T="0">true[deg]tablecfdhmax0.069hmaxactiveonhmin0.0206hminactiveonhcurve0.6hcurveactiveonhnarrow0.7hnarrowactiveonhgrad1.15hgradactiveonGEOMDIMgeom1[2][1, 2, 4, 5, 7, 8, 11, 12, 13, 14, 15, 16, 17, 18, 19, 20, 21, 22, 24, 25, 27, 28, 30, 31, 35, 36, 37, 38, 39, 41, 42, 44, 45, 46, 47, 49, 50, 52, 53, 58, 61, 64, 65]extrHsh=0</key>
          <!-- Current feature status -->
          <status T="101">BUILT</status>
          <!-- Status of last build operation -->
          <buildStatus T="101">BUILT</buildStatus>
          <!-- Calibrate for -->
          <propertyValue T="30" value="cfd" name="p:table"></propertyValue>
          <!-- Maximum element size -->
          <propertyValue T="30" value="0.069" name="p:hmax"></propertyValue>
          <!-- Minimum element size -->
          <propertyValue T="30" value="0.0206" name="p:hmin"></propertyValue>
          <!-- Curvature factor -->
          <propertyValue T="30" value="0.6" name="p:hcurve"></propertyValue>
          <!-- Resolution of narrow regions -->
          <propertyValue T="30" value="0.7" name="p:hnarrow"></propertyValue>
          <!-- Maximum element growth rate -->
          <propertyValue T="30" value="1.15" name="p:hgrad"></propertyValue>
          <sequence T="50">/mesh/mesh1</sequence>
          <hashKey T="11">1806328486940676598</hashKey>
          <NodeDefaultValues>7,'p:hmaxactive','p:hminactive','p:hcurveactive','p:hnarrowactive','p:hgradactive','p:hauto','p:custom'</NodeDefaultValues>
          <MeshFeatureList tag="feature" name="MeshFeatureList" created="1688474022335">
            <!-- User comments -->
            <entityComments T="0"></entityComments>
            <!-- Created by -->
            <entityAuthor T="0"></entityAuthor>
          </MeshFeatureList>
        </MeshFeature>
        <MeshFeature op="CornerRefinement" tag="cr1" name="Corner Refinement 1" created="1688474022339">
          <!-- User comments -->
          <entityComments T="0"></entityComments>
          <!-- Created by -->
          <entityAuthor T="0"></entityAuthor>
          <selection T="32" selection="MeshSelection" selType="GEOMDIM">
            <explicit dim="3" hDim="3" geom="/geom/geom1" entities="7,1,2,3,4,5,6"/>
          </selection>
          <!-- Key containing all property values -->
          <key T="0">true[deg]boundaryGEOMDIMgeom1[2][1, 2, 4, 5, 7, 8, 11, 12, 13, 14, 15, 16, 17, 18, 19, 20, 21, 22, 24, 25, 27, 28, 30, 31, 35, 36, 37, 38, 39, 41, 42, 44, 45, 46, 47, 49, 50, 52, 53, 58, 61, 64, 65]minangle240.0usefilteroffcornernullfilterincluderefinement0.35GEOMDIMgeom1[3][1, 2, 3, 4, 5, 6]extrHsh=0</key>
          <!-- Current feature status -->
          <status T="101">BUILT</status>
          <!-- Status of last build operation -->
          <buildStatus T="101">BUILT</buildStatus>
          <!-- Boundary selection -->
          <propertyValue T="30" name="p:boundary">
            <Selection selection="MeshSelection" selType="GEOMDIM">
              <explicit dim="2" hDim="2" geom="/geom/geom1" entities="-70,-1,1,2,4,5,7,8,11,12,13,14,15,16,17,18,19,20,21,22,24,25,27,28,30,31,35,36,37,38,39,41,42,44,45,46,47,49,50,52,53,58,61,64,65"/>
            </Selection>
          </propertyValue>
          <sequence T="50">/mesh/mesh1</sequence>
          <hashKey T="11">-7770624510139281571</hashKey>
          <NodeDefaultValues>5,'p:minangle','p:usefilter','p:corner','p:filter','p:refinement'</NodeDefaultValues>
          <MeshFeatureList tag="feature" name="MeshFeatureList" created="1688474022341">
            <!-- User comments -->
            <entityComments T="0"></entityComments>
            <!-- Created by -->
            <entityAuthor T="0"></entityAuthor>
          </MeshFeatureList>
        </MeshFeature>
        <MeshFeature op="FreeTet" tag="ftet1" name="Free Tetrahedral 1" created="1688474022344">
          <!-- User comments -->
          <entityComments T="0"></entityComments>
          <!-- Created by -->
          <entityAuthor T="0"></entityAuthor>
          <selection T="32" selection="MeshSelection" selType="MESHREMAINING">
            <remaining>{1,2,3,4,5,6,7,8,9,10,11,12,13,14,15,16,17,18,19,20,21,22,23,24,25,26,27,28,29,30,31,32,33,34,35,36,37,38,39,40,41,42,43,44,45,46,47,48,49,50,51,52,53,54,55,56,57,58,59,60,61,62,63,64,65,66,67,68,69,70,71,72,73,74,75,76,77,78,79,80,81,82,83,84,85,86,87,88,89,90},{1,2,3,4,5,6,7,8,9,10,11,12,13,14,15,16,17,18,19,20,21,22,23,24,25,26,27,28,29,30,31,32,33,34,35,36,37,38,39,40,41,42,43,44,45,46,47,48,49,50,51,52,53,54,55,56,57,58,59,60,61,62,63,64,65,66,67,68,69,70,71,72,73,74,75,76,77,78,79,80,81,82,83,84,85,86,87,88,89,90,91,92,93,94,95,96,97,98,99,100,101,102,103,104,105,106,107,108,109,110,111,112,113,114,115,116,117,118,119,120,121,122,123,124,125,126,127,128,129,130,131,132,133,134,135,136,137,138,139,140,141,142,143,144,145,146,147,148,149,150,151,152},{1,2,3,4,5,6,7,8,9,10,11,12,13,14,15,16,17,18,19,20,21,22,23,24,25,26,27,28,29,30,31,32,33,34,35,36,37,38,39,40,41,42,43,44,45,46,47,48,49,50,51,52,53,54,55,56,57,58,59,60,61,62,63,64,65,66,67,68,69,70},{1,2,3,4,5,6}</remaining>
          </selection>
          <!-- Key containing all property values -->
          <key T="0">true[deg]xscale1.0yscale1.0smoothcontrolonsmoothmaxiter4smoothmaxdepth4zscale1.0methodautonumlayermaxoptlevelbasicoptacceptgrouponoptlargeoffoptsmalloffoptcurvedonMESHREMAININGextrHsh=0</key>
          <!-- Current feature status -->
          <status T="101">BUILT</status>
          <!-- Status of last build operation -->
          <buildStatus T="101">BUILT</buildStatus>
          <!-- Avoid inverted curved elements -->
          <propertyValue T="30" value="on" name="p:optcurved"></propertyValue>
          <!-- Last build time -->
          <propertyValue T="30" value="4" name="p:buildtime"></propertyValue>
          <!-- Show -->
          <propertyValue T="30" value="on" name="p:buildinfox"></propertyValue>
          <!-- Built with -->
          <propertyValue T="30" value="COMSOL 6.1.0.357 (win64)|2023-07-04T14:33:46.650104" name="p:buildinfo"></propertyValue>
          <sequence T="50">/mesh/mesh1</sequence>
          <hashKey T="11">8990902772479597636</hashKey>
          <NodeDefaultValues>17,'p:xscale','p:yscale','p:smoothcontrol','p:smoothmaxiter','p:smoothmaxdepth','p:zscale','p:method','p:numlayer','p:optlevel','p:optacceptgroup','p:optlarge','p:optsmall','p:buildnotex','p:buildnote','p:builddetails','p:buildoutputx','p:buildoutput'</NodeDefaultValues>
          <MeshFeatureList tag="feature" name="MeshFeatureList" created="1688474022344">
            <!-- User comments -->
            <entityComments T="0"></entityComments>
            <!-- Created by -->
            <entityAuthor T="0"></entityAuthor>
          </MeshFeatureList>
        </MeshFeature>
        <MeshFeature op="BndLayer" tag="bl1" name="Boundary Layers 1" created="1688474022347">
          <!-- User comments -->
          <entityComments T="0"></entityComments>
          <!-- Created by -->
          <entityAuthor T="0"></entityAuthor>
          <selection T="32" selection="MeshSelection" selType="GEOMDIM">
            <explicit dim="3" hDim="3" geom="/geom/geom1" entities="7,1,2,3,4,5,6"/>
          </selection>
          <!-- Key containing all property values -->
          <key T="0">true[deg]sharpcornerstrimtrimminangle240.0layerdec2trimmaxangle50.0smoothtransitiononsmoothmaxiter4smoothmaxdepth6methodlegacy61GEOMDIMgeom1[3][1, 2, 3, 4, 5, 6]true[deg]blnlayers2blstretch1.2inittypeblhminfactblhminfact5.0GEOMDIMgeom1[2][1, 2, 4, 5, 7, 8, 11, 12, 13, 14, 15, 16, 17, 18, 19, 20, 21, 22, 24, 25, 27, 28, 30, 31, 35, 36, 37, 38, 39, 41, 42, 44, 45, 46, 47, 49, 50, 52, 53, 58, 61, 64, 65]extrHsh=0extrHsh=0</key>
          <!-- Current feature status -->
          <status T="101">BUILT</status>
          <!-- Status of last build operation -->
          <buildStatus T="101">BUILT</buildStatus>
          <!-- Handling of sharp edges -->
          <propertyValue T="30" value="trim" name="p:sharpcorners"></propertyValue>
          <!-- Method -->
          <propertyValue T="30" value="legacy61" name="p:method"></propertyValue>
          <!-- Last build time -->
          <propertyValue T="30" value="1" name="p:buildtime"></propertyValue>
          <!-- Show -->
          <propertyValue T="30" value="on" name="p:buildinfox"></propertyValue>
          <!-- Built with -->
          <propertyValue T="30" value="COMSOL 6.1.0.357 (win64)|2023-07-04T14:33:48.374509" name="p:buildinfo"></propertyValue>
          <sequence T="50">/mesh/mesh1</sequence>
          <hashKey T="11">-8425077465438258098</hashKey>
          <NodeDefaultValues>13,'p:trimminangle','p:layerdec','p:trimmaxangle','p:splitangle','p:splitdivangle','p:smoothtransition','p:smoothmaxiter','p:smoothmaxdepth','p:buildnotex','p:buildnote','p:builddetails','p:buildoutputx','p:buildoutput'</NodeDefaultValues>
          <MeshFeatureList tag="feature" name="MeshFeatureList" created="1688474022348">
            <!-- User comments -->
            <entityComments T="0"></entityComments>
            <!-- Created by -->
            <entityAuthor T="0"></entityAuthor>
            <sequence T="50">/mesh/mesh1</sequence>
            <MeshFeature op="BndLayerProp" tag="blp1" name="Boundary Layer Properties 1" created="1688474022348">
              <!-- User comments -->
              <entityComments T="0"></entityComments>
              <!-- Created by -->
              <entityAuthor T="0"></entityAuthor>
              <selection T="32" selection="MeshSelection" selType="GEOMDIM">
                <explicit dim="2" hDim="2" geom="/geom/geom1" entities="-70,-1,1,2,4,5,7,8,11,12,13,14,15,16,17,18,19,20,21,22,24,25,27,28,30,31,35,36,37,38,39,41,42,44,45,46,47,49,50,52,53,58,61,64,65"/>
              </selection>
              <!-- Key containing all property values -->
              <key T="0">true[deg]blnlayers2blstretch1.2inittypeblhminfactblhminfact5.0adjustdironGEOMDIMgeom1[2][1, 2, 4, 5, 7, 8, 11, 12, 13, 14, 15, 16, 17, 18, 19, 20, 21, 22, 24, 25, 27, 28, 30, 31, 35, 36, 37, 38, 39, 41, 42, 44, 45, 46, 47, 49, 50, 52, 53, 58, 61, 64, 65]extrHsh=0</key>
              <!-- Current feature status -->
              <status T="101">BUILT</status>
              <!-- Status of last build operation -->
              <buildStatus T="101">BUILT</buildStatus>
              <!-- Number of layers -->
              <propertyValue T="30" value="2" name="p:blnlayers"></propertyValue>
              <!-- Thickness adjustment factor -->
              <propertyValue T="30" value="5" name="p:blhminfact"></propertyValue>
              <!-- Thickness -->
              <propertyValue T="30" value="0.021954545454545452" name="p:blhmin"></propertyValue>
              <!-- Total thickness -->
              <propertyValue T="30" value="0.0483" name="p:blhtot"></propertyValue>
              <sequence T="50">/mesh/mesh1</sequence>
              <hashKey T="11">-3530712300668968084</hashKey>
              <NodeDefaultValues>2,'p:blstretch','p:inittype'</NodeDefaultValues>
              <MeshFeatureList tag="feature" name="MeshFeatureList" created="1688474022349">
                <!-- User comments -->
                <entityComments T="0"></entityComments>
                <!-- Created by -->
                <entityAuthor T="0"></entityAuthor>
              </MeshFeatureList>
            </MeshFeature>
          </MeshFeatureList>
        </MeshFeature>
      </MeshFeatureList>
      <MeshNative tag="meshnative" created="1688474028379">
        <!-- Space dimension. -->
        <spaceDim T="5">3</spaceDim>
        <!-- Number of entities. -->
        <numEntities T="6">90,152,70,6</numEntities>
        <!-- Number of entities for mesh control. -->
        <numEntitiesMesh T="6">90,152,70,6</numEntitiesMesh>
        <!-- Number of finite void regions. -->
        <numFiniteVoids T="5">0</numFiniteVoids>
        <!-- Geometry exists. -->
        <existing T="3">true</existing>
        <!-- Size. -->
        <geomScale T="12">1.5000000000000002</geomScale>
        <!-- Relative tolerance. -->
        <geomTol T="12">1.0E-10</geomTol>
        <!-- Object type -->
        <type T="0">solid</type>
        <!-- Mesh object -->
        <mesh T="52" class="MESH" resource="mesh1.mphbin" id="45f927dc8c6db6ab" fileid="69e69da61151b748"/>
      </MeshNative>
    </MeshSequence>
    <MeshSequence tag="mesh2" name="Mesh 2" created="1688537144543" modified="1715516049488">
      <!-- Node status -->
      <entityFlags T="51">NODEACTIVATE</entityFlags>
      <!-- User comments -->
      <entityComments T="0"></entityComments>
      <!-- Created by -->
      <entityAuthor T="0"></entityAuthor>
      <!-- Updated by -->
      <entityModifiedBy T="0"></entityModifiedBy>
      <!-- Geometry sequence -->
      <geom T="50">/geom/geom1</geom>
      <!-- Mesh is internally generated and fixed. -->
      <lockedMesh T="3">true</lockedMesh>
      <!-- Flag indicating coupled status -->
      <coupledStatus T="5">2</coupledStatus>
      <!-- Physics induced mesh -->
      <autogenerated T="3">false</autogenerated>
      <!-- Meshing sequence type -->
      <type T="100">ADAPTED</type>
      <!-- Mesh control entities to keep -->
      <constructionEntitiesToKeep T="7">{},{},{},{}</constructionEntitiesToKeep>
      <!-- Cache tag -->
      <cacheTagCurrent T="11">2410181892927197160</cacheTagCurrent>
      <hashKey T="11">-1980749166564221431</hashKey>
      <!-- Study feature -->
      <adapstudy T="50">/study/std1/feature/time</adapstudy>
      <!-- Contribuing physics/multiphysics interfaces -->
      <contrib T="50">/physics/spf</contrib>
      <contrib T="50">/physics/ls</contrib>
      <contrib T="50">/multiphysics/tpf1</contrib>
      <contrib T="50">/multiphysics/ww1</contrib>
      <!-- Ignore import assoc for statistics -->
      <statIgnoreAssocData T="3">true</statIgnoreAssocData>
      <MeshFeatureList tag="feature" name="MeshFeatureList" created="1688537144545">
        <!-- User comments -->
        <entityComments T="0"></entityComments>
        <!-- Created by -->
        <entityAuthor T="0"></entityAuthor>
        <sequence T="50">/mesh/mesh2</sequence>
      </MeshFeatureList>
      <MeshNative tag="meshnative" created="1715516039107">
        <!-- Space dimension. -->
        <spaceDim T="5">3</spaceDim>
        <!-- Number of entities. -->
        <numEntities T="6">90,152,70,6</numEntities>
        <!-- Number of entities for mesh control. -->
        <numEntitiesMesh T="6">90,152,70,6</numEntitiesMesh>
        <!-- Number of finite void regions. -->
        <numFiniteVoids T="5">0</numFiniteVoids>
        <!-- Geometry exists. -->
        <existing T="3">true</existing>
        <!-- Size. -->
        <geomScale T="12">1.5000000000000002</geomScale>
        <!-- Relative tolerance. -->
        <geomTol T="12">1.0E-10</geomTol>
        <!-- Object type -->
        <type T="0">solid</type>
        <!-- Mesh object -->
        <mesh T="52" class="MESH" resource="mesh32.mphbin" id="2172afa974010fe8" fileid="af4b740f3cc3b7bc"/>
      </MeshNative>
    </MeshSequence>
    <MeshSequence tag="mesh3" name="Mesh 3" created="1688545369039" modified="1715519635517">
      <!-- Node status -->
      <entityFlags T="51">NODEACTIVATE</entityFlags>
      <!-- User comments -->
      <entityComments T="0"></entityComments>
      <!-- Created by -->
      <entityAuthor T="0"></entityAuthor>
      <!-- Updated by -->
      <entityModifiedBy T="0"></entityModifiedBy>
      <!-- Geometry sequence -->
      <geom T="50">/geom/geom1</geom>
      <!-- Mesh is internally generated and fixed. -->
      <lockedMesh T="3">true</lockedMesh>
      <!-- Flag indicating coupled status -->
      <coupledStatus T="5">2</coupledStatus>
      <!-- Physics induced mesh -->
      <autogenerated T="3">false</autogenerated>
      <!-- Meshing sequence type -->
      <type T="100">ADAPTED</type>
      <!-- Mesh control entities to keep -->
      <constructionEntitiesToKeep T="7">{},{},{},{}</constructionEntitiesToKeep>
      <!-- Cache tag -->
      <cacheTagCurrent T="11">-5302921543115060169</cacheTagCurrent>
      <hashKey T="11">-1980749166564221431</hashKey>
      <!-- Study feature -->
      <adapstudy T="50">/study/std1/feature/time</adapstudy>
      <!-- Contribuing physics/multiphysics interfaces -->
      <contrib T="50">/physics/spf</contrib>
      <contrib T="50">/physics/ls</contrib>
      <contrib T="50">/multiphysics/tpf1</contrib>
      <contrib T="50">/multiphysics/ww1</contrib>
      <!-- Ignore import assoc for statistics -->
      <statIgnoreAssocData T="3">true</statIgnoreAssocData>
      <MeshFeatureList tag="feature" name="MeshFeatureList" created="1688545369042">
        <!-- User comments -->
        <entityComments T="0"></entityComments>
        <!-- Created by -->
        <entityAuthor T="0"></entityAuthor>
        <sequence T="50">/mesh/mesh3</sequence>
      </MeshFeatureList>
      <MeshNative tag="meshnative" created="1715519609065">
        <!-- Space dimension. -->
        <spaceDim T="5">3</spaceDim>
        <!-- Number of entities. -->
        <numEntities T="6">90,152,70,6</numEntities>
        <!-- Number of entities for mesh control. -->
        <numEntitiesMesh T="6">90,152,70,6</numEntitiesMesh>
        <!-- Number of finite void regions. -->
        <numFiniteVoids T="5">0</numFiniteVoids>
        <!-- Geometry exists. -->
        <existing T="3">true</existing>
        <!-- Size. -->
        <geomScale T="12">1.5000000000000002</geomScale>
        <!-- Relative tolerance. -->
        <geomTol T="12">1.0E-10</geomTol>
        <!-- Object type -->
        <type T="0">solid</type>
        <!-- Mesh object -->
        <mesh T="52" class="MESH" resource="mesh33.mphbin" id="b6683cf3dedc4c37" fileid="625d587ea3d3fc54"/>
      </MeshNative>
    </MeshSequence>
    <MeshSequence tag="mesh4" name="Mesh 4" created="1688553079994" modified="1715520962873">
      <!-- Node status -->
      <entityFlags T="51">NODEACTIVATE</entityFlags>
      <!-- User comments -->
      <entityComments T="0"></entityComments>
      <!-- Created by -->
      <entityAuthor T="0"></entityAuthor>
      <!-- Updated by -->
      <entityModifiedBy T="0"></entityModifiedBy>
      <!-- Geometry sequence -->
      <geom T="50">/geom/geom1</geom>
      <!-- Mesh is internally generated and fixed. -->
      <lockedMesh T="3">true</lockedMesh>
      <!-- Flag indicating coupled status -->
      <coupledStatus T="5">2</coupledStatus>
      <!-- Physics induced mesh -->
      <autogenerated T="3">false</autogenerated>
      <!-- Meshing sequence type -->
      <type T="100">ADAPTED</type>
      <!-- Mesh control entities to keep -->
      <constructionEntitiesToKeep T="7">{},{},{},{}</constructionEntitiesToKeep>
      <!-- Cache tag -->
      <cacheTagCurrent T="11">1932934763018158148</cacheTagCurrent>
      <hashKey T="11">-1980749166564221431</hashKey>
      <!-- Study feature -->
      <adapstudy T="50">/study/std1/feature/time</adapstudy>
      <!-- Contribuing physics/multiphysics interfaces -->
      <contrib T="50">/physics/spf</contrib>
      <contrib T="50">/physics/ls</contrib>
      <contrib T="50">/multiphysics/tpf1</contrib>
      <contrib T="50">/multiphysics/ww1</contrib>
      <!-- Ignore import assoc for statistics -->
      <statIgnoreAssocData T="3">true</statIgnoreAssocData>
      <MeshFeatureList tag="feature" name="MeshFeatureList" created="1688553079998">
        <!-- User comments -->
        <entityComments T="0"></entityComments>
        <!-- Created by -->
        <entityAuthor T="0"></entityAuthor>
        <sequence T="50">/mesh/mesh4</sequence>
      </MeshFeatureList>
      <MeshNative tag="meshnative" created="1715520947585">
        <!-- Space dimension. -->
        <spaceDim T="5">3</spaceDim>
        <!-- Number of entities. -->
        <numEntities T="6">90,152,70,6</numEntities>
        <!-- Number of entities for mesh control. -->
        <numEntitiesMesh T="6">90,152,70,6</numEntitiesMesh>
        <!-- Number of finite void regions. -->
        <numFiniteVoids T="5">0</numFiniteVoids>
        <!-- Geometry exists. -->
        <existing T="3">true</existing>
        <!-- Size. -->
        <geomScale T="12">1.5000000000000002</geomScale>
        <!-- Relative tolerance. -->
        <geomTol T="12">1.0E-10</geomTol>
        <!-- Object type -->
        <type T="0">solid</type>
        <!-- Mesh object -->
        <mesh T="52" class="MESH" resource="mesh34.mphbin" id="1ad329ed03b38044" fileid="1a9122305a9fdda0"/>
      </MeshNative>
    </MeshSequence>
    <MeshSequence tag="mesh5" name="Mesh 5" created="1688555659631" modified="1715522117074">
      <!-- Node status -->
      <entityFlags T="51">NODEACTIVATE</entityFlags>
      <!-- User comments -->
      <entityComments T="0"></entityComments>
      <!-- Created by -->
      <entityAuthor T="0"></entityAuthor>
      <!-- Updated by -->
      <entityModifiedBy T="0"></entityModifiedBy>
      <!-- Geometry sequence -->
      <geom T="50">/geom/geom1</geom>
      <!-- Mesh is internally generated and fixed. -->
      <lockedMesh T="3">true</lockedMesh>
      <!-- Flag indicating coupled status -->
      <coupledStatus T="5">2</coupledStatus>
      <!-- Physics induced mesh -->
      <autogenerated T="3">false</autogenerated>
      <!-- Meshing sequence type -->
      <type T="100">ADAPTED</type>
      <!-- Mesh control entities to keep -->
      <constructionEntitiesToKeep T="7">{},{},{},{}</constructionEntitiesToKeep>
      <!-- Cache tag -->
      <cacheTagCurrent T="11">-3652659256261149645</cacheTagCurrent>
      <hashKey T="11">-1980749166564221431</hashKey>
      <!-- Study feature -->
      <adapstudy T="50">/study/std1/feature/time</adapstudy>
      <!-- Contribuing physics/multiphysics interfaces -->
      <contrib T="50">/physics/spf</contrib>
      <contrib T="50">/physics/ls</contrib>
      <contrib T="50">/multiphysics/tpf1</contrib>
      <contrib T="50">/multiphysics/ww1</contrib>
      <!-- Ignore import assoc for statistics -->
      <statIgnoreAssocData T="3">true</statIgnoreAssocData>
      <MeshFeatureList tag="feature" name="MeshFeatureList" created="1688555659633">
        <!-- User comments -->
        <entityComments T="0"></entityComments>
        <!-- Created by -->
        <entityAuthor T="0"></entityAuthor>
        <sequence T="50">/mesh/mesh5</sequence>
      </MeshFeatureList>
      <MeshNative tag="meshnative" created="1715522106405">
        <!-- Space dimension. -->
        <spaceDim T="5">3</spaceDim>
        <!-- Number of entities. -->
        <numEntities T="6">90,152,70,6</numEntities>
        <!-- Number of entities for mesh control. -->
        <numEntitiesMesh T="6">90,152,70,6</numEntitiesMesh>
        <!-- Number of finite void regions. -->
        <numFiniteVoids T="5">0</numFiniteVoids>
        <!-- Geometry exists. -->
        <existing T="3">true</existing>
        <!-- Size. -->
        <geomScale T="12">1.5000000000000002</geomScale>
        <!-- Relative tolerance. -->
        <geomTol T="12">1.0E-10</geomTol>
        <!-- Object type -->
        <type T="0">solid</type>
        <!-- Mesh object -->
        <mesh T="52" class="MESH" resource="mesh35.mphbin" id="cd4f25c25102fc33" fileid="8837eb7e8741565f"/>
      </MeshNative>
    </MeshSequence>
    <MeshSequence tag="mesh6" name="Mesh 6" created="1688557831818" modified="1715522936498">
      <!-- Node status -->
      <entityFlags T="51">NODEACTIVATE</entityFlags>
      <!-- User comments -->
      <entityComments T="0"></entityComments>
      <!-- Created by -->
      <entityAuthor T="0"></entityAuthor>
      <!-- Updated by -->
      <entityModifiedBy T="0"></entityModifiedBy>
      <!-- Geometry sequence -->
      <geom T="50">/geom/geom1</geom>
      <!-- Mesh is internally generated and fixed. -->
      <lockedMesh T="3">true</lockedMesh>
      <!-- Flag indicating coupled status -->
      <coupledStatus T="5">2</coupledStatus>
      <!-- Physics induced mesh -->
      <autogenerated T="3">false</autogenerated>
      <!-- Meshing sequence type -->
      <type T="100">ADAPTED</type>
      <!-- Mesh control entities to keep -->
      <constructionEntitiesToKeep T="7">{},{},{},{}</constructionEntitiesToKeep>
      <!-- Cache tag -->
      <cacheTagCurrent T="11">316216558026428323</cacheTagCurrent>
      <hashKey T="11">-1980749166564221431</hashKey>
      <!-- Study feature -->
      <adapstudy T="50">/study/std1/feature/time</adapstudy>
      <!-- Contribuing physics/multiphysics interfaces -->
      <contrib T="50">/physics/spf</contrib>
      <contrib T="50">/physics/ls</contrib>
      <contrib T="50">/multiphysics/tpf1</contrib>
      <contrib T="50">/multiphysics/ww1</contrib>
      <!-- Ignore import assoc for statistics -->
      <statIgnoreAssocData T="3">true</statIgnoreAssocData>
      <MeshFeatureList tag="feature" name="MeshFeatureList" created="1688557831819">
        <!-- User comments -->
        <entityComments T="0"></entityComments>
        <!-- Created by -->
        <entityAuthor T="0"></entityAuthor>
        <sequence T="50">/mesh/mesh6</sequence>
      </MeshFeatureList>
      <MeshNative tag="meshnative" created="1715522929547">
        <!-- Space dimension. -->
        <spaceDim T="5">3</spaceDim>
        <!-- Number of entities. -->
        <numEntities T="6">90,152,70,6</numEntities>
        <!-- Number of entities for mesh control. -->
        <numEntitiesMesh T="6">90,152,70,6</numEntitiesMesh>
        <!-- Number of finite void regions. -->
        <numFiniteVoids T="5">0</numFiniteVoids>
        <!-- Geometry exists. -->
        <existing T="3">true</existing>
        <!-- Size. -->
        <geomScale T="12">1.5000000000000002</geomScale>
        <!-- Relative tolerance. -->
        <geomTol T="12">1.0E-10</geomTol>
        <!-- Object type -->
        <type T="0">solid</type>
        <!-- Mesh object -->
        <mesh T="52" class="MESH" resource="mesh36.mphbin" id="4636d48bd430fa3" fileid="919ac50594a3ba8f"/>
      </MeshNative>
    </MeshSequence>
    <MeshSequence tag="mesh7" name="Mesh 7" created="1688559350712" modified="1715523548415">
      <!-- Node status -->
      <entityFlags T="51">NODEACTIVATE</entityFlags>
      <!-- User comments -->
      <entityComments T="0"></entityComments>
      <!-- Created by -->
      <entityAuthor T="0"></entityAuthor>
      <!-- Updated by -->
      <entityModifiedBy T="0"></entityModifiedBy>
      <!-- Geometry sequence -->
      <geom T="50">/geom/geom1</geom>
      <!-- Mesh is internally generated and fixed. -->
      <lockedMesh T="3">true</lockedMesh>
      <!-- Flag indicating coupled status -->
      <coupledStatus T="5">2</coupledStatus>
      <!-- Physics induced mesh -->
      <autogenerated T="3">false</autogenerated>
      <!-- Meshing sequence type -->
      <type T="100">ADAPTED</type>
      <!-- Mesh control entities to keep -->
      <constructionEntitiesToKeep T="7">{},{},{},{}</constructionEntitiesToKeep>
      <!-- Cache tag -->
      <cacheTagCurrent T="11">-527136454107887297</cacheTagCurrent>
      <hashKey T="11">-1980749166564221431</hashKey>
      <!-- Study feature -->
      <adapstudy T="50">/study/std1/feature/time</adapstudy>
      <!-- Contribuing physics/multiphysics interfaces -->
      <contrib T="50">/physics/spf</contrib>
      <contrib T="50">/physics/ls</contrib>
      <contrib T="50">/multiphysics/tpf1</contrib>
      <contrib T="50">/multiphysics/ww1</contrib>
      <!-- Ignore import assoc for statistics -->
      <statIgnoreAssocData T="3">true</statIgnoreAssocData>
      <MeshFeatureList tag="feature" name="MeshFeatureList" created="1688559350712">
        <!-- User comments -->
        <entityComments T="0"></entityComments>
        <!-- Created by -->
        <entityAuthor T="0"></entityAuthor>
        <sequence T="50">/mesh/mesh7</sequence>
      </MeshFeatureList>
      <MeshNative tag="meshnative" created="1715523541155">
        <!-- Space dimension. -->
        <spaceDim T="5">3</spaceDim>
        <!-- Number of entities. -->
        <numEntities T="6">90,152,70,6</numEntities>
        <!-- Number of entities for mesh control. -->
        <numEntitiesMesh T="6">90,152,70,6</numEntitiesMesh>
        <!-- Number of finite void regions. -->
        <numFiniteVoids T="5">0</numFiniteVoids>
        <!-- Geometry exists. -->
        <existing T="3">true</existing>
        <!-- Size. -->
        <geomScale T="12">1.5000000000000002</geomScale>
        <!-- Relative tolerance. -->
        <geomTol T="12">1.0E-10</geomTol>
        <!-- Object type -->
        <type T="0">solid</type>
        <!-- Mesh object -->
        <mesh T="52" class="MESH" resource="mesh37.mphbin" id="f8af3c3018bd893f" fileid="b8a4e59ea31a2770"/>
      </MeshNative>
    </MeshSequence>
    <MeshSequence tag="mesh8" name="Mesh 8" created="1688561134938" modified="1715524025388">
      <!-- Node status -->
      <entityFlags T="51">NODEACTIVATE</entityFlags>
      <!-- User comments -->
      <entityComments T="0"></entityComments>
      <!-- Created by -->
      <entityAuthor T="0"></entityAuthor>
      <!-- Updated by -->
      <entityModifiedBy T="0"></entityModifiedBy>
      <!-- Geometry sequence -->
      <geom T="50">/geom/geom1</geom>
      <!-- Mesh is internally generated and fixed. -->
      <lockedMesh T="3">true</lockedMesh>
      <!-- Flag indicating coupled status -->
      <coupledStatus T="5">2</coupledStatus>
      <!-- Physics induced mesh -->
      <autogenerated T="3">false</autogenerated>
      <!-- Meshing sequence type -->
      <type T="100">ADAPTED</type>
      <!-- Mesh control entities to keep -->
      <constructionEntitiesToKeep T="7">{},{},{},{}</constructionEntitiesToKeep>
      <!-- Cache tag -->
      <cacheTagCurrent T="11">-7994042929047369527</cacheTagCurrent>
      <hashKey T="11">-1980749166564221431</hashKey>
      <!-- Study feature -->
      <adapstudy T="50">/study/std1/feature/time</adapstudy>
      <!-- Contribuing physics/multiphysics interfaces -->
      <contrib T="50">/physics/spf</contrib>
      <contrib T="50">/physics/ls</contrib>
      <contrib T="50">/multiphysics/tpf1</contrib>
      <contrib T="50">/multiphysics/ww1</contrib>
      <!-- Ignore import assoc for statistics -->
      <statIgnoreAssocData T="3">true</statIgnoreAssocData>
      <MeshFeatureList tag="feature" name="MeshFeatureList" created="1688561134940">
        <!-- User comments -->
        <entityComments T="0"></entityComments>
        <!-- Created by -->
        <entityAuthor T="0"></entityAuthor>
        <sequence T="50">/mesh/mesh8</sequence>
      </MeshFeatureList>
      <MeshNative tag="meshnative" created="1715524018310">
        <!-- Space dimension. -->
        <spaceDim T="5">3</spaceDim>
        <!-- Number of entities. -->
        <numEntities T="6">90,152,70,6</numEntities>
        <!-- Number of entities for mesh control. -->
        <numEntitiesMesh T="6">90,152,70,6</numEntitiesMesh>
        <!-- Number of finite void regions. -->
        <numFiniteVoids T="5">0</numFiniteVoids>
        <!-- Geometry exists. -->
        <existing T="3">true</existing>
        <!-- Size. -->
        <geomScale T="12">1.5000000000000002</geomScale>
        <!-- Relative tolerance. -->
        <geomTol T="12">1.0E-10</geomTol>
        <!-- Object type -->
        <type T="0">solid</type>
        <!-- Mesh object -->
        <mesh T="52" class="MESH" resource="mesh38.mphbin" id="910f744f6ee888c9" fileid="7651da66b569f381"/>
      </MeshNative>
    </MeshSequence>
    <MeshSequence tag="mesh9" name="Mesh 9" created="1688562784813" modified="1715524461174">
      <!-- Node status -->
      <entityFlags T="51">NODEACTIVATE</entityFlags>
      <!-- User comments -->
      <entityComments T="0"></entityComments>
      <!-- Created by -->
      <entityAuthor T="0"></entityAuthor>
      <!-- Updated by -->
      <entityModifiedBy T="0"></entityModifiedBy>
      <!-- Geometry sequence -->
      <geom T="50">/geom/geom1</geom>
      <!-- Mesh is internally generated and fixed. -->
      <lockedMesh T="3">true</lockedMesh>
      <!-- Flag indicating coupled status -->
      <coupledStatus T="5">2</coupledStatus>
      <!-- Physics induced mesh -->
      <autogenerated T="3">false</autogenerated>
      <!-- Meshing sequence type -->
      <type T="100">ADAPTED</type>
      <!-- Mesh control entities to keep -->
      <constructionEntitiesToKeep T="7">{},{},{},{}</constructionEntitiesToKeep>
      <!-- Cache tag -->
      <cacheTagCurrent T="11">4058762387695734525</cacheTagCurrent>
      <hashKey T="11">-1980749166564221431</hashKey>
      <!-- Study feature -->
      <adapstudy T="50">/study/std1/feature/time</adapstudy>
      <!-- Contribuing physics/multiphysics interfaces -->
      <contrib T="50">/physics/spf</contrib>
      <contrib T="50">/physics/ls</contrib>
      <contrib T="50">/multiphysics/tpf1</contrib>
      <contrib T="50">/multiphysics/ww1</contrib>
      <!-- Ignore import assoc for statistics -->
      <statIgnoreAssocData T="3">true</statIgnoreAssocData>
      <MeshFeatureList tag="feature" name="MeshFeatureList" created="1688562784815">
        <!-- User comments -->
        <entityComments T="0"></entityComments>
        <!-- Created by -->
        <entityAuthor T="0"></entityAuthor>
        <sequence T="50">/mesh/mesh9</sequence>
      </MeshFeatureList>
      <MeshNative tag="meshnative" created="1715524455261">
        <!-- Space dimension. -->
        <spaceDim T="5">3</spaceDim>
        <!-- Number of entities. -->
        <numEntities T="6">90,152,70,6</numEntities>
        <!-- Number of entities for mesh control. -->
        <numEntitiesMesh T="6">90,152,70,6</numEntitiesMesh>
        <!-- Number of finite void regions. -->
        <numFiniteVoids T="5">0</numFiniteVoids>
        <!-- Geometry exists. -->
        <existing T="3">true</existing>
        <!-- Size. -->
        <geomScale T="12">1.5000000000000004</geomScale>
        <!-- Relative tolerance. -->
        <geomTol T="12">1.0E-10</geomTol>
        <!-- Object type -->
        <type T="0">solid</type>
        <!-- Mesh object -->
        <mesh T="52" class="MESH" resource="mesh39.mphbin" id="38539ee32a520efd" fileid="36dfb6b869491e80"/>
      </MeshNative>
    </MeshSequence>
    <MeshSequence tag="mesh10" name="Mesh 10" created="1688563980041" modified="1715524843247">
      <!-- Node status -->
      <entityFlags T="51">NODEACTIVATE</entityFlags>
      <!-- User comments -->
      <entityComments T="0"></entityComments>
      <!-- Created by -->
      <entityAuthor T="0"></entityAuthor>
      <!-- Updated by -->
      <entityModifiedBy T="0"></entityModifiedBy>
      <!-- Geometry sequence -->
      <geom T="50">/geom/geom1</geom>
      <!-- Mesh is internally generated and fixed. -->
      <lockedMesh T="3">true</lockedMesh>
      <!-- Flag indicating coupled status -->
      <coupledStatus T="5">2</coupledStatus>
      <!-- Physics induced mesh -->
      <autogenerated T="3">false</autogenerated>
      <!-- Meshing sequence type -->
      <type T="100">ADAPTED</type>
      <!-- Mesh control entities to keep -->
      <constructionEntitiesToKeep T="7">{},{},{},{}</constructionEntitiesToKeep>
      <!-- Cache tag -->
      <cacheTagCurrent T="11">-6562771403068051902</cacheTagCurrent>
      <hashKey T="11">-1980749166564221431</hashKey>
      <!-- Study feature -->
      <adapstudy T="50">/study/std1/feature/time</adapstudy>
      <!-- Contribuing physics/multiphysics interfaces -->
      <contrib T="50">/physics/spf</contrib>
      <contrib T="50">/physics/ls</contrib>
      <contrib T="50">/multiphysics/tpf1</contrib>
      <contrib T="50">/multiphysics/ww1</contrib>
      <!-- Ignore import assoc for statistics -->
      <statIgnoreAssocData T="3">true</statIgnoreAssocData>
      <MeshFeatureList tag="feature" name="MeshFeatureList" created="1688563980042">
        <!-- User comments -->
        <entityComments T="0"></entityComments>
        <!-- Created by -->
        <entityAuthor T="0"></entityAuthor>
        <sequence T="50">/mesh/mesh10</sequence>
      </MeshFeatureList>
      <MeshNative tag="meshnative" created="1715524837602">
        <!-- Space dimension. -->
        <spaceDim T="5">3</spaceDim>
        <!-- Number of entities. -->
        <numEntities T="6">90,152,70,6</numEntities>
        <!-- Number of entities for mesh control. -->
        <numEntitiesMesh T="6">90,152,70,6</numEntitiesMesh>
        <!-- Number of finite void regions. -->
        <numFiniteVoids T="5">0</numFiniteVoids>
        <!-- Geometry exists. -->
        <existing T="3">true</existing>
        <!-- Size. -->
        <geomScale T="12">1.5000000000000004</geomScale>
        <!-- Relative tolerance. -->
        <geomTol T="12">1.0E-10</geomTol>
        <!-- Object type -->
        <type T="0">solid</type>
        <!-- Mesh object -->
        <mesh T="52" class="MESH" resource="mesh40.mphbin" id="a4ec5a2e12096e42" fileid="e1c5442c4a50c16d"/>
      </MeshNative>
    </MeshSequence>
    <MeshSequence tag="mesh11" name="Mesh 11" created="1688565133175" modified="1715525309059">
      <!-- Node status -->
      <entityFlags T="51">NODEACTIVATE</entityFlags>
      <!-- User comments -->
      <entityComments T="0"></entityComments>
      <!-- Created by -->
      <entityAuthor T="0"></entityAuthor>
      <!-- Updated by -->
      <entityModifiedBy T="0"></entityModifiedBy>
      <!-- Geometry sequence -->
      <geom T="50">/geom/geom1</geom>
      <!-- Mesh is internally generated and fixed. -->
      <lockedMesh T="3">true</lockedMesh>
      <!-- Flag indicating coupled status -->
      <coupledStatus T="5">2</coupledStatus>
      <!-- Physics induced mesh -->
      <autogenerated T="3">false</autogenerated>
      <!-- Meshing sequence type -->
      <type T="100">ADAPTED</type>
      <!-- Mesh control entities to keep -->
      <constructionEntitiesToKeep T="7">{},{},{},{}</constructionEntitiesToKeep>
      <!-- Cache tag -->
      <cacheTagCurrent T="11">585309460766037514</cacheTagCurrent>
      <hashKey T="11">-1980749166564221431</hashKey>
      <!-- Study feature -->
      <adapstudy T="50">/study/std1/feature/time</adapstudy>
      <!-- Contribuing physics/multiphysics interfaces -->
      <contrib T="50">/physics/spf</contrib>
      <contrib T="50">/physics/ls</contrib>
      <contrib T="50">/multiphysics/tpf1</contrib>
      <contrib T="50">/multiphysics/ww1</contrib>
      <!-- Ignore import assoc for statistics -->
      <statIgnoreAssocData T="3">true</statIgnoreAssocData>
      <MeshFeatureList tag="feature" name="MeshFeatureList" created="1688565133176">
        <!-- User comments -->
        <entityComments T="0"></entityComments>
        <!-- Created by -->
        <entityAuthor T="0"></entityAuthor>
        <sequence T="50">/mesh/mesh11</sequence>
      </MeshFeatureList>
      <MeshNative tag="meshnative" created="1715525304150">
        <!-- Space dimension. -->
        <spaceDim T="5">3</spaceDim>
        <!-- Number of entities. -->
        <numEntities T="6">90,152,70,6</numEntities>
        <!-- Number of entities for mesh control. -->
        <numEntitiesMesh T="6">90,152,70,6</numEntitiesMesh>
        <!-- Number of finite void regions. -->
        <numFiniteVoids T="5">0</numFiniteVoids>
        <!-- Geometry exists. -->
        <existing T="3">true</existing>
        <!-- Size. -->
        <geomScale T="12">1.5000000000000002</geomScale>
        <!-- Relative tolerance. -->
        <geomTol T="12">1.0E-10</geomTol>
        <!-- Object type -->
        <type T="0">solid</type>
        <!-- Mesh object -->
        <mesh T="52" class="MESH" resource="mesh41.mphbin" id="81f6fda7ca2960a" fileid="186c32a00e637e87"/>
      </MeshNative>
    </MeshSequence>
  </MeshList>
  <BatchList tag="batch" created="1688330402915">
    <BatchFeatureList tag="feature" name="BatchFeatureList" created="1688330407877">
      <!-- User comments -->
      <entityComments T="0"></entityComments>
      <!-- Created by -->
      <entityAuthor T="0"></entityAuthor>
      <batchList T="50">/batch</batchList>
    </BatchFeatureList>
  </BatchList>
  <OptSequence tag="optsequence" created="1688330402915">
    <OptFeatureList op="objective" tag="objective" name="OptFeatureList" created="1688330402915">
      <!-- User comments -->
      <entityComments T="0"></entityComments>
      <!-- Created by -->
      <entityAuthor T="0"></entityAuthor>
      <optListType T="114">OBJECTIVE</optListType>
      <!-- Sequence -->
      <sequence T="50">/optsequence</sequence>
    </OptFeatureList>
    <ConstrList op="constr" tag="constr" name="ConstrList" created="1688331835554">
      <!-- User comments -->
      <entityComments T="0"></entityComments>
      <!-- Created by -->
      <entityAuthor T="0"></entityAuthor>
    </ConstrList>
  </OptSequence>
  <StudyList tag="study" name="StudyList" created="1688330402915">
    <!-- User comments -->
    <entityComments T="0"></entityComments>
    <!-- Created by -->
    <entityAuthor T="0"></entityAuthor>
    <Study tag="std1" name="Study 1" created="1688330408828" modified="1715526931383">
      <!-- Node status -->
      <entityFlags T="51">NODEACTIVATE</entityFlags>
      <!-- User comments -->
      <entityComments T="0"></entityComments>
      <!-- Created by -->
      <entityAuthor T="0"></entityAuthor>
      <!-- Updated by -->
      <entityModifiedBy T="0"></entityModifiedBy>
      <!-- Last computation time (ms) -->
      <lastComputationTime T="11">10004152</lastComputationTime>
      <ModelEntityTag tag="Analysis" created="1688330408831">
        <!-- List of tags -->
        <values T="1">1,'std1'</values>
      </ModelEntityTag>
      <StudyFeatureList tag="feature" name="StudyFeatureList" created="1688330408831">
        <!-- User comments -->
        <entityComments T="0"></entityComments>
        <!-- Created by -->
        <entityAuthor T="0"></entityAuthor>
        <StudyFeature op="PhaseInitialization" tag="phasei" name="Phase Initialization" created="1688330408889" modified="1688473756782">
          <!-- User comments -->
          <entityComments T="0"></entityComments>
          <!-- Created by -->
          <entityAuthor T="0"></entityAuthor>
          <!-- Updated by -->
          <entityModifiedBy T="0"></entityModifiedBy>
          <!-- Key containing all property values -->
          <key T="0">true[]updateOptimizationSettingsoffftplistmethodmanualgeometricNonlinearityoffgeometricNonlinearityActiveoffoutputhideoffplotoffprobeselallprobefreqpoutactivateimageanalysis_case_provide_dof.png|enable.png|activatespf|off|ls|on|frame:spatial1|on|frame:material1|on|useadvanceddisableoffdisabledvariables[]disabledcoordinatesystems[]disabledcommondisabledpair[]disabledphysicsdisableFrameControldisabledcouplingdisabledreduceddiscretizationspf|physics|ls|physics|frame:spatial1|physics|frame:material1|physics|equationformspf|physics|ls|physics|frame:spatial1|physics|frame:material1|physics|equationform_freqspf|1[kHz]|ls|1[kHz]|frame:spatial1|0|frame:material1|0|activatecouplingimageenable.png|enable.png|activateCouplingtpf1|on|ww1|on|activateimageromactivateromactivateimagereconstructreconstructorsuseinitsoloffusesoloffusestoreselallmeshgeom1|mesh1|adaptselectionGEOMgeom1errestandadapnoneaccerrestaccrespairsaccerrpairsaccvarerrpairsauxsweepmethodmanualshowuseparamonuseparamoffuseloadcaseoffshowpreusesoloffoptimizationoffkeepnotsolstaticoffpdistribofftreeSelectionKeyequationFormCouplingColumnAutomatic (Phase initialization)|Automatic (Phase initialization)|</key>
          <!-- Geometric_nonlinearity_active -->
          <propertyValue T="30" value="off" name="p:geometricNonlinearityActive"></propertyValue>
          <!-- Plot group -->
          <propertyValue T="30" value="Default" name="p:plotgroup" Reference="/result/feature/pg1" ReferenceContainerList="/result/feature" CompositeIndex="1"></propertyValue>
          <!-- Probes -->
          <propertyValue T="30" name="p:probes" ReferenceArray="0" ReferenceContainerList="/probe"></propertyValue>
          <!-- Use in this study -->
          <propertyValue T="30" valueMatrix="1|8,'spf','off','ls','on','frame:spatial1','on','frame:material1','on'" name="p:activate"></propertyValue>
          <!-- Disabled variables -->
          <propertyValue T="30" name="p:disabledvariables" ReferenceArray="0" ReferenceContainerList="/expr"></propertyValue>
          <!-- Disabled coordinate systems -->
          <propertyValue T="30" name="p:disabledcoordinatesystems" ReferenceArray="0" ReferenceContainerList="/coordsys"></propertyValue>
          <!-- Disable_pair_features -->
          <propertyValue T="30" name="p:disabledpair" ReferenceArray="0" ReferenceContainerList="/pair"></propertyValue>
          <!-- Discretization -->
          <propertyValue T="30" valueMatrix="1|8,'spf','physics','ls','physics','frame:spatial1','physics','frame:material1','physics'" name="p:discretization"></propertyValue>
          <!-- Use in this study -->
          <propertyValue T="30" valueMatrix="1|4,'tpf1','on','ww1','on'" name="p:activateCoupling"></propertyValue>
          <!-- Study -->
          <propertyValue T="30" value="zero" name="p:initstudy" ReferenceContainerList="/study" CompositeIndex="0"></propertyValue>
          <!-- Solution -->
          <propertyValue T="30" value="current" name="p:initsol" ReferenceContainerList="/sol" CompositeIndex="0"></propertyValue>
          <!-- Use -->
          <propertyValue T="30" value="current" name="p:initsoluse" ReferenceContainerList="/sol" CompositeIndex="0"></propertyValue>
          <!-- Selection -->
          <propertyValue T="30" value="auto" name="p:solnum" CompositeIndex="0"></propertyValue>
          <!-- Study -->
          <propertyValue T="30" value="zero" name="p:notstudy" ReferenceContainerList="/study" CompositeIndex="0"></propertyValue>
          <!-- Solution -->
          <propertyValue T="30" value="current" name="p:notsol" ReferenceContainerList="/sol" CompositeIndex="0"></propertyValue>
          <!-- Use -->
          <propertyValue T="30" value="current" name="p:notsoluse" ReferenceContainerList="/sol" CompositeIndex="0"></propertyValue>
          <!-- Selection -->
          <propertyValue T="30" value="auto" name="p:notsolnum" CompositeIndex="0"></propertyValue>
          <!-- Selection -->
          <propertyValue T="30" valueMatrix="1|12,'spf','','ls','','frame:spatial1','','frame:material1','','multi:tpf1','','multi:ww1',''" name="p:outputselectionmap"></propertyValue>
          <!-- Mesh -->
          <propertyValue T="30" valueMatrix="1|2,'geom1','mesh1'" name="p:mesh"></propertyValue>
          <!-- Geometric entity selection for adaptation -->
          <propertyValue T="30" name="p:adaptselection">
            <Selection selection="LocalSelection" selType="GEOM">
              <explicit geom="/geom/geom1"/>
            </Selection>
          </propertyValue>
          <!-- Adaptation in geometry -->
          <propertyValue T="30" name="p:adapgeom" Reference="/geom/geom1" ReferenceContainerList="/geom"></propertyValue>
          <!-- Maximum number of adaptations -->
          <propertyValue T="30" value="1" name="p:ngenAUX"></propertyValue>
          <!-- Maximum number of adaptations -->
          <propertyValue T="30" value="1" name="p:goalngenAUX"></propertyValue>
          <!-- Maximum number of adaptations -->
          <propertyValue T="30" value="10" name="p:goalngen"></propertyValue>
          <!-- Output table -->
          <propertyValue T="30" value="new" name="p:goetableid" ReferenceContainerList="/result/table" CompositeIndex="0"></propertyValue>
          <!-- Parameter values -->
          <propertyValue T="30" value="" valueMatrix="1|0" name="p:plist"></propertyValue>
          <NodeDefaultValues>155,'p:updateOptimizationSettings','p:ftplistmethod','p:geometricNonlinearity','p:outputhide','p:plot','p:probesel','p:probefreq','p:activateimage','p:physselection','p:useadvanceddisable','p:disabledcommon','p:disabledphysics','p:disableFrameControl','p:disabledcoupling','p:disabledreduced','p:equationform','p:equationform_freq','p:discretization_proxy','p:equationform_proxy','p:equationform_freq_proxy','p:reconstructors_proxy','p:activatecouplingimage','p:multiphysicsSelection','p:activateimagerom','p:romselection','p:activaterom','p:activateimagereconstruct','p:reconstructables','p:reconstructors','p:useinitsol','p:initmethod','p:initstudyhide','p:initsolhide','p:initsolusesolnumhide','p:initsolusesolnum','p:oldinitsoluse','p:initstudystep','p:solvertype','p:solnumhide','p:timeinterp','p:t','p:listsol','p:listsolnum','p:manualsol','p:manualsolnum','p:manualsolnum_vector_method','p:manualsolnum_vector_start','p:manualsolnum_vector_stop','p:manualsolnum_vector_step','p:manualsolnum_vector_numvalues','p:manualsolnum_vector_function','p:manualsolnum_vector_interval','p:manualsolnum_vector_freqperdec','p:usesol','p:notsolmethod','p:notstudyhide','p:notsolhide','p:notsolusesolnumhide','p:notsolusesolnum','p:oldnotsoluse','p:notstudystep','p:notsolvertype','p:notsolnumhide','p:nottimeinterp','p:nott','p:notlistsol','p:notlistsolnum','p:notmanualsol','p:notmanualsolnum','p:notmanualsolnum_vector_method','p:notmanualsolnum_vector_start','p:notmanualsolnum_vector_stop','p:notmanualsolnum_vector_step','p:notmanualsolnum_vector_numvalues','p:notmanualsolnum_vector_function','p:notmanualsolnum_vector_interval','p:notmanualsolnum_vector_freqperdec','p:outputmap','p:outputSelectionProxy','p:geomselection','p:errestandadap','p:errestimerrest','p:goalfunctypeerrest','p:goalfuncpredeferrest','p:gfuncpderrest','p:gfintopserrest','p:gfuncerrest','p:errestim','p:goalfunctype','p:goalfuncpredef','p:gfuncpd','p:gfintops','p:gfunc','p:errorexpr','p:errexpractive','p:adderrestvars','p:savesolsref','p:adaptparamname','p:meshadaptmethod','p:goalorientedtermination','p:ngengroup','p:userngen','p:ngen','p:goalngengroup','p:goaluserngen','p:goalorientedterminationtolerance','p:goalorientedtolerancetype','p:goalorientedterminationactive','p:goalorientedterminationexpression','p:goeplot','p:plotgroupgoe','p:window','p:goeloglevel','p:windowtitle','p:windowtitleactive','p:accerrest','p:accrespairs','p:accerrpairs','p:accvarerrpairs','p:auxsweepmethod','p:showuseparam','p:useparam','p:sweeptype','p:pname','p:plistarrexcelfilename','p:plistarrexcelsheet','p:plistarrexcelrange','p:plistarrexcelincludeheaders','p:plistarrexcelseparateunits','p:plistarrexceloverwrite','p:plistarrexcelcalculatedvalues','p:plistarr','p:plistarr_vector_method','p:plistarr_vector_start','p:plistarr_vector_stop','p:plistarr_vector_step','p:plistarr_vector_numvalues','p:plistarr_vector_function','p:plistarr_vector_interval','p:plistarr_vector_freqperdec','p:punit','p:pcontinuationmode','p:pcontinuation','p:useloadcase','p:loadcase','p:loadgroup','p:loadgroupweight','p:constraintgroup','p:showpreusesol','p:preusesol','p:optimization','p:keepnotsolstatic','p:pdistrib','p:autoremesh','p:autoremeshgeom'</NodeDefaultValues>
          <ModelEntityTag tag="Analysis" created="1688330409275">
            <!-- List of tags -->
            <values T="1">1,'std1/phasei'</values>
          </ModelEntityTag>
          <MultigridLevelList tag="mglevel" name="MultigridLevelList" created="1688330409382">
            <!-- User comments -->
            <entityComments T="0"></entityComments>
            <!-- Created by -->
            <entityAuthor T="0"></entityAuthor>
          </MultigridLevelList>
          <StudyFeatureList tag="feature" name="StudyFeatureList" created="1688331833238">
            <!-- User comments -->
            <entityComments T="0"></entityComments>
            <!-- Created by -->
            <entityAuthor T="0"></entityAuthor>
          </StudyFeatureList>
        </StudyFeature>
        <StudyFeature op="Transient" tag="time" name="Time Dependent" created="1688330409285" modified="1715526931383">
          <!-- User comments -->
          <entityComments T="0"></entityComments>
          <!-- Created by -->
          <entityAuthor T="0"></entityAuthor>
          <!-- Updated by -->
          <entityModifiedBy T="0"></entityModifiedBy>
          <!-- Key containing all property values -->
          <key T="0">true[]updateOptimizationSettingsoffftplistmethodmanualshowtlistontunitstlistrange(0,0.01,0.1)usertolofftime_discreteoffgeometricNonlinearityoffgeometricNonlinearityActiveoffmethodfixed_number_of_iterationsiter5currentiter1outputhideoffplotoffprobeselallprobefreqtstepsactivateimageenable.png|enable.png|activatespf|on|ls|on|frame:spatial1|on|frame:material1|on|useadvanceddisableoffdisabledvariables[]disabledcoordinatesystems[]disabledcommondisabledpair[]disabledphysicsdisableFrameControldisabledcouplingdisabledreduceddiscretizationspf|physics|ls|physics|frame:spatial1|physics|frame:material1|physics|equationformspf|physics|ls|physics|frame:spatial1|physics|frame:material1|physics|equationform_freqspf|1[kHz]|ls|1[kHz]|frame:spatial1|0|frame:material1|0|activatecouplingimageenable.png|enable.png|activateCouplingtpf1|on|ww1|on|activateimageromactivateromactivateimagereconstructreconstructorsuseinitsoloninitmethodinitinitstudystd1zeroinitstudyhideoffinitsolcurrentcurrentinitsolhideoffinitsolusecurrentcurrentinitsolusesolnumhideonoldinitsoluse0initstudystepphaseisolnumhideoffsolnumautosolvertypesolnumtimeinterpoffmanualsolofflistsoloffusesoloffusestoreselallmeshgeom1|mesh1|timeadaptionadaptiontimeadapgeomgeom1tautomanualrmethodlongestadaptselectionGEOMgeom1auxsweepmethodmanualshowuseparamonuseparamoffoptimizationoffpdistriboffautoremeshofftreeSelectionKeyequationFormCouplingColumnAutomatic (Time dependent)|Automatic (Time dependent)|</key>
          <!-- Output times -->
          <propertyValue T="30" value="range(0,0.01,0.1)" valueMatrix="1|11,'0','0.01','0.02','0.03','0.04','0.05','0.06','0.07','0.08','0.09','0.1'" name="p:tlist"></propertyValue>
          <!-- Initial time -->
          <propertyValue T="30" value="0" name="p:initialtime"></propertyValue>
          <!-- Relative tolerance -->
          <propertyValue T="30" value="0.005" name="p:rtol"></propertyValue>
          <!-- Geometric_nonlinearity_active -->
          <propertyValue T="30" value="off" name="p:geometricNonlinearityActive"></propertyValue>
          <!-- Plot group -->
          <propertyValue T="30" value="Default" name="p:plotgroup" Reference="/result/feature/pg1" ReferenceContainerList="/result/feature" CompositeIndex="1"></propertyValue>
          <!-- Probes -->
          <propertyValue T="30" name="p:probes" ReferenceArray="0" ReferenceContainerList="/probe"></propertyValue>
          <!-- Use in this study -->
          <propertyValue T="30" valueMatrix="1|8,'spf','on','ls','on','frame:spatial1','on','frame:material1','on'" name="p:activate"></propertyValue>
          <!-- Disabled variables -->
          <propertyValue T="30" name="p:disabledvariables" ReferenceArray="0" ReferenceContainerList="/expr"></propertyValue>
          <!-- Disabled coordinate systems -->
          <propertyValue T="30" name="p:disabledcoordinatesystems" ReferenceArray="0" ReferenceContainerList="/coordsys"></propertyValue>
          <!-- Disable_pair_features -->
          <propertyValue T="30" name="p:disabledpair" ReferenceArray="0" ReferenceContainerList="/pair"></propertyValue>
          <!-- Discretization -->
          <propertyValue T="30" valueMatrix="1|8,'spf','physics','ls','physics','frame:spatial1','physics','frame:material1','physics'" name="p:discretization"></propertyValue>
          <!-- Use in this study -->
          <propertyValue T="30" valueMatrix="1|4,'tpf1','on','ww1','on'" name="p:activateCoupling"></propertyValue>
          <!-- Settings -->
          <propertyValue T="30" value="on" name="p:useinitsol"></propertyValue>
          <!-- Study -->
          <propertyValue T="30" value="zero" name="p:initstudy" Reference="/study/std1" ReferenceContainerList="/study" CompositeIndex="1"></propertyValue>
          <!-- Hide_study_selection -->
          <propertyValue T="30" value="off" name="p:initstudyhide"></propertyValue>
          <!-- Solution -->
          <propertyValue T="30" value="current" name="p:initsol" ReferenceContainerList="/sol" CompositeIndex="0"></propertyValue>
          <!-- Hide_solution_selection -->
          <propertyValue T="30" value="off" name="p:initsolhide"></propertyValue>
          <!-- Use -->
          <propertyValue T="30" value="current" name="p:initsoluse" ReferenceContainerList="/sol" CompositeIndex="0"></propertyValue>
          <!-- Study step -->
          <propertyValue T="30" name="p:initstudystep" Reference="/study/std1/feature/phasei" ReferenceContainerList="/study/std1/feature"></propertyValue>
          <!-- Unused property -->
          <propertyValue T="30" value="solnum" name="p:solvertype"></propertyValue>
          <!-- Hide_solnum_selection -->
          <propertyValue T="30" value="off" name="p:solnumhide"></propertyValue>
          <!-- Selection -->
          <propertyValue T="30" value="auto" name="p:solnum" CompositeIndex="0"></propertyValue>
          <!-- Time -->
          <propertyValue T="30" value="0.1" name="p:t"></propertyValue>
          <!-- Index -->
          <propertyValue T="30" valueMatrix="1|1,'2'" name="p:manualsolnum"></propertyValue>
          <!-- Method -->
          <propertyValue T="30" value="sol" name="p:notsolmethod"></propertyValue>
          <!-- Study -->
          <propertyValue T="30" value="zero" name="p:notstudy" Reference="/study/std1" ReferenceContainerList="/study" CompositeIndex="1"></propertyValue>
          <!-- Hide_study_selection -->
          <propertyValue T="30" value="off" name="p:notstudyhide"></propertyValue>
          <!-- Solution -->
          <propertyValue T="30" value="current" name="p:notsol" ReferenceContainerList="/sol" CompositeIndex="0"></propertyValue>
          <!-- Hide_solution_selection -->
          <propertyValue T="30" value="off" name="p:notsolhide"></propertyValue>
          <!-- Use -->
          <propertyValue T="30" value="current" name="p:notsoluse" Reference="/sol/sol2" ReferenceContainerList="/sol" CompositeIndex="1"></propertyValue>
          <!-- Outer_solution_number -->
          <propertyValue T="30" value="1" name="p:oldnotsoluse"></propertyValue>
          <!-- Study step -->
          <propertyValue T="30" name="p:notstudystep" Reference="/study/std1/feature/phasei" ReferenceContainerList="/study/std1/feature"></propertyValue>
          <!-- Unused property -->
          <propertyValue T="30" value="solnum" name="p:notsolvertype"></propertyValue>
          <!-- Hide_solnum_selection -->
          <propertyValue T="30" value="off" name="p:notsolnumhide"></propertyValue>
          <!-- Selection -->
          <propertyValue T="30" value="auto" name="p:notsolnum" CompositeIndex="0"></propertyValue>
          <!-- Time -->
          <propertyValue T="30" value="0.1" name="p:nott"></propertyValue>
          <!-- Index -->
          <propertyValue T="30" valueMatrix="1|1,'11'" name="p:notmanualsolnum"></propertyValue>
          <!-- Selection -->
          <propertyValue T="30" valueMatrix="1|12,'spf','','ls','','frame:spatial1','','frame:material1','','multi:tpf1','','multi:ww1',''" name="p:outputselectionmap"></propertyValue>
          <!-- Mesh -->
          <propertyValue T="30" valueMatrix="1|2,'geom1','mesh1'" name="p:mesh"></propertyValue>
          <!-- Adaptive mesh refinement -->
          <propertyValue T="30" value="adaption" name="p:timeadaption"></propertyValue>
          <!-- Adaptation in geometry -->
          <propertyValue T="30" name="p:timeadapgeom" Reference="/geom/geom1" ReferenceContainerList="/geom"></propertyValue>
          <!-- Geometric entity selection for adaptation -->
          <propertyValue T="30" name="p:adaptselection">
            <Selection selection="LocalSelection" selType="GEOM">
              <explicit geom="/geom/geom1"/>
            </Selection>
          </propertyValue>
          <!-- Parameter values -->
          <propertyValue T="30" name="p:plist">null</propertyValue>
          <!-- plistarr excel filename -->
          <propertyValue T="30" name="p:plistarrexcelfilename">null</propertyValue>
          <!-- plistarr excel sheet -->
          <propertyValue T="30" name="p:plistarrexcelsheet">null</propertyValue>
          <!-- plistarr excel range -->
          <propertyValue T="30" name="p:plistarrexcelrange">null</propertyValue>
          <!-- plistarr excel includeheaders -->
          <propertyValue T="30" name="p:plistarrexcelincludeheaders">null</propertyValue>
          <!-- plistarr excel separateunits -->
          <propertyValue T="30" name="p:plistarrexcelseparateunits">null</propertyValue>
          <!-- plistarr excel overwrite -->
          <propertyValue T="30" name="p:plistarrexceloverwrite">null</propertyValue>
          <!-- plistarr excel calculatedvalues -->
          <propertyValue T="30" name="p:plistarrexcelcalculatedvalues">null</propertyValue>
          <!-- Run continuation for -->
          <propertyValue T="30" name="p:pcontinuationmode">null</propertyValue>
          <!-- Continuation parameter -->
          <propertyValue T="30" name="p:pcontinuation">null</propertyValue>
          <!-- Define load cases -->
          <propertyValue T="30" name="p:useloadcase">null</propertyValue>
          <!-- Load cases -->
          <propertyValue T="30" name="p:loadcase">null</propertyValue>
          <!-- Load group status -->
          <propertyValue T="30" name="p:loadgroup">null</propertyValue>
          <!-- Load group weight -->
          <propertyValue T="30" name="p:loadgroupweight">null</propertyValue>
          <!-- Constraint group status -->
          <propertyValue T="30" name="p:constraintgroup">null</propertyValue>
          <!-- #Not used -->
          <propertyValue T="30" name="p:showpreusesol">null</propertyValue>
          <!-- Reuse solution from previous step -->
          <propertyValue T="30" name="p:preusesol">null</propertyValue>
          <!-- Keep values of variables not solved for in the Fatigue solution -->
          <propertyValue T="30" name="p:keepnotsolstatic">null</propertyValue>
          <!-- Remesh in geometry -->
          <propertyValue T="30" name="p:autoremeshgeom" Reference="/geom/geom1" ReferenceContainerList="/geom"></propertyValue>
          <NodeDefaultValues>108,'p:updateOptimizationSettings','p:ftplistmethod','p:tdescr','p:showtlist','p:usetunit','p:tunit','p:tlist_vector_method','p:tlist_vector_start','p:tlist_vector_stop','p:tlist_vector_step','p:tlist_vector_numvalues','p:tlist_vector_function','p:tlist_vector_interval','p:tlist_vector_freqperdec','p:usertol','p:time_discrete','p:geometricNonlinearity','p:method','p:expr','p:rtolterm','p:rtolthresh','p:maxiter','p:miniter','p:atolterm','p:iter','p:currentiter','p:outputhide','p:plot','p:plotfreq','p:probesel','p:probefreq','p:activateimage','p:physselection','p:useadvanceddisable','p:disabledcommon','p:disabledphysics','p:disableFrameControl','p:disabledcoupling','p:disabledreduced','p:equationform','p:equationform_freq','p:discretization_proxy','p:equationform_proxy','p:equationform_freq_proxy','p:reconstructors_proxy','p:activatecouplingimage','p:multiphysicsSelection','p:activateimagerom','p:romselection','p:activaterom','p:activateimagereconstruct','p:reconstructables','p:reconstructors','p:initmethod','p:initsolusesolnumhide','p:initsolusesolnum','p:oldinitsoluse','p:timeinterp','p:listsol','p:listsolnum','p:manualsol','p:manualsolnum_vector_method','p:manualsolnum_vector_start','p:manualsolnum_vector_stop','p:manualsolnum_vector_step','p:manualsolnum_vector_numvalues','p:manualsolnum_vector_function','p:manualsolnum_vector_interval','p:manualsolnum_vector_freqperdec','p:usesol','p:notsolusesolnumhide','p:notsolusesolnum','p:nottimeinterp','p:notlistsol','p:notlistsolnum','p:notmanualsol','p:notmanualsolnum_vector_method','p:notmanualsolnum_vector_start','p:notmanualsolnum_vector_stop','p:notmanualsolnum_vector_step','p:notmanualsolnum_vector_numvalues','p:notmanualsolnum_vector_function','p:notmanualsolnum_vector_interval','p:notmanualsolnum_vector_freqperdec','p:outputmap','p:outputSelectionProxy','p:geomselection','p:tauto','p:rmethod','p:rmethodauto','p:auxsweepmethod','p:showuseparam','p:useparam','p:sweeptype','p:pname','p:plistarr','p:plistarr_vector_method','p:plistarr_vector_start','p:plistarr_vector_stop','p:plistarr_vector_step','p:plistarr_vector_numvalues','p:plistarr_vector_function','p:plistarr_vector_interval','p:plistarr_vector_freqperdec','p:punit','p:optimization','p:pdistrib','p:autoremesh'</NodeDefaultValues>
          <ModelEntityTag tag="Analysis" created="1688330409350">
            <!-- List of tags -->
            <values T="1">1,'std1/time'</values>
          </ModelEntityTag>
          <MultigridLevelList tag="mglevel" name="MultigridLevelList" created="1688330409384">
            <!-- User comments -->
            <entityComments T="0"></entityComments>
            <!-- Created by -->
            <entityAuthor T="0"></entityAuthor>
          </MultigridLevelList>
          <StudyFeatureList tag="feature" name="StudyFeatureList" created="1688331833238">
            <!-- User comments -->
            <entityComments T="0"></entityComments>
            <!-- Created by -->
            <entityAuthor T="0"></entityAuthor>
          </StudyFeatureList>
        </StudyFeature>
      </StudyFeatureList>
      <InformationList tag="information" name="Information" created="1688473623011">
        <!-- User comments -->
        <entityComments T="0"></entityComments>
        <!-- Created by -->
        <entityAuthor T="0"></entityAuthor>
        <Information tag="lastComputationTime" name="Information" created="1688473623011" modified="1715526931383">
          <!-- User comments -->
          <entityComments T="0"></entityComments>
          <!-- Created by -->
          <entityAuthor T="0"></entityAuthor>
          <!-- Updated by -->
          <entityModifiedBy T="0"></entityModifiedBy>
          <title T="0">Last_computation_time</title>
          <body T="0">2 h 46 min 44 s</body>
        </Information>
        <Information tag="lastComputationDate" name="Information 2" created="1734196664785">
          <!-- User comments -->
          <entityComments T="0"></entityComments>
          <!-- Created by -->
          <entityAuthor T="0"></entityAuthor>
          <title T="0">Last_computation_date</title>
          <body T="0"></body>
        </Information>
        <Information tag="lastComputationVersion" name="Information 3" created="1734196664786">
          <!-- User comments -->
          <entityComments T="0"></entityComments>
          <!-- Created by -->
          <entityAuthor T="0"></entityAuthor>
          <title T="0">Computed_in_version</title>
          <body T="0"></body>
        </Information>
      </InformationList>
    </Study>
  </StudyList>
  <SolverSequenceList tag="sol" name="SolverSequenceList" created="1688330402915">
    <!-- User comments -->
    <entityComments T="0"></entityComments>
    <!-- Created by -->
    <entityAuthor T="0"></entityAuthor>
    <SolverSequence tag="sol1" name="Solution 1" created="1688331831776" modified="1734197571446">
      <!-- Node status -->
      <entityFlags T="51">NODEACTIVATE</entityFlags>
      <!-- User comments -->
      <entityComments T="0"></entityComments>
      <!-- Created by -->
      <entityAuthor T="0"></entityAuthor>
      <!-- Updated by -->
      <entityModifiedBy T="0"></entityModifiedBy>
      <!-- Solution native -->
      <solutionnative T="50">/soldata/sol10</solutionnative>
      <!-- Current feature -->
      <currentFeature T="50">/sol/sol1/feature/t1</currentFeature>
      <!-- Study -->
      <study T="50">/study/std1</study>
      <!-- Parameter names -->
      <paramNames T="1">0</paramNames>
      <!-- Parameter values -->
      <paramVals T="13"></paramVals>
      <!-- Solution type -->
      <solType T="112">SEQUENCE</solType>
      <!-- Attached -->
      <attachedFlag T="3">true</attachedFlag>
      <!-- Parameter units -->
      <paramUnits T="1">0</paramUnits>
      <!-- Key containing number of active children for this node -->
      <childrenCount T="5">7</childrenCount>
      <SolutionInfo tag="solutioninfo" name="SolutionInfo" created="1688331831805" modified="1734197571446">
        <!-- User comments -->
        <entityComments T="0"></entityComments>
        <!-- Created by -->
        <entityAuthor T="0"></entityAuthor>
        <!-- Updated by -->
        <entityModifiedBy T="0"></entityModifiedBy>
        <!-- pNames -->
        <pNames T="1">1,'t'</pNames>
        <!-- pUnits -->
        <pUnits T="1">1,'s'</pUnits>
        <!-- looplevel -->
        <looplevel T="6">0</looplevel>
        <!-- pLists -->
        <pLists T="13">0.09000000000000002,0.1</pLists>
        <!-- nativeFilled -->
        <nativeFilled T="3">false</nativeFilled>
        <!-- pNamesOuter -->
        <pNamesOuter T="1">0</pNamesOuter>
        <!-- pUnitsOuter -->
        <pUnitsOuter T="1">0</pUnitsOuter>
        <!-- pDescsOuter -->
        <pDescsOuter T="2">1|0</pDescsOuter>
        <!-- structured -->
        <structured T="3">false</structured>
        <!-- oldAnalysisType -->
        <oldAnalysisType T="113">TIME</oldAnalysisType>
        <!-- baseSystemCompute -->
        <baseSystemCompute T="0">SI</baseSystemCompute>
        <SolutionInfo tag="oldInfo" created="1734197530042">
          <!-- pNames -->
          <pNames T="1">1,'t'</pNames>
          <!-- pUnits -->
          <pUnits T="1">1,'s'</pUnits>
          <!-- looplevel -->
          <looplevel T="6">0</looplevel>
          <!-- pLists -->
          <pLists T="13">0.09000000000000002,0.1</pLists>
          <!-- nativeFilled -->
          <nativeFilled T="3">false</nativeFilled>
          <!-- pNamesOuter -->
          <pNamesOuter T="1">0</pNamesOuter>
          <!-- pUnitsOuter -->
          <pUnitsOuter T="1">0</pUnitsOuter>
          <!-- pDescsOuter -->
          <pDescsOuter T="2">1|0</pDescsOuter>
          <!-- structured -->
          <structured T="3">false</structured>
          <!-- oldAnalysisType -->
          <oldAnalysisType T="113">TIME</oldAnalysisType>
          <!-- baseSystemCompute -->
          <baseSystemCompute T="0">SI</baseSystemCompute>
        </SolutionInfo>
      </SolutionInfo>
      <SolverFeatureList tag="feature" name="SolverFeatureList" created="1688331831811">
        <!-- User comments -->
        <entityComments T="0"></entityComments>
        <!-- Created by -->
        <entityAuthor T="0"></entityAuthor>
        <SolverFeature op="StudyStep" tag="st1" name="" created="1715515583595" modified="1734197571446">
          <!-- User comments -->
          <entityComments T="0"></entityComments>
          <!-- Created by -->
          <entityAuthor T="0"></entityAuthor>
          <!-- Updated by -->
          <entityModifiedBy T="0"></entityModifiedBy>
          <!-- Key containing all property values -->
          <key T="0">&lt;StudyStep&gt;&lt;StudyStep_VALID&gt;&lt;![CDATA[true]]&gt;&lt;/StudyStep_VALID&gt;&lt;StudyStep_UNIT&gt;&lt;![CDATA[[]]]&gt;&lt;/StudyStep_UNIT&gt;&lt;StudyStep_study&gt;&lt;![CDATA[studystd1]]&gt;&lt;/StudyStep_study&gt;&lt;StudyStep_studystep&gt;&lt;![CDATA[studystepphasei]]&gt;&lt;/StudyStep_studystep&gt;&lt;StudyStep_useForModelReduction&gt;&lt;![CDATA[useForModelReductionon]]&gt;&lt;/StudyStep_useForModelReduction&gt;&lt;StudyStep_splitcomplex&gt;&lt;![CDATA[splitcomplexoff]]&gt;&lt;/StudyStep_splitcomplex&gt;&lt;StudyStep_partmethod&gt;&lt;![CDATA[partmethodparent]]&gt;&lt;/StudyStep_partmethod&gt;&lt;StudyStep_saveprevioussolution&gt;&lt;![CDATA[saveprevioussolutionoff]]&gt;&lt;/StudyStep_saveprevioussolution&gt;&lt;StudyStep_assempara&gt;&lt;![CDATA[assemparaon]]&gt;&lt;/StudyStep_assempara&gt;&lt;StudyStep_useent&gt;&lt;![CDATA[useentall]]&gt;&lt;/StudyStep_useent&gt;&lt;StudyStep_keeplog&gt;&lt;![CDATA[keeplogoff]]&gt;&lt;/StudyStep_keeplog&gt;&lt;StudyStep_const&gt;&lt;![CDATA[const]]&gt;&lt;/StudyStep_const&gt;&lt;StudyStep_SUBFEATURES&gt;&lt;/StudyStep_SUBFEATURES&gt;&lt;StudyStep_EDITED&gt;false&lt;/StudyStep_EDITED&gt;&lt;/StudyStep&gt;</key>
          <!-- reset state key -->
          <resetStateKey T="3">true</resetStateKey>
          <!-- The order of this node among active siblings -->
          <siblingOrder T="5">0</siblingOrder>
          <!-- Key containing number of active children for this node -->
          <childrenCount T="5">0</childrenCount>
          <!-- Use study -->
          <propertyValue T="30" name="p:study" Reference="/study/std1" ReferenceContainerList="/study"></propertyValue>
          <!-- Use study step -->
          <propertyValue T="30" value="phasei" name="p:studystep"></propertyValue>
          <!-- Selections -->
          <propertyValue T="30" name="p:entsel" ReferenceArray="0" ReferenceContainerList="/selection"></propertyValue>
          <!-- #Log message -->
          <propertyValue T="30" value="&lt;---- Compile Equations: Phase Initialization in Study 1/Solution 1 (sol1) -----&#xa;Started at May 12, 2024, 2:06:29 PM.&#xa;Geometry shape function: Linear Lagrange&#xa;Running on 2 x Intel64 Family 6 Model 85 Stepping 7, GenuineIntel.&#xa;Using 2 sockets with 40 cores in total on DESKTOP-0T21IEI.&#xa;Available memory: 65.16 GB.&#xa;Time: 2 s.&#xa;Physical memory: 6.41 GB&#xa;Virtual memory: 8.79 GB&#xa;Ended at May 12, 2024, 2:06:31 PM.&#xa;----- Compile Equations: Phase Initialization in Study 1/Solution 1 (sol1) ----&gt;&#xa;" name="p:message"></propertyValue>
          <NodeDefaultValues>12,'p:unredstudy','p:unredstep','p:useForModelReduction','p:splitcomplex','p:partmethod','p:saveprevioussolution','p:assempara','p:useent','p:keeplog','p:const','p:changedproperties','p:lastchangedproperty'</NodeDefaultValues>
          <SolverFeatureList tag="feature" name="SolverFeatureList" created="1715515583596">
            <!-- User comments -->
            <entityComments T="0"></entityComments>
            <!-- Created by -->
            <entityAuthor T="0"></entityAuthor>
          </SolverFeatureList>
        </SolverFeature>
        <SolverFeature op="Variables" tag="v1" name="Dependent Variables 1" created="1715515583600" modified="1734197571446">
          <!-- User comments -->
          <entityComments T="0"></entityComments>
          <!-- Created by -->
          <entityAuthor T="0"></entityAuthor>
          <!-- Updated by -->
          <entityModifiedBy T="0"></entityModifiedBy>
          <!-- Key containing all property values -->
          <key T="0">&lt;Variables&gt;&lt;Variables_VALID&gt;&lt;![CDATA[true]]&gt;&lt;/Variables_VALID&gt;&lt;Variables_UNIT&gt;&lt;![CDATA[[]]]&gt;&lt;/Variables_UNIT&gt;&lt;Variables_initmethod&gt;&lt;![CDATA[initmethodinit]]&gt;&lt;/Variables_initmethod&gt;&lt;Variables_initsol&gt;&lt;![CDATA[initsolzerozero]]&gt;&lt;/Variables_initsol&gt;&lt;Variables_solvertype&gt;&lt;![CDATA[solvertypenone]]&gt;&lt;/Variables_solvertype&gt;&lt;Variables_timeinterp&gt;&lt;![CDATA[timeinterpoff]]&gt;&lt;/Variables_timeinterp&gt;&lt;Variables_manualsol&gt;&lt;![CDATA[manualsoloff]]&gt;&lt;/Variables_manualsol&gt;&lt;Variables_listsol&gt;&lt;![CDATA[listsoloff]]&gt;&lt;/Variables_listsol&gt;&lt;Variables_scalemethod&gt;&lt;![CDATA[scalemethodauto]]&gt;&lt;/Variables_scalemethod&gt;&lt;Variables_resscalemethod&gt;&lt;![CDATA[resscalemethodauto]]&gt;&lt;/Variables_resscalemethod&gt;&lt;Variables_resscalethresh&gt;&lt;![CDATA[resscalethresh100.0]]&gt;&lt;/Variables_resscalethresh&gt;&lt;Variables_notsolmethod&gt;&lt;![CDATA[notsolmethodinit]]&gt;&lt;/Variables_notsolmethod&gt;&lt;Variables_notsol&gt;&lt;![CDATA[notsolzerozero]]&gt;&lt;/Variables_notsol&gt;&lt;Variables_notsolvertype&gt;&lt;![CDATA[notsolvertypenone]]&gt;&lt;/Variables_notsolvertype&gt;&lt;Variables_nottimeinterp&gt;&lt;![CDATA[nottimeinterpoff]]&gt;&lt;/Variables_nottimeinterp&gt;&lt;Variables_notmanualsol&gt;&lt;![CDATA[notmanualsoloff]]&gt;&lt;/Variables_notmanualsol&gt;&lt;Variables_notlistsol&gt;&lt;![CDATA[notlistsoloff]]&gt;&lt;/Variables_notlistsol&gt;&lt;Variables_initparametersmethod&gt;&lt;![CDATA[initparametersmethodauto]]&gt;&lt;/Variables_initparametersmethod&gt;&lt;Variables_keeplog&gt;&lt;![CDATA[keeplogoff]]&gt;&lt;/Variables_keeplog&gt;&lt;Variables_const&gt;&lt;![CDATA[const]]&gt;&lt;/Variables_const&gt;&lt;Variables_storesol&gt;&lt;![CDATA[storesolinit]]&gt;&lt;/Variables_storesol&gt;&lt;Variables_SUBFEATURES&gt;&lt;Field&gt;&lt;Field_VALID&gt;&lt;![CDATA[true]]&gt;&lt;/Field_VALID&gt;&lt;Field_UNIT&gt;&lt;![CDATA[[]]]&gt;&lt;/Field_UNIT&gt;&lt;Field_comp&gt;&lt;![CDATA[compcomp1.GI|]]&gt;&lt;/Field_comp&gt;&lt;Field_compintuse&gt;&lt;![CDATA[compintuseoff]]&gt;&lt;/Field_compintuse&gt;&lt;Field_compintstatuse&gt;&lt;![CDATA[compintstatuseoff]]&gt;&lt;/Field_compintstatuse&gt;&lt;Field_solvefor&gt;&lt;![CDATA[solveforon]]&gt;&lt;/Field_solvefor&gt;&lt;Field_reconstruct&gt;&lt;![CDATA[reconstructnonenone]]&gt;&lt;/Field_reconstruct&gt;&lt;Field_usestoresel&gt;&lt;![CDATA[usestoreselall]]&gt;&lt;/Field_usestoresel&gt;&lt;Field_valuetype&gt;&lt;![CDATA[valuetypereal]]&gt;&lt;/Field_valuetype&gt;&lt;Field_variables&gt;&lt;![CDATA[variablescomp1_GI]]&gt;&lt;/Field_variables&gt;&lt;Field_scalemethod&gt;&lt;![CDATA[scalemethodparent]]&gt;&lt;/Field_scalemethod&gt;&lt;Field_resscalemethod&gt;&lt;![CDATA[resscalemethodparent]]&gt;&lt;/Field_resscalemethod&gt;&lt;Field_SUBFEATURES&gt;&lt;/Field_SUBFEATURES&gt;&lt;Field_EDITED&gt;false&lt;/Field_EDITED&gt;&lt;/Field&gt;&lt;Field&gt;&lt;Field_VALID&gt;&lt;![CDATA[true]]&gt;&lt;/Field_VALID&gt;&lt;Field_UNIT&gt;&lt;![CDATA[[]]]&gt;&lt;/Field_UNIT&gt;&lt;Field_comp&gt;&lt;![CDATA[compcomp1.p|]]&gt;&lt;/Field_comp&gt;&lt;Field_compintuse&gt;&lt;![CDATA[compintuseoff]]&gt;&lt;/Field_compintuse&gt;&lt;Field_compintstatuse&gt;&lt;![CDATA[compintstatuseoff]]&gt;&lt;/Field_compintstatuse&gt;&lt;Field_solvefor&gt;&lt;![CDATA[solveforoff]]&gt;&lt;/Field_solvefor&gt;&lt;Field_reconstruct&gt;&lt;![CDATA[reconstructnonenone]]&gt;&lt;/Field_reconstruct&gt;&lt;Field_usestoresel&gt;&lt;![CDATA[usestoreselall]]&gt;&lt;/Field_usestoresel&gt;&lt;Field_valuetype&gt;&lt;![CDATA[valuetypereal]]&gt;&lt;/Field_valuetype&gt;&lt;Field_variables&gt;&lt;![CDATA[variablescomp1_p]]&gt;&lt;/Field_variables&gt;&lt;Field_scalemethod&gt;&lt;![CDATA[scalemethodparent]]&gt;&lt;/Field_scalemethod&gt;&lt;Field_resscalemethod&gt;&lt;![CDATA[resscalemethodparent]]&gt;&lt;/Field_resscalemethod&gt;&lt;Field_SUBFEATURES&gt;&lt;/Field_SUBFEATURES&gt;&lt;Field_EDITED&gt;false&lt;/Field_EDITED&gt;&lt;/Field&gt;&lt;Field&gt;&lt;Field_VALID&gt;&lt;![CDATA[true]]&gt;&lt;/Field_VALID&gt;&lt;Field_UNIT&gt;&lt;![CDATA[[]]]&gt;&lt;/Field_UNIT&gt;&lt;Field_comp&gt;&lt;![CDATA[compcomp1.phils|]]&gt;&lt;/Field_comp&gt;&lt;Field_compintuse&gt;&lt;![CDATA[compintuseon]]&gt;&lt;/Field_compintuse&gt;&lt;Field_compint&gt;&lt;![CDATA[compintcomp1.ls.hmax_init|comp1.ls.hmin_init|]]&gt;&lt;/Field_compint&gt;&lt;Field_compintstatuse&gt;&lt;![CDATA[compintstatuseoff]]&gt;&lt;/Field_compintstatuse&gt;&lt;Field_solvefor&gt;&lt;![CDATA[solveforoff]]&gt;&lt;/Field_solvefor&gt;&lt;Field_reconstruct&gt;&lt;![CDATA[reconstructnonenone]]&gt;&lt;/Field_reconstruct&gt;&lt;Field_usestoresel&gt;&lt;![CDATA[usestoreselall]]&gt;&lt;/Field_usestoresel&gt;&lt;Field_valuetype&gt;&lt;![CDATA[valuetypereal]]&gt;&lt;/Field_valuetype&gt;&lt;Field_variables&gt;&lt;![CDATA[variablescomp1_phils]]&gt;&lt;/Field_variables&gt;&lt;Field_scalemethod&gt;&lt;![CDATA[scalemethodparent]]&gt;&lt;/Field_scalemethod&gt;&lt;Field_resscalemethod&gt;&lt;![CDATA[resscalemethodparent]]&gt;&lt;/Field_resscalemethod&gt;&lt;Field_SUBFEATURES&gt;&lt;/Field_SUBFEATURES&gt;&lt;Field_EDITED&gt;false&lt;/Field_EDITED&gt;&lt;/Field&gt;&lt;Field&gt;&lt;Field_VALID&gt;&lt;![CDATA[true]]&gt;&lt;/Field_VALID&gt;&lt;Field_UNIT&gt;&lt;![CDATA[[]]]&gt;&lt;/Field_UNIT&gt;&lt;Field_comp&gt;&lt;![CDATA[compcomp1.u|comp1.v|comp1.w|]]&gt;&lt;/Field_comp&gt;&lt;Field_compintuse&gt;&lt;![CDATA[compintuseon]]&gt;&lt;/Field_compintuse&gt;&lt;Field_compint&gt;&lt;![CDATA[compintcomp1.spf.isFluidHasBeenSolved|]]&gt;&lt;/Field_compint&gt;&lt;Field_compintstatuse&gt;&lt;![CDATA[compintstatuseoff]]&gt;&lt;/Field_compintstatuse&gt;&lt;Field_solvefor&gt;&lt;![CDATA[solveforoff]]&gt;&lt;/Field_solvefor&gt;&lt;Field_reconstruct&gt;&lt;![CDATA[reconstructnonenone]]&gt;&lt;/Field_reconstruct&gt;&lt;Field_usestoresel&gt;&lt;![CDATA[usestoreselall]]&gt;&lt;/Field_usestoresel&gt;&lt;Field_valuetype&gt;&lt;![CDATA[valuetypereal]]&gt;&lt;/Field_valuetype&gt;&lt;Field_variables&gt;&lt;![CDATA[variablescomp1_u]]&gt;&lt;/Field_variables&gt;&lt;Field_scalemethod&gt;&lt;![CDATA[scalemethodparent]]&gt;&lt;/Field_scalemethod&gt;&lt;Field_resscalemethod&gt;&lt;![CDATA[resscalemethodparent]]&gt;&lt;/Field_resscalemethod&gt;&lt;Field_SUBFEATURES&gt;&lt;/Field_SUBFEATURES&gt;&lt;Field_EDITED&gt;false&lt;/Field_EDITED&gt;&lt;/Field&gt;&lt;State&gt;&lt;State_VALID&gt;&lt;![CDATA[true]]&gt;&lt;/State_VALID&gt;&lt;State_UNIT&gt;&lt;![CDATA[[]]]&gt;&lt;/State_UNIT&gt;&lt;State_comp&gt;&lt;![CDATA[compcomp1.spf.inl1.Pinlfdf|]]&gt;&lt;/State_comp&gt;&lt;State_compintuse&gt;&lt;![CDATA[compintuseoff]]&gt;&lt;/State_compintuse&gt;&lt;State_compintstatuse&gt;&lt;![CDATA[compintstatuseoff]]&gt;&lt;/State_compintstatuse&gt;&lt;State_solvefor&gt;&lt;![CDATA[solveforoff]]&gt;&lt;/State_solvefor&gt;&lt;State_reconstruct&gt;&lt;![CDATA[reconstructnonenone]]&gt;&lt;/State_reconstruct&gt;&lt;State_out&gt;&lt;![CDATA[outon]]&gt;&lt;/State_out&gt;&lt;State_valuetype&gt;&lt;![CDATA[valuetypereal]]&gt;&lt;/State_valuetype&gt;&lt;State_fromstudy&gt;&lt;![CDATA[fromstudyoff]]&gt;&lt;/State_fromstudy&gt;&lt;State_variables&gt;&lt;![CDATA[variablescomp1_spf_inl1_Pinlfdf]]&gt;&lt;/State_variables&gt;&lt;State_scalemethod&gt;&lt;![CDATA[scalemethodparent]]&gt;&lt;/State_scalemethod&gt;&lt;State_resscalemethod&gt;&lt;![CDATA[resscalemethodparent]]&gt;&lt;/State_resscalemethod&gt;&lt;State_SUBFEATURES&gt;&lt;/State_SUBFEATURES&gt;&lt;State_EDITED&gt;false&lt;/State_EDITED&gt;&lt;/State&gt;&lt;State&gt;&lt;State_VALID&gt;&lt;![CDATA[true]]&gt;&lt;/State_VALID&gt;&lt;State_UNIT&gt;&lt;![CDATA[[]]]&gt;&lt;/State_UNIT&gt;&lt;State_comp&gt;&lt;![CDATA[compcomp1.spf.inl2.Pinlfdf|]]&gt;&lt;/State_comp&gt;&lt;State_compintuse&gt;&lt;![CDATA[compintuseoff]]&gt;&lt;/State_compintuse&gt;&lt;State_compintstatuse&gt;&lt;![CDATA[compintstatuseoff]]&gt;&lt;/State_compintstatuse&gt;&lt;State_solvefor&gt;&lt;![CDATA[solveforoff]]&gt;&lt;/State_solvefor&gt;&lt;State_reconstruct&gt;&lt;![CDATA[reconstructnonenone]]&gt;&lt;/State_reconstruct&gt;&lt;State_out&gt;&lt;![CDATA[outon]]&gt;&lt;/State_out&gt;&lt;State_valuetype&gt;&lt;![CDATA[valuetypereal]]&gt;&lt;/State_valuetype&gt;&lt;State_fromstudy&gt;&lt;![CDATA[fromstudyoff]]&gt;&lt;/State_fromstudy&gt;&lt;State_variables&gt;&lt;![CDATA[variablescomp1_spf_inl2_Pinlfdf]]&gt;&lt;/State_variables&gt;&lt;State_scalemethod&gt;&lt;![CDATA[scalemethodparent]]&gt;&lt;/State_scalemethod&gt;&lt;State_resscalemethod&gt;&lt;![CDATA[resscalemethodparent]]&gt;&lt;/State_resscalemethod&gt;&lt;State_SUBFEATURES&gt;&lt;/State_SUBFEATURES&gt;&lt;State_EDITED&gt;false&lt;/State_EDITED&gt;&lt;/State&gt;&lt;State&gt;&lt;State_VALID&gt;&lt;![CDATA[true]]&gt;&lt;/State_VALID&gt;&lt;State_UNIT&gt;&lt;![CDATA[[]]]&gt;&lt;/State_UNIT&gt;&lt;State_comp&gt;&lt;![CDATA[compcomp1.spf.inl3.Pinlfdf|]]&gt;&lt;/State_comp&gt;&lt;State_compintuse&gt;&lt;![CDATA[compintuseoff]]&gt;&lt;/State_compintuse&gt;&lt;State_compintstatuse&gt;&lt;![CDATA[compintstatuseoff]]&gt;&lt;/State_compintstatuse&gt;&lt;State_solvefor&gt;&lt;![CDATA[solveforoff]]&gt;&lt;/State_solvefor&gt;&lt;State_reconstruct&gt;&lt;![CDATA[reconstructnonenone]]&gt;&lt;/State_reconstruct&gt;&lt;State_out&gt;&lt;![CDATA[outon]]&gt;&lt;/State_out&gt;&lt;State_valuetype&gt;&lt;![CDATA[valuetypereal]]&gt;&lt;/State_valuetype&gt;&lt;State_fromstudy&gt;&lt;![CDATA[fromstudyoff]]&gt;&lt;/State_fromstudy&gt;&lt;State_variables&gt;&lt;![CDATA[variablescomp1_spf_inl3_Pinlfdf]]&gt;&lt;/State_variables&gt;&lt;State_scalemethod&gt;&lt;![CDATA[scalemethodparent]]&gt;&lt;/State_scalemethod&gt;&lt;State_resscalemethod&gt;&lt;![CDATA[resscalemethodparent]]&gt;&lt;/State_resscalemethod&gt;&lt;State_SUBFEATURES&gt;&lt;/State_SUBFEATURES&gt;&lt;State_EDITED&gt;false&lt;/State_EDITED&gt;&lt;/State&gt;&lt;State&gt;&lt;State_VALID&gt;&lt;![CDATA[true]]&gt;&lt;/State_VALID&gt;&lt;State_UNIT&gt;&lt;![CDATA[[]]]&gt;&lt;/State_UNIT&gt;&lt;State_comp&gt;&lt;![CDATA[compcomp1.spf.inl4.Pinlfdf|]]&gt;&lt;/State_comp&gt;&lt;State_compintuse&gt;&lt;![CDATA[compintuseoff]]&gt;&lt;/State_compintuse&gt;&lt;State_compintstatuse&gt;&lt;![CDATA[compintstatuseoff]]&gt;&lt;/State_compintstatuse&gt;&lt;State_solvefor&gt;&lt;![CDATA[solveforoff]]&gt;&lt;/State_solvefor&gt;&lt;State_reconstruct&gt;&lt;![CDATA[reconstructnonenone]]&gt;&lt;/State_reconstruct&gt;&lt;State_out&gt;&lt;![CDATA[outon]]&gt;&lt;/State_out&gt;&lt;State_valuetype&gt;&lt;![CDATA[valuetypereal]]&gt;&lt;/State_valuetype&gt;&lt;State_fromstudy&gt;&lt;![CDATA[fromstudyoff]]&gt;&lt;/State_fromstudy&gt;&lt;State_variables&gt;&lt;![CDATA[variablescomp1_spf_inl4_Pinlfdf]]&gt;&lt;/State_variables&gt;&lt;State_scalemethod&gt;&lt;![CDATA[scalemethodparent]]&gt;&lt;/State_scalemethod&gt;&lt;State_resscalemethod&gt;&lt;![CDATA[resscalemethodparent]]&gt;&lt;/State_resscalemethod&gt;&lt;State_SUBFEATURES&gt;&lt;/State_SUBFEATURES&gt;&lt;State_EDITED&gt;false&lt;/State_EDITED&gt;&lt;/State&gt;&lt;/Variables_SUBFEATURES&gt;&lt;Variables_EDITED&gt;false&lt;/Variables_EDITED&gt;&lt;/Variables&gt;</key>
          <!-- reset state key -->
          <resetStateKey T="3">true</resetStateKey>
          <!-- The order of this node among active siblings -->
          <siblingOrder T="5">1</siblingOrder>
          <!-- Key containing number of active children for this node -->
          <childrenCount T="5">8</childrenCount>
          <!-- Defined by study step -->
          <propertyValue T="30" value="user" name="p:control" Reference="/study/std1/feature/phasei" ReferenceContainerList="/study/std1/feature" CompositeIndex="1"></propertyValue>
          <!-- Solution -->
          <propertyValue T="30" value="zero" name="p:initsol" ReferenceContainerList="/sol" CompositeIndex="0"></propertyValue>
          <!-- Use -->
          <propertyValue T="30" value="current" name="p:initsoluse" ReferenceContainerList="/sol" CompositeIndex="0"></propertyValue>
          <!-- Selection -->
          <propertyValue T="30" value="auto" name="p:solnum" CompositeIndex="0"></propertyValue>
          <!-- Index -->
          <propertyValue T="30" value="1" valueMatrix="1|1,'1'" name="p:manualsolnum"></propertyValue>
          <!-- Solution -->
          <propertyValue T="30" value="zero" name="p:notsol" ReferenceContainerList="/sol" CompositeIndex="0"></propertyValue>
          <!-- Use -->
          <propertyValue T="30" value="current" name="p:notsoluse" ReferenceContainerList="/sol" CompositeIndex="0"></propertyValue>
          <!-- Selection -->
          <propertyValue T="30" value="auto" name="p:notsolnum" CompositeIndex="0"></propertyValue>
          <!-- Index -->
          <propertyValue T="30" value="1" valueMatrix="1|1,'1'" name="p:notmanualsolnum"></propertyValue>
          <!-- #ctrl -->
          <propertyValue T="30" valueMatrix="1|1,'t1_timestep'" name="p:clistctrl"></propertyValue>
          <!-- Auxiliary parameter -->
          <propertyValue T="30" valueMatrix="1|1,'timestep'" name="p:cname"></propertyValue>
          <!-- Parameter name and value -->
          <propertyValue T="30" valueMatrix="0" name="p:clist" ValueRows="1,'1.0E-4[s]'"></propertyValue>
          <!-- #Log message -->
          <propertyValue T="30" value="&lt;---- Dependent Variables 1 in Study 1/Solution 1 (sol1) -----------------------&#xa;Started at May 12, 2024, 2:06:31 PM.&#xa;Solution time: 0 s.&#xa;Physical memory: 6.39 GB&#xa;Virtual memory: 8.69 GB&#xa;Ended at May 12, 2024, 2:06:31 PM.&#xa;----- Dependent Variables 1 in Study 1/Solution 1 (sol1) ----------------------&gt;&#xa;" name="p:message"></propertyValue>
          <NodeDefaultValues>49,'p:initmethod','p:initsolhide','p:oldinitsoluse','p:initsolusesolnumhide','p:initsolusesolnum','p:solvertype','p:timeinterp','p:t','p:manualsol','p:manualsolnum_vector_method','p:manualsolnum_vector_start','p:manualsolnum_vector_stop','p:manualsolnum_vector_step','p:manualsolnum_vector_numvalues','p:manualsolnum_vector_function','p:manualsolnum_vector_interval','p:manualsolnum_vector_freqperdec','p:listsol','p:listsolnum','p:scalemethod','p:scaleval','p:resscalemethod','p:resscaleval','p:resscalethresh','p:notsolmethod','p:notsolhide','p:oldnotsoluse','p:notsolusesolnumhide','p:notsolusesolnum','p:notsolvertype','p:nottimeinterp','p:nott','p:notmanualsol','p:notmanualsolnum_vector_method','p:notmanualsolnum_vector_start','p:notmanualsolnum_vector_stop','p:notmanualsolnum_vector_step','p:notmanualsolnum_vector_numvalues','p:notmanualsolnum_vector_function','p:notmanualsolnum_vector_interval','p:notmanualsolnum_vector_freqperdec','p:notlistsol','p:notlistsolnum','p:initparametersmethod','p:keeplog','p:const','p:storesol','p:changedproperties','p:lastchangedproperty'</NodeDefaultValues>
          <SolverFeatureList tag="feature" name="SolverFeatureList" created="1715515583600">
            <!-- User comments -->
            <entityComments T="0"></entityComments>
            <!-- Created by -->
            <entityAuthor T="0"></entityAuthor>
            <SolverFeature op="Field" tag="comp1_GI" name="Reciprocal initial interface distance (comp1.GI)" created="1715515584255">
              <!-- Node status -->
              <entityFlags T="51">NOREMOVE|NORETAG|NODEACTIVATE</entityFlags>
              <!-- User comments -->
              <entityComments T="0"></entityComments>
              <!-- Created by -->
              <entityAuthor T="0"></entityAuthor>
              <!-- Feature status -->
              <status T="101">BUILT</status>
              <!-- The order of this node among active siblings -->
              <siblingOrder T="5">0</siblingOrder>
              <!-- Key containing number of active children for this node -->
              <childrenCount T="5">0</childrenCount>
              <!-- Field components -->
              <propertyValue T="30" valueMatrix="1|1,'comp1.GI'" name="p:comp"></propertyValue>
              <!-- Reconstruction -->
              <propertyValue T="30" value="none" name="p:reconstruct" ReferenceContainerList="/reduced" CompositeIndex="0"></propertyValue>
              <!-- Selections -->
              <propertyValue T="30" name="p:storesel" ReferenceArray="0" ReferenceContainerList="/selection"></propertyValue>
              <!-- Value type when using splitting of complex variables -->
              <propertyValue T="30" value="real" name="p:valuetype"></propertyValue>
              <!-- Field name -->
              <propertyValue T="30" value="comp1_GI" name="p:variables"></propertyValue>
              <NodeDefaultValues>13,'p:compintuse','p:compint','p:compintstatuse','p:compintstat','p:solvefor','p:usestoresel','p:scalemethod','p:scaleval','p:resscalemethod','p:resscaleval','p:resscalethresh','p:changedproperties','p:lastchangedproperty'</NodeDefaultValues>
              <SolverFeatureList tag="feature" name="SolverFeatureList" created="1715515584256">
                <!-- User comments -->
                <entityComments T="0"></entityComments>
                <!-- Created by -->
                <entityAuthor T="0"></entityAuthor>
              </SolverFeatureList>
            </SolverFeature>
            <SolverFeature op="Field" tag="comp1_p" name="Pressure (comp1.p)" created="1715515584257">
              <!-- Node status -->
              <entityFlags T="51">NOREMOVE|NORETAG|NODEACTIVATE</entityFlags>
              <!-- User comments -->
              <entityComments T="0"></entityComments>
              <!-- Created by -->
              <entityAuthor T="0"></entityAuthor>
              <!-- Feature status -->
              <status T="101">BUILT</status>
              <!-- The order of this node among active siblings -->
              <siblingOrder T="5">1</siblingOrder>
              <!-- Key containing number of active children for this node -->
              <childrenCount T="5">0</childrenCount>
              <!-- Field components -->
              <propertyValue T="30" valueMatrix="1|1,'comp1.p'" name="p:comp"></propertyValue>
              <!-- Solve for this field -->
              <propertyValue T="30" value="off" name="p:solvefor"></propertyValue>
              <!-- Reconstruction -->
              <propertyValue T="30" value="none" name="p:reconstruct" ReferenceContainerList="/reduced" CompositeIndex="0"></propertyValue>
              <!-- Selections -->
              <propertyValue T="30" name="p:storesel" ReferenceArray="0" ReferenceContainerList="/selection"></propertyValue>
              <!-- Value type when using splitting of complex variables -->
              <propertyValue T="30" value="real" name="p:valuetype"></propertyValue>
              <!-- Field name -->
              <propertyValue T="30" value="comp1_p" name="p:variables"></propertyValue>
              <NodeDefaultValues>12,'p:compintuse','p:compint','p:compintstatuse','p:compintstat','p:usestoresel','p:scalemethod','p:scaleval','p:resscalemethod','p:resscaleval','p:resscalethresh','p:changedproperties','p:lastchangedproperty'</NodeDefaultValues>
              <SolverFeatureList tag="feature" name="SolverFeatureList" created="1715515584257">
                <!-- User comments -->
                <entityComments T="0"></entityComments>
                <!-- Created by -->
[truncated: 847,348 more chars]
