# Supplementary material for: Tunable Picoliter‐Scale Dropicle Formation Using Amphiphilic Microparticles with Patterned Hydrophilic Patches
Source: Adv Sci (Weinh). 2024 Dec 24;12(12):2411014. doi: 10.1002/advs.202411014 (PMC11948056; doi:10.1002/advs.202411014)
Supplement: Supplementary file 2 — Supplemental Model 1 [file ADVS-12-2411014-s001.mph › fileids.xml]

<?xml version="1.0" encoding="UTF-8"?>
<FileIDs>
  <BinaryResource file="mesh38.mphbin" fileid="7651da66b569f381" binarytype="MESH" purgeable="true"/>
  <BinaryResource file="mesh40.mphbin" fileid="e1c5442c4a50c16d" binarytype="MESH" purgeable="true"/>
  <BinaryResource file="mesh33.mphbin" fileid="625d587ea3d3fc54" binarytype="MESH" purgeable="true"/>
  <BinaryResource file="mesh35.mphbin" fileid="8837eb7e8741565f" binarytype="MESH" purgeable="true"/>
  <BinaryResource file="mesh37.mphbin" fileid="b8a4e59ea31a2770" binarytype="MESH" purgeable="true"/>
  <BinaryResource file="mesh36.mphbin" fileid="919ac50594a3ba8f" binarytype="MESH" purgeable="true"/>
  <BinaryResource file="mesh41.mphbin" fileid="186c32a00e637e87" binarytype="MESH" purgeable="true"/>
  <BinaryResource file="mesh34.mphbin" fileid="1a9122305a9fdda0" binarytype="MESH" purgeable="true"/>
  <BinaryResource file="mesh32.mphbin" fileid="af4b740f3cc3b7bc" binarytype="MESH" purgeable="true"/>
  <BinaryResource file="mesh39.mphbin" fileid="36dfb6b869491e80" binarytype="MESH" purgeable="true"/>
  <BinaryResource file="mesh1.mphbin" fileid="69e69da61151b748" binarytype="MESH" purgeable="true"/>
  <BinaryResource file="geometry2.mphbin" fileid="aa273c41dfbd9000" binarytype="GEOMETRY" purgeable="false"/>
  <BinaryResource file="geometry4.mphbin" fileid="aa273c41dfbd9000" binarytype="GEOMETRY" purgeable="false"/>
  <BinaryResource file="geometry1.mphbin" fileid="2d8874a66029df89" binarytype="GEOMETRY" purgeable="true"/>
  <BinaryResource file="geometry3.mphbin" fileid="fb8b65d0f87e8577" binarytype="GEOMETRY" purgeable="true"/>
  <BinaryResource file="geometry5.mphbin" fileid="fb8b65d0f87e8577" binarytype="GEOMETRY" purgeable="true"/>
  <BinaryResource file="geommanager1.mphbin" fileid="4e67568d700ff0c8" binarytype="GEOMMANAGER" purgeable="false"/>
  <BinaryResource file="solution12.mphbin" fileid="5daa2b0d3fe1b2c2" binarytype="SOLUTION" purgeable="false"/>
  <BinaryResource file="solution2.mphbin" fileid="81151d043106ea46" binarytype="SOLUTION" purgeable="false"/>
  <BinaryResource file="solution3.mphbin" fileid="dc81dfa1219e9a1" binarytype="SOLUTION" purgeable="false"/>
  <BinaryResource file="solution4.mphbin" fileid="be05b57065ec4a1d" binarytype="SOLUTION" purgeable="false"/>
  <BinaryResource file="solution5.mphbin" fileid="a0988f9332d8a615" binarytype="SOLUTION" purgeable="false"/>
  <BinaryResource file="solution6.mphbin" fileid="cac2dc366927032a" binarytype="SOLUTION" purgeable="false"/>
  <BinaryResource file="solution7.mphbin" fileid="c1e43af4da0ab59e" binarytype="SOLUTION" purgeable="false"/>
  <BinaryResource file="solution8.mphbin" fileid="644fc59cf44aa4e2" binarytype="SOLUTION" purgeable="false"/>
  <BinaryResource file="solution9.mphbin" fileid="128ddccb5250c56d" binarytype="SOLUTION" purgeable="false"/>
  <BinaryResource file="solution10.mphbin" fileid="3fdb9ad263d6dbce" binarytype="SOLUTION" purgeable="false"/>
  <BinaryResource file="solution11.mphbin" fileid="117410e1a233dd04" binarytype="SOLUTION" purgeable="false"/>
  <BinaryResource file="solution1.mphbin" fileid="5e4db2655aae800d" binarytype="SOLUTION" purgeable="false"/>
  <BinaryResource file="solutionstatic12.mphbin" fileid="998e15b87cd39828" binarytype="SOLUTIONSTATIC" purgeable="true"/>
  <BinaryResource file="solutionstatic2.mphbin" fileid="e93213c009b99790" binarytype="SOLUTIONSTATIC" purgeable="true"/>
  <BinaryResource file="solutionstatic3.mphbin" fileid="af98fb30e4f6c1f3" binarytype="SOLUTIONSTATIC" purgeable="true"/>
  <BinaryResource file="solutionstatic4.mphbin" fileid="a5ca397a2f223d16" binarytype="SOLUTIONSTATIC" purgeable="true"/>
  <BinaryResource file="solutionstatic5.mphbin" fileid="b24a8c22aeab52c4" binarytype="SOLUTIONSTATIC" purgeable="true"/>
  <BinaryResource file="solutionstatic6.mphbin" fileid="4501cfe61382541b" binarytype="SOLUTIONSTATIC" purgeable="true"/>
  <BinaryResource file="solutionstatic7.mphbin" fileid="63595f2802a16fc6" binarytype="SOLUTIONSTATIC" purgeable="true"/>
  <BinaryResource file="solutionstatic8.mphbin" fileid="560354c69e903771" binarytype="SOLUTIONSTATIC" purgeable="true"/>
  <BinaryResource file="solutionstatic9.mphbin" fileid="baacb71642958879" binarytype="SOLUTIONSTATIC" purgeable="true"/>
  <BinaryResource file="solutionstatic10.mphbin" fileid="f78cf252152cbe3" binarytype="SOLUTIONSTATIC" purgeable="true"/>
  <BinaryResource file="solutionstatic11.mphbin" fileid="57443044d3bec190" binarytype="SOLUTIONSTATIC" purgeable="true"/>
  <BinaryResource file="solutionstatic1.mphbin" fileid="889233ca02254aae" binarytype="SOLUTIONSTATIC" purgeable="true"/>
</FileIDs>
