# Supplementary material for: Tunable Picoliter‐Scale Dropicle Formation Using Amphiphilic Microparticles with Patterned Hydrophilic Patches
Source: Adv Sci (Weinh). 2024 Dec 24;12(12):2411014. doi: 10.1002/advs.202411014 (PMC11948056; doi:10.1002/advs.202411014)
Supplement: Supplementary file 2 — Supplemental Model 1 [file ADVS-12-2411014-s001.mph › smodel.json]

{"apiClass":"Model","created":"1734197571401","displayLabel":"Model_S1.mph","icon":"comsol_modelroot.png","label":"Model_S1.mph","language":"en_US","lastComputationTime":"10004152","lastModified":"1734197571471","modelEntityPath":"/","name":"root","nodes":[{"apiClass":"NonEntity","icon":"global_branch.png","label":"Global Definitions","nodes":[{"apiClass":"ModelParamGroup","created":"1688330402905","displayLabel":"Parameters 1","icon":"parameter.png","label":"Parameters 1","lastModified":"0","modelEntityPath":"/param/group/default","tag":"default","type":"Parameters","windowType":1},{"apiClass":"CommonFeature","apiType":"CommonInputDefault","created":"1688330402906","displayLabel":"Default Model Inputs","icon":"commonmodelinput.png","label":"Default Model Inputs","lastModified":"1688331841231","modelEntityPath":"/common/cminpt","settings":[{"description":"Model input","name":"quantity"}],"tag":"cminpt","type":"Default_model_inputs","windowType":1},{"apiClass":"MaterialList","created":"1688330402907","displayLabel":"Materials","icon":"global_materials.png","label":"Materials","lastModified":"0","modelEntityPath":"/material","tag":"material","type":"Materials","windowType":1}],"tag":"nonEntity1","windowType":1},{"apiClass":"ModelNode","axisymmetric":false,"created":"1688330408176","displayLabel":"Component 1","icon":"model_3d.png","label":"Component 1","lastModified":"0","modelEntityPath":"/modelNode/comp1","name":"comp1","nodes":[{"apiClass":"NonEntity","icon":"definitions.png","label":"Definitions","nodes":[{"apiClass":"Coordsys","apiType":"Boundary","created":"1688330408179","displayLabel":"Boundary System 1","icon":"coordsys_boundary_coordinate.png","label":"Boundary System 1","lastModified":"0","modelEntityPath":"/coordsys/sys1","name":"sys1","settings":[{"description":"Name","name":"name","value":"sys1"},{"apiValue":"spatial","description":"Frame","name":"frametype","value":"Deformed configuration"},{"apiValue":"off","description":"Reverse normal direction","name":"reversenormal","value":"false"},{"apiValue":"3","description":"Axis","name":"mastercoordsystcomp","value":"z"},{"apiValue":"globalCartesianSpatial","description":"Create first tangent direction from","name":"mastersystem","value":"Global Cartesian (spatial)"}],"tag":"sys1","type":"Boundary_system","windowType":1},{"apiClass":"View","apiType":"ModelView3D","created":"1688330408206","displayLabel":"View 1","icon":"view3d.png","label":"View 1","lastModified":"1688571564463","modelEntityPath":"/view/view1","nodes":[{"apiClass":"ViewFeature","apiType":"Camera","created":"1688330408209","displayLabel":"Camera","icon":"camera.png","label":"Camera","lastModified":"1715515591366","modelEntityPath":"/view/view1/camera","settings":[{"apiValue":"perspective","description":"Projection","name":"projection","value":"Perspective"},{"description":"Zoom angle","name":"zoomanglefull","scalarReal":"13.453225135803223","value":"13.453225135803223"},{"apiValue":"none","description":"View scale","name":"viewscaletype","value":"None"},{"apiValue":"off","description":"Manual spacing","name":"manualgrid","value":"false"}],"tag":"camera","type":"Camera","windowType":1},{"apiClass":"ViewFeature","apiType":"DirectionalLight","created":"1688330408207","displayLabel":"Directional Light 1","icon":"directional_light.png","label":"Directional Light 1","lastModified":"0","modelEntityPath":"/view/view1/feature/lgt1","settings":[{"description":"Light intensity","name":"intensity","scalarReal":"0.8","value":"0.8"},{"description":"Specular intensity","name":"specular","scalarReal":"1.0","value":"1.0"},{"apiValue":"white","description":"Color","name":"color","value":"White"},{"apiValue":"on","description":"Lock to camera coordinate system","name":"cameracoord","value":"true"},{"apiValue":"on","description":"Show light marker","name":"showmarker","value":"true"},{"apiValue":"on","description":"Cast light","name":"castlight","value":"true"},{"apiValue":"on","description":"Cast shadows","name":"castshadows","value":"true"},{"apiValue":"off","description":"Cast shadows on floor","name":"castshadowsonfloor","value":"false"}],"tag":"lgt1","type":"Directional_light","windowType":1},{"apiClass":"ViewFeature","apiType":"DirectionalLight","created":"1688330408208","displayLabel":"Directional Light 2","icon":"directional_light.png","label":"Directional Light 2","lastModified":"0","modelEntityPath":"/view/view1/feature/lgt2","settings":[{"description":"Light intensity","name":"intensity","scalarReal":"0.4","value":"0.4"},{"description":"Specular intensity","name":"specular","scalarReal":"1.0","value":"1.0"},{"apiValue":"white","description":"Color","name":"color","value":"White"},{"apiValue":"on","description":"Lock to camera coordinate system","name":"cameracoord","value":"true"},{"apiValue":"on","description":"Show light marker","name":"showmarker","value":"true"},{"apiValue":"on","description":"Cast light","name":"castlight","value":"true"},{"apiValue":"on","description":"Cast shadows","name":"castshadows","value":"true"},{"apiValue":"off","description":"Cast shadows on floor","name":"castshadowsonfloor","value":"false"}],"tag":"lgt2","type":"Directional_light","windowType":1},{"apiClass":"ViewFeature","apiType":"DirectionalLight","created":"1688330408208","displayLabel":"Directional Light 3","icon":"directional_light.png","label":"Directional Light 3","lastModified":"0","modelEntityPath":"/view/view1/feature/lgt3","settings":[{"description":"Light intensity","name":"intensity","scalarReal":"0.55","value":"0.55"},{"description":"Specular intensity","name":"specular","scalarReal":"1.0","value":"1.0"},{"apiValue":"white","description":"Color","name":"color","value":"White"},{"apiValue":"on","description":"Lock to camera coordinate system","name":"cameracoord","value":"true"},{"apiValue":"on","description":"Show light marker","name":"showmarker","value":"true"},{"apiValue":"on","description":"Cast light","name":"castlight","value":"true"},{"apiValue":"on","description":"Cast shadows","name":"castshadows","value":"true"},{"apiValue":"on","description":"Cast shadows on floor","name":"castshadowsonfloor","value":"true"}],"tag":"lgt3","type":"Directional_light","windowType":1}],"settings":[{"apiValue":"off","description":"Wireframe rendering","name":"renderwireframe","value":"false"},{"apiValue":"off","description":"Show geometry labels","name":"showlabels","value":"false"},{"apiValue":"off","description":"Show edge direction arrows","name":"showDirections","value":"false"},{"apiValue":"on","description":"Show grid","name":"showgrid","value":"true"},{"apiValue":"on","description":"Mesh rendering","name":"rendermesh","value":"true"},{"apiValue":"on","description":"Show axis orientation","name":"showaxisorientation","value":"true"},{"apiValue":"on","description":"Show axis units","name":"showunits","value":"true"},{"apiValue":"off","description":"Lock camera","name":"locked","value":"false"},{"apiValue":"off","description":"Lock rotation center","name":"rotcenlocked","value":"false"},{"apiValue":"on","description":"Scene light","name":"scenelight","value":"true"},{"description":"Light intensity","name":"totlightintensity","scalarReal":"1.0","value":"1.0"},{"apiValue":"on","description":"Diffuse light","name":"usediffuse","value":"true"},{"apiValue":"on","description":"Specular light","name":"usespecular","value":"true"},{"apiValue":"on","description":"Ambient light","name":"globalambient","value":"true"},{"description":"Ambient intensity","name":"totambient","scalarReal":"0.3","value":"0.3"},{"apiValue":"white","description":"Color","name":"ambientcolor","value":"White"},{"apiValue":"off","description":"Ambient occlusion","name":"ssao","value":"false"},{"apiValue":"off","description":"Direct shadows","name":"shadowmapping","value":"false"},{"apiValue":"off","description":"Gamma correction","name":"displayoutput","value":"false"},{"apiValue":"envmap_none","description":"Environment map","name":"environmentmap","value":"None"},{"apiValue":"positivey","description":"Sky direction","name":"skydirection","value":"Positive Y"},{"apiValue":"skyrotationzero","description":"Sky rotation","name":"skyrotation","value":"No rotation"},{"apiValue":"off","description":"Transparency","name":"transparency","value":"false"},{"apiValue":"on","description":"Show selection colors","name":"showselection","value":"true"},{"apiValue":"off","description":"Show material color and texture","name":"showmaterial","value":"false"},{"apiValue":"on","description":"Clipping active","name":"clippingactive","value":"true"},{"apiValue":"on","description":"Clip faces","name":"clipfaces","value":"true"},{"apiValue":"on","description":"Clip edges","name":"clipedges","value":"true"},{"apiValue":"on","description":"Clip points","name":"clippoints","value":"true"},{"apiValue":"on","description":"Clip primary hover effect","name":"clipprimaryhovereffect","value":"true"},{"apiValue":"off","description":"Clip contextual hover effect","name":"clipsecondaryhovereffect","value":"false"},{"apiValue":"on","description":"Highlight intersection","name":"cliphighlightintersection","value":"true"},{"apiValue":"fromtheme","description":"Color","name":"clipintersectionhighlightcolor","value":"From theme"},{"apiValue":"on","description":"Apply clipping","name":"clipapplyclipping","value":"true"},{"apiValue":"on","description":"Show frames","name":"clipshowframes","value":"true"},{"apiValue":"on","description":"Show gizmos","name":"clipshowgizmos","value":"true"},{"apiValue":"off","description":"Show cross section","name":"clipshowcappedfaces","value":"false"}],"tag":"view1","type":"View","windowType":1}],"tag":"nonEntity2","windowType":1},{"apiClass":"GeomSequence","axisymmetric":false,"created":"1688330408178","displayLabel":"Geometry 1","icon":"geometry.png","label":"Geometry 1","lastModified":"1715526931383","modelEntityPath":"/geom/geom1","nodes":[{"apiClass":"GeomFeature","apiType":"Import","created":"1688330555326","displayLabel":"Import 1","icon":"import.png","label":"Import 1","lastModified":"0","modelEntityPath":"/geom/geom1/feature/imp1","name":"imp1","settings":[{"apiValue":"off","description":"Construction geometry","name":"assignedconstruction","value":"false"},{"apiValue":"off","description":"Resulting objects selection","name":"selresult","value":"false"},{"apiValue":"off","description":"Individual object selections","name":"selindividual","value":"false"},{"apiValue":"cad","description":"Source","name":"type","value":"3D CAD file"},{"description":"Filename","name":"filename","value":"C:\\Users\\TUM-MML\\Desktop\\Xinpei\\4C Particles - 2 Phase Flow\\20210428 - 4C - v8 - nozzle only - fluid.dwg"},{"apiValue":"current","description":"Length unit","name":"unit","value":"From COMSOL"},{"apiValue":"on","description":["Solids","Objects to import"],"name":"keepsolid","value":"true"},{"apiValue":"on","description":"Surfaces","name":"keepbnd","value":"true"},{"apiValue":"solid","description":"For surface objects","name":"knit","value":"Form solids"},{"apiValue":"off","description":"Fill holes","name":"fillholes","value":"false"},{"apiValue":"off","description":"Curves and points","name":"keepfree","value":"false"},{"description":["Absolute import tolerance","Import options"],"name":"importtol","scalarReal":"1.0E-5","value":"1.0E-5"},{"apiValue":"on","description":"Check imported objects for errors","name":"check","value":"true"},{"apiValue":"on","description":"Repair imported objects","name":"repair","value":"true"},{"apiValue":"off","description":"Simplify curves and surfaces","name":"simplify","value":"false"},{"apiValue":"off","description":"Remove redundant edges and vertices","name":"removeredundant","value":"false"},{"apiValue":"off","description":"Show names from file","name":"selcadshownamesfromfilepnt","value":"false"},{"apiValue":"off","description":"Show names from file","name":"selcadshownamesfromfileedg","value":"false"},{"apiValue":"off","description":"Show names from file","name":"selcadshownamesfromfilebnd","value":"false"},{"apiValue":"off","description":"Show names from file","name":"selcadshownamesfromfiledom","value":"false"},{"apiValue":"off","description":"Show names from file","name":"selcadshownamesfromfileobj","value":"false"}],"tag":"imp1","type":"Import","windowType":1},{"apiClass":"WorkPlaneFeature","apiType":"WorkPlane","created":"1688330576721","displayLabel":"Work Plane 1","icon":"workplane.png","label":"Work Plane 1","lastModified":"0","modelEntityPath":"/geom/geom1/feature/wp1","name":"wp1","nodes":[{"apiClass":"GeomSequence","axisymmetric":false,"created":"1688330576731","displayLabel":"Plane Geometry","icon":"geometry.png","label":"Plane Geometry","lastModified":"0","modelEntityPath":"/geom/geom1/feature/wp1/sequence2D","settings":[{"apiValue":"off","description":"View work plane geometry in 3D","name":"workplane3d","value":"false"},{"apiValue":"on","description":"Coincident entities (blue)","name":"showcoincident","value":"true"},{"apiValue":"on","description":"Intersection (green)","name":"showintersection","value":"true"},{"apiValue":"on","description":"Projection (gray)","name":"showprojection","value":"true"},{"apiValue":"off","description":"Use constraints and dimensions","name":"useconstrdim","value":"false"}],"spaceDimension":2,"tag":"sequence2D","type":"Plane_geometry","windowType":1},{"apiClass":"View","apiType":"ModelView2D","created":"1688330576732","displayLabel":"View 2","icon":"view2d.png","label":"View 2","lastModified":"0","modelEntityPath":"/view/view2","nodes":[{"apiClass":"ViewFeature","apiType":"Axis2D","created":"1688330576733","displayLabel":"Axis","icon":"view_axis.png","label":"Axis","lastModified":"0","modelEntityPath":"/view/view2/axis","settings":[{"description":"x minimum","name":"xmin","scalarReal":"-1.0","value":"-1"},{"description":"x maximum","name":"xmax","scalarReal":"1.0","value":"1"},{"description":"y minimum","name":"ymin","scalarReal":"-1.0","value":"-1"},{"description":"y maximum","name":"ymax","scalarReal":"1.0","value":"1"},{"apiValue":"none","description":"View scale","name":"viewscaletype","value":"None"},{"apiValue":"off","description":"Manual spacing","name":"manualgrid","value":"false"}],"tag":"axis","type":"Axis","windowType":1}],"settings":[{"apiValue":"off","description":"Show geometry labels","name":"showlabels","value":"false"},{"apiValue":"off","description":"Show edge direction arrows","name":"showDirections","value":"false"},{"apiValue":"on","description":"Show grid","name":"showgrid","value":"true"},{"apiValue":"on","description":"Show axis units","name":"showunits","value":"true"},{"apiValue":"off","description":"Lock axis","name":"locked","value":"false"},{"apiValue":"on","description":"Show selection colors","name":"showselection","value":"true"},{"apiValue":"off","description":"Show material color and texture","name":"showmaterial","value":"false"}],"tag":"view2","type":"View","windowType":1}],"settings":[{"apiValue":"off","description":"Construction geometry","name":"assignedconstruction","value":"false"},{"apiValue":"off","description":"Resulting objects selection","name":"selresult","value":"false"},{"apiValue":"off","description":["Show in physics","Selections from plane geometry"],"name":"selplaneshow","value":"false"},{"apiValue":"quick","description":"Plane type","name":"planetype","value":"Quick"},{"apiValue":"yz","description":"Plane","name":"quickplane","value":"yz-plane"},{"apiValue":"distance","description":"Offset type","name":"quickoffsettype","value":"Distance"},{"description":"x-coordinate","name":"quickx","scalarReal":"0.0","value":"0"},{"apiValue":"global","description":"Origin","name":"quickorigin","value":"Global"},{"apiValue":"natural","description":"Local x-axis","name":"quickaxis","value":"Natural"},{"description":"Rotation","name":"rot","scalarReal":"0.0","value":"0"},{"apiValue":"on","description":"Show in graphics","name":"showcoordsys","value":"true"},{"apiValue":"on","description":"Unite objects","name":"unite","value":"true"},{"apiValue":"auto","description":"Repair tolerance","name":"repairtoltype","value":"Automatic"},{"apiValue":"off","description":"View work plane geometry in 3D","name":"workplane3d","value":"false"},{"apiValue":"on","description":"Coincident entities (blue)","name":"showcoincident","value":"true"},{"apiValue":"on","description":"Intersection (green)","name":"showintersection","value":"true"},{"apiValue":"on","description":"Projection (gray)","name":"showprojection","value":"true"}],"tag":"wp1","type":"Work_plane","windowType":1},{"apiClass":"WorkPlaneFeature","apiType":"WorkPlane","created":"1688330590941","displayLabel":"Work Plane 2","icon":"workplane.png","label":"Work Plane 2","lastModified":"0","modelEntityPath":"/geom/geom1/feature/wp2","name":"wp2","nodes":[{"apiClass":"GeomSequence","axisymmetric":false,"created":"1688330590943","displayLabel":"Plane Geometry","icon":"geometry.png","label":"Plane Geometry","lastModified":"0","modelEntityPath":"/geom/geom1/feature/wp2/sequence2D","settings":[{"apiValue":"off","description":"View work plane geometry in 3D","name":"workplane3d","value":"false"},{"apiValue":"on","description":"Coincident entities (blue)","name":"showcoincident","value":"true"},{"apiValue":"on","description":"Intersection (green)","name":"showintersection","value":"true"},{"apiValue":"on","description":"Projection (gray)","name":"showprojection","value":"true"},{"apiValue":"off","description":"Use constraints and dimensions","name":"useconstrdim","value":"false"}],"spaceDimension":2,"tag":"sequence2D","type":"Plane_geometry","windowType":1},{"apiClass":"View","apiType":"ModelView2D","created":"1688330590944","displayLabel":"View 3","icon":"view2d.png","label":"View 3","lastModified":"0","modelEntityPath":"/view/view3","nodes":[{"apiClass":"ViewFeature","apiType":"Axis2D","created":"1688330590944","displayLabel":"Axis","icon":"view_axis.png","label":"Axis","lastModified":"0","modelEntityPath":"/view/view3/axis","settings":[{"description":"x minimum","name":"xmin","scalarReal":"-1.0","value":"-1"},{"description":"x maximum","name":"xmax","scalarReal":"1.0","value":"1"},{"description":"y minimum","name":"ymin","scalarReal":"-1.0","value":"-1"},{"description":"y maximum","name":"ymax","scalarReal":"1.0","value":"1"},{"apiValue":"none","description":"View scale","name":"viewscaletype","value":"None"},{"apiValue":"off","description":"Manual spacing","name":"manualgrid","value":"false"}],"tag":"axis","type":"Axis","windowType":1}],"settings":[{"apiValue":"off","description":"Show geometry labels","name":"showlabels","value":"false"},{"apiValue":"off","description":"Show edge direction arrows","name":"showDirections","value":"false"},{"apiValue":"on","description":"Show grid","name":"showgrid","value":"true"},{"apiValue":"on","description":"Show axis units","name":"showunits","value":"true"},{"apiValue":"off","description":"Lock axis","name":"locked","value":"false"},{"apiValue":"on","description":"Show selection colors","name":"showselection","value":"true"},{"apiValue":"off","description":"Show material color and texture","name":"showmaterial","value":"false"}],"tag":"view3","type":"View","windowType":1}],"settings":[{"apiValue":"off","description":"Construction geometry","name":"assignedconstruction","value":"false"},{"apiValue":"off","description":"Resulting objects selection","name":"selresult","value":"false"},{"apiValue":"off","description":["Show in physics","Selections from plane geometry"],"name":"selplaneshow","value":"false"},{"apiValue":"quick","description":"Plane type","name":"planetype","value":"Quick"},{"apiValue":"zx","description":"Plane","name":"quickplane","value":"zx-plane"},{"apiValue":"distance","description":"Offset type","name":"quickoffsettype","value":"Distance"},{"description":"y-coordinate","name":"quicky","scalarReal":"0.0","value":"0"},{"apiValue":"global","description":"Origin","name":"quickorigin","value":"Global"},{"apiValue":"natural","description":"Local x-axis","name":"quickaxis","value":"Natural"},{"description":"Rotation","name":"rot","scalarReal":"0.0","value":"0"},{"apiValue":"on","description":"Show in graphics","name":"showcoordsys","value":"true"},{"apiValue":"on","description":"Unite objects","name":"unite","value":"true"},{"apiValue":"auto","description":"Repair tolerance","name":"repairtoltype","value":"Automatic"},{"apiValue":"off","description":"View work plane geometry in 3D","name":"workplane3d","value":"false"},{"apiValue":"on","description":"Coincident entities (blue)","name":"showcoincident","value":"true"},{"apiValue":"on","description":"Intersection (green)","name":"showintersection","value":"true"},{"apiValue":"on","description":"Projection (gray)","name":"showprojection","value":"true"}],"tag":"wp2","type":"Work_plane","windowType":1},{"apiClass":"WorkPlaneFeature","apiType":"WorkPlane","created":"1688330603131","displayLabel":"Work Plane 3","icon":"workplane.png","label":"Work Plane 3","lastModified":"0","modelEntityPath":"/geom/geom1/feature/wp3","name":"wp3","nodes":[{"apiClass":"GeomSequence","axisymmetric":false,"created":"1688330603133","displayLabel":"Plane Geometry","icon":"geometry.png","label":"Plane Geometry","lastModified":"0","modelEntityPath":"/geom/geom1/feature/wp3/sequence2D","settings":[{"apiValue":"off","description":"View work plane geometry in 3D","name":"workplane3d","value":"false"},{"apiValue":"on","description":"Coincident entities (blue)","name":"showcoincident","value":"true"},{"apiValue":"on","description":"Intersection (green)","name":"showintersection","value":"true"},{"apiValue":"on","description":"Projection (gray)","name":"showprojection","value":"true"},{"apiValue":"off","description":"Use constraints and dimensions","name":"useconstrdim","value":"false"}],"spaceDimension":2,"tag":"sequence2D","type":"Plane_geometry","windowType":1},{"apiClass":"View","apiType":"ModelView2D","created":"1688330603134","displayLabel":"View 4","icon":"view2d.png","label":"View 4","lastModified":"0","modelEntityPath":"/view/view4","nodes":[{"apiClass":"ViewFeature","apiType":"Axis2D","created":"1688330603134","displayLabel":"Axis","icon":"view_axis.png","label":"Axis","lastModified":"0","modelEntityPath":"/view/view4/axis","settings":[{"description":"x minimum","name":"xmin","scalarReal":"-1.0","value":"-1"},{"description":"x maximum","name":"xmax","scalarReal":"1.0","value":"1"},{"description":"y minimum","name":"ymin","scalarReal":"-1.0","value":"-1"},{"description":"y maximum","name":"ymax","scalarReal":"1.0","value":"1"},{"apiValue":"none","description":"View scale","name":"viewscaletype","value":"None"},{"apiValue":"off","description":"Manual spacing","name":"manualgrid","value":"false"}],"tag":"axis","type":"Axis","windowType":1}],"settings":[{"apiValue":"off","description":"Show geometry labels","name":"showlabels","value":"false"},{"apiValue":"off","description":"Show edge direction arrows","name":"showDirections","value":"false"},{"apiValue":"on","description":"Show grid","name":"showgrid","value":"true"},{"apiValue":"on","description":"Show axis units","name":"showunits","value":"true"},{"apiValue":"off","description":"Lock axis","name":"locked","value":"false"},{"apiValue":"on","description":"Show selection colors","name":"showselection","value":"true"},{"apiValue":"off","description":"Show material color and texture","name":"showmaterial","value":"false"}],"tag":"view4","type":"View","windowType":1}],"settings":[{"apiValue":"off","description":"Construction geometry","name":"assignedconstruction","value":"false"},{"apiValue":"off","description":"Resulting objects selection","name":"selresult","value":"false"},{"apiValue":"off","description":["Show in physics","Selections from plane geometry"],"name":"selplaneshow","value":"false"},{"apiValue":"quick","description":"Plane type","name":"planetype","value":"Quick"},{"apiValue":"xy","description":"Plane","name":"quickplane","value":"xy-plane"},{"apiValue":"distance","description":"Offset type","name":"quickoffsettype","value":"Distance"},{"description":"z-coordinate","name":"quickz","scalarReal":"-0.2","value":"-0.2"},{"apiValue":"global","description":"Origin","name":"quickorigin","value":"Global"},{"apiValue":"natural","description":"Local x-axis","name":"quickaxis","value":"Natural"},{"description":"Rotation","name":"rot","scalarReal":"0.0","value":"0"},{"apiValue":"on","description":"Show in graphics","name":"showcoordsys","value":"true"},{"apiValue":"on","description":"Unite objects","name":"unite","value":"true"},{"apiValue":"auto","description":"Repair tolerance","name":"repairtoltype","value":"Automatic"},{"apiValue":"off","description":"View work plane geometry in 3D","name":"workplane3d","value":"false"},{"apiValue":"on","description":"Coincident entities (blue)","name":"showcoincident","value":"true"},{"apiValue":"on","description":"Intersection (green)","name":"showintersection","value":"true"},{"apiValue":"on","description":"Projection (gray)","name":"showprojection","value":"true"}],"tag":"wp3","type":"Work_plane","windowType":1},{"apiClass":"GeomFeature","apiType":"Partition","created":"1688330642562","displayLabel":"Partition Objects 1","icon":"geom_partition_objects.png","label":"Partition Objects 1","lastModified":"0","modelEntityPath":"/geom/geom1/feature/par1","name":"par1","settings":[{"apiValue":"off","description":"Resulting objects selection","name":"selresult","value":"false"},{"apiValue":"on","description":"Propagate selections to resulting objects","name":"propagatesel","value":"true"},{"apiValue":"off","description":"Keep objects to partition","name":"keepinput","value":"false"},{"apiValue":"workplane","description":"Partition with","name":"partitionwith","value":"Work plane"},{"apiValue":"auto","description":"Repair tolerance","name":"repairtoltype","value":"Automatic"}],"tag":"par1","type":"Partition_objects","windowType":1},{"apiClass":"GeomFeature","apiType":"Partition","created":"1688330659231","displayLabel":"Partition Objects 2","icon":"geom_partition_objects.png","label":"Partition Objects 2","lastModified":"0","modelEntityPath":"/geom/geom1/feature/par2","name":"par2","settings":[{"apiValue":"off","description":"Resulting objects selection","name":"selresult","value":"false"},{"apiValue":"on","description":"Propagate selections to resulting objects","name":"propagatesel","value":"true"},{"apiValue":"off","description":"Keep objects to partition","name":"keepinput","value":"false"},{"apiValue":"workplane","description":"Partition with","name":"partitionwith","value":"Work plane"},{"apiValue":"auto","description":"Repair tolerance","name":"repairtoltype","value":"Automatic"}],"tag":"par2","type":"Partition_objects","windowType":1},{"apiClass":"GeomFeature","apiType":"Partition","created":"1688330676558","displayLabel":"Partition Objects 3","icon":"geom_partition_objects.png","label":"Partition Objects 3","lastModified":"0","modelEntityPath":"/geom/geom1/feature/par3","name":"par3","settings":[{"apiValue":"off","description":"Resulting objects selection","name":"selresult","value":"false"},{"apiValue":"on","description":"Propagate selections to resulting objects","name":"propagatesel","value":"true"},{"apiValue":"off","description":"Keep objects to partition","name":"keepinput","value":"false"},{"apiValue":"workplane","description":"Partition with","name":"partitionwith","value":"Work plane"},{"apiValue":"auto","description":"Repair tolerance","name":"repairtoltype","value":"Automatic"}],"tag":"par3","type":"Partition_objects","windowType":1},{"apiClass":"GeomFeature","apiType":"Delete","created":"1688330688910","displayLabel":"Delete Entities 1","icon":"geom_delete.png","label":"Delete Entities 1","lastModified":"0","modelEntityPath":"/geom/geom1/feature/del1","name":"del1","settings":[{"apiValue":"off","description":"Resulting objects selection","name":"selresult","value":"false"},{"apiValue":"4.3","description":"Algorithm version","name":"compat","scalarReal":"4.3","value":"4.3"}],"tag":"del1","type":"Delete_entities","windowType":1},{"apiClass":"GeomFeature","apiType":"Finalize","created":"1688330408187","displayLabel":"Form Union","icon":"geom_form_union_assembly.png","label":"Form Union","lastModified":"1688331841231","modelEntityPath":"/geom/geom1/feature/fin","name":"fin","settings":[{"apiValue":"union","description":"Action","name":"action","value":"Form a union"},{"apiValue":"auto","description":"Repair tolerance","name":"repairtoltype","value":"Automatic"}],"tag":"fin","type":"Form_union/assembly","windowType":1}],"settings":[{"apiValue":"off","description":"Scale values when changing units","name":"scale","value":"false"},{"apiValue":"mm","description":"Length unit","name":"lengthunit","value":"mm"},{"apiValue":"deg","description":"Angular unit","name":"angularunit","value":"Degrees"},{"apiValue":"cadps","description":"Geometry representation","name":"geomrep","value":"CAD kernel"},{"apiValue":"on","description":"Hidden design booleans group","name":"designbooleansgroup","value":"true"},{"apiValue":"off","description":"Design Module Boolean operations","name":"designbooleans","value":"false"},{"apiValue":"auto","description":"Default repair tolerance","name":"repairtoltype","value":"Automatic"},{"apiValue":"on","description":"Build new operations automatically","name":"autoBuildNew","value":"true"},{"apiValue":"on","description":"Build automatically when leaving geometry","name":"autorebuild","value":"true"}],"spaceDimension":3,"tag":"geom1","type":"Geometry","windowType":1},{"apiClass":"NonEntity","icon":"material.png","label":"Materials","nodes":[{"apiClass":"Material","apiType":"Common","created":"1688331435762","displayLabel":"PPG","icon":"material.png","label":"PPG","lastModified":"0","modelEntityPath":"/material/mat1","name":"mat1","nodes":[{"apiClass":"MaterialModel","created":"1688331435785","displayLabel":"Basic","icon":"material_property_group.png","label":"Basic","lastModified":"1688331856461","modelEntityPath":"/material/mat1/materialmodel/def","name":"def","settings":[{"description":"Density","name":"density","scalarImag":"0.0","scalarReal":"987.0","value":"987"},{"description":"Dynamic viscosity","name":"dynamicviscosity","scalarImag":"0.0","scalarReal":"0.042","value":"0.042"}],"tag":"def","type":"Basic","windowType":1}],"settings":[{"apiValue":"plastic","description":"Material type","name":"family","value":"Plastic"},{"apiValue":"white","description":"Color","name":"color","value":"White"},{"description":"Density","name":"density","scalarImag":"0.0","scalarReal":"987.0","value":"987"},{"description":"Dynamic viscosity","name":"dynamicviscosity","scalarImag":"0.0","scalarReal":"0.042","value":"0.042"}],"tag":"mat1","type":"Material","windowType":1},{"apiClass":"Material","apiType":"Common","created":"1688331457910","displayLabel":"PEG","icon":"material.png","label":"PEG","lastModified":"1688474039799","modelEntityPath":"/material/mat2","name":"mat2","nodes":[{"apiClass":"MaterialModel","created":"1688331457912","displayLabel":"Basic","icon":"material_property_group.png","label":"Basic","lastModified":"1688331856461","modelEntityPath":"/material/mat2/materialmodel/def","name":"def","settings":[{"description":"Density","name":"density","scalarImag":"0.0","scalarReal":"987.0","value":"987"},{"description":"Dynamic viscosity","name":"dynamicviscosity","scalarImag":"0.0","scalarReal":"0.007","value":"0.007"}],"tag":"def","type":"Basic","windowType":1}],"settings":[{"apiValue":"plastic","description":"Material type","name":"family","value":"Plastic"},{"apiValue":"white","description":"Color","name":"color","value":"White"},{"description":"Density","name":"density","scalarImag":"0.0","scalarReal":"987.0","value":"987"},{"description":"Dynamic viscosity","name":"dynamicviscosity","scalarImag":"0.0","scalarReal":"0.007","value":"0.007"}],"tag":"mat2","type":"Material","windowType":1}],"tag":"nonEntity3","windowType":1},{"apiClass":"Physics","apiType":"LaminarFlow","created":"1688330408296","displayLabel":"Laminar Flow","icon":"phys_laminar_flow.png","label":"Laminar Flow","lastModified":"0","modelEntityPath":"/physics/spf","name":"spf","nodes":[{"apiClass":"PhysicsFeature","apiType":"FluidProperties","created":"1688330408347","displayLabel":"Fluid Properties 1","icon":"domainlevel_3d.png","label":"Fluid Properties 1","lastModified":"0","modelEntityPath":"/physics/spf/feature/fp1","settings":[{"apiValue":"from_mat","description":"Density","name":"rho_mat","value":"Density (tpf1)"},{"apiValue":"fromCommonDef","description":"Temperature","name":"minput_temperature_src","value":"Common model input"},{"apiValue":"from_mat","name":"mu_mat","value":"Dynamic viscosity (tpf1)"},{"apiValue":"userdef","description":"Absolute pressure","name":"minput_pressure_src","value":"Absolute pressure (spf)"}],"tag":"fp1","type":"Fluid_properties","windowType":1},{"apiClass":"PhysicsFeature","apiType":"init","created":"1688330408357","displayLabel":"Initial Values 1","icon":"domainlevel_3d.png","label":"Initial Values 1","lastModified":"0","modelEntityPath":"/physics/spf/feature/init1","settings":[{"description":["Velocity field, x-component","Velocity field, y-component","Velocity field, z-component"],"name":"u_init"},{"description":"Pressure","name":"p_init","scalarReal":"0.0","value":"0"},{"apiValue":"GlobalSystem","description":"Coordinate system","name":"coordinateSystem","value":"Global coordinate system"}],"tag":"init1","type":"Initial_values","windowType":1},{"apiClass":"PhysicsFeature","apiType":"WallBC","created":"1688330408370","displayLabel":"Wall 1","icon":"boundarylevel_3d.png","label":"Wall 1","lastModified":"0","modelEntityPath":"/physics/spf/feature/wallbc1","settings":[{"apiValue":"NoSlip","description":"Wall condition","name":"BoundaryCondition","value":"No slip"},{"description":["Velocity of sliding wall, x-component","Velocity of sliding wall, y-component","Velocity of sliding wall, z-component"],"name":"uvwwall"},{"description":"Sliding wall","name":"SlidingWall"},{"apiValue":"AutomaticFromFrame","description":"Translational velocity","name":"TranslationalVelocityOption","value":"Automatic from frame"},{"apiValue":"unidirectionalConstraint","description":"Apply reaction terms on","name":"constraintType","value":"Individual dependent variables"},{"apiValue":"elemental","description":"Constraint method","name":"constraintMethod","value":"Elemental"},{"apiValue":"auto","description":"Constraint","name":"constraintOptions","value":"Automatic"}],"tag":"wallbc1","type":"Wall","windowType":1},{"apiClass":"PhysicsFeature","apiType":"InletBoundary","created":"1688331482883","displayLabel":"Inlet 1","icon":"boundarylevel_3d.png","label":"Inlet 1","lastModified":"1715515564937","modelEntityPath":"/physics/spf/feature/inl1","settings":[{"apiValue":"FullyDevelopedFlow","name":"BoundaryCondition","value":"Fully developed flow"},{"description":"Apply condition on each disjoint selection separately","name":"multipleInlets"},{"apiValue":"V0","description":"Fully developed flow option","name":"FullyDevelopedFlowOption","value":"Flow rate"},{"description":"Flow rate","name":"V0fdf","scalarReal":"1.04E-9","value":"1.04e-9"},{"apiValue":"symmetricConstraint","description":"Apply reaction terms on","name":"constraintType","value":"All physics (symmetric)"},{"apiValue":"elemental","description":"Constraint method","name":"constraintMethod","value":"Elemental"},{"apiValue":"pointwiseConstraints","description":"Constraint","name":"constraintOptions","value":"Pointwise constraints"}],"tag":"inl1","type":"Inlet","windowType":1},{"apiClass":"PhysicsFeature","apiType":"InletBoundary","created":"1688331555703","displayLabel":"Inlet 2","icon":"boundarylevel_3d.png","label":"Inlet 2","lastModified":"1715515564937","modelEntityPath":"/physics/spf/feature/inl2","settings":[{"apiValue":"FullyDevelopedFlow","name":"BoundaryCondition","value":"Fully developed flow"},{"description":"Apply condition on each disjoint selection separately","name":"multipleInlets"},{"apiValue":"V0","description":"Fully developed flow option","name":"FullyDevelopedFlowOption","value":"Flow rate"},{"description":"Flow rate","name":"V0fdf","scalarReal":"1.04E-9","value":"1.04e-9"},{"apiValue":"symmetricConstraint","description":"Apply reaction terms on","name":"constraintType","value":"All physics (symmetric)"},{"apiValue":"elemental","description":"Constraint method","name":"constraintMethod","value":"Elemental"},{"apiValue":"pointwiseConstraints","description":"Constraint","name":"constraintOptions","value":"Pointwise constraints"}],"tag":"inl2","type":"Inlet","windowType":1},{"apiClass":"PhysicsFeature","apiType":"InletBoundary","created":"1688331567502","displayLabel":"Inlet 3","icon":"boundarylevel_3d.png","label":"Inlet 3","lastModified":"1715515564937","modelEntityPath":"/physics/spf/feature/inl3","settings":[{"apiValue":"FullyDevelopedFlow","name":"BoundaryCondition","value":"Fully developed flow"},{"description":"Apply condition on each disjoint selection separately","name":"multipleInlets"},{"apiValue":"V0","description":"Fully developed flow option","name":"FullyDevelopedFlowOption","value":"Flow rate"},{"description":"Flow rate","name":"V0fdf","scalarReal":"1.04E-9","value":"1.04e-9"},{"apiValue":"symmetricConstraint","description":"Apply reaction terms on","name":"constraintType","value":"All physics (symmetric)"},{"apiValue":"elemental","description":"Constraint method","name":"constraintMethod","value":"Elemental"},{"apiValue":"pointwiseConstraints","description":"Constraint","name":"constraintOptions","value":"Pointwise constraints"}],"tag":"inl3","type":"Inlet","windowType":1},{"apiClass":"PhysicsFeature","apiType":"InletBoundary","created":"1688331576149","displayLabel":"Inlet 4","icon":"boundarylevel_3d.png","label":"Inlet 4","lastModified":"1715515564937","modelEntityPath":"/physics/spf/feature/inl4","settings":[{"apiValue":"FullyDevelopedFlow","name":"BoundaryCondition","value":"Fully developed flow"},{"description":"Apply condition on each disjoint selection separately","name":"multipleInlets"},{"apiValue":"V0","description":"Fully developed flow option","name":"FullyDevelopedFlowOption","value":"Flow rate"},{"description":"Flow rate","name":"V0fdf","scalarReal":"1.04E-9","value":"1.04e-9"},{"apiValue":"symmetricConstraint","description":"Apply reaction terms on","name":"constraintType","value":"All physics (symmetric)"},{"apiValue":"elemental","description":"Constraint method","name":"constraintMethod","value":"Elemental"},{"apiValue":"pointwiseConstraints","description":"Constraint","name":"constraintOptions","value":"Pointwise constraints"}],"tag":"inl4","type":"Inlet","windowType":1},{"apiClass":"PhysicsFeature","apiType":"Symmetry","created":"1688331583701","displayLabel":"Symmetry 1","icon":"boundarylevel_3d.png","label":"Symmetry 1","lastModified":"0","modelEntityPath":"/physics/spf/feature/sym1","settings":[{"apiValue":"elemental","description":"Constraint method","name":"constraintMethod","value":"Elemental"},{"apiValue":"pointwiseConstraints","description":"Constraint","name":"constraintOptions","value":"Pointwise constraints"}],"tag":"sym1","type":"Symmetry","windowType":1},{"apiClass":"PhysicsFeature","apiType":"Symmetry","created":"1688331594216","displayLabel":"Symmetry 2","icon":"boundarylevel_3d.png","label":"Symmetry 2","lastModified":"0","modelEntityPath":"/physics/spf/feature/sym2","settings":[{"apiValue":"elemental","description":"Constraint method","name":"constraintMethod","value":"Elemental"},{"apiValue":"pointwiseConstraints","description":"Constraint","name":"constraintOptions","value":"Pointwise constraints"}],"tag":"sym2","type":"Symmetry","windowType":1},{"apiClass":"PhysicsFeature","apiType":"OutletBoundary","created":"1688473991666","displayLabel":"Outlet 1","icon":"boundarylevel_3d.png","label":"Outlet 1","lastModified":"0","modelEntityPath":"/physics/spf/feature/out1","settings":[{"name":"BoundaryCondition","value":"Pressure"},{"name":"p0","scalarReal":"0.0","value":"0"},{"description":"Normal flow","name":"NormalFlow"},{"description":"Suppress backflow","name":"SuppressBackflow"},{"apiValue":"StaticPressure","description":"Pressure","name":"PressureType","value":"Static"},{"apiValue":"unidirectionalConstraint","description":"Apply reaction terms on","name":"constraintType","value":"Individual dependent variables"},{"apiValue":"elemental","description":"Constraint method","name":"constraintMethod","value":"Elemental"},{"apiValue":"pointwiseConstraints","description":"Constraint","name":"constraintOptions","value":"Pointwise constraints"}],"tag":"out1","type":"Outlet","windowType":1}],"settings":[{"apiValue":"1","description":"Discretization of fluids","name":"order_fluid","value":"P1+P1"},{"apiValue":"Automatic","description":"Equation form","name":"form","value":"Study controlled"},{"description":"Neglect inertial term (Stokes flow)","name":"StokesFlowProp"},{"apiValue":"Incompressible","description":"Compressibility","name":"Compressibility","value":"Incompressible flow"},{"description":"Enable porous media domains","name":"EnablePorousMediaDomains"},{"description":"Include gravity","name":"IncludeGravity"},{"apiValue":"userdef","description":"Reference temperature","name":"Tref_src","value":"User defined"},{"name":"Tref","value":"293.15[K]"},{"description":"Reference pressure level","name":"pref","value":"1[atm]"},{"description":"Turbulence model type","name":"TurbulenceModelType","value":"None"},{"description":"Streamline diffusion","name":"StreamlineDiffusion"},{"description":"Crosswind diffusion","name":"CrosswindDiffusion"},{"description":"Use dynamic subgrid time scale","name":"useDynamicSubgridTimescale"},{"description":"Limit small time steps effect on stabilization time scale","name":"limitTimeStepInStabilization"},{"description":"Isotropic diffusion","name":"IsotropicDiffusion"},{"apiValue":"Automatic","description":"Use pseudo time stepping for stationary equation form","name":"PseudoTimeSetting","value":"Automatic from physics"},{"description":"CFL number expression","name":"CFLNumbExpr","value":"Automatic"},{"description":["Linear solver","Use Block Navier-Stokes preconditioner"],"name":"useBNS"},{"description":["Velocity field","Velocity field components"],"name":"u","value":["u","u","v","w"]},{"description":"Pressure","name":"p","value":"p"}],"tag":"spf","type":"Laminar_flow","windowType":1},{"apiClass":"Physics","apiType":"LevelSet","created":"1688330408624","displayLabel":"Level Set","icon":"moving_interface_level_set.png","label":"Level Set","lastModified":"0","modelEntityPath":"/physics/ls","name":"ls","nodes":[{"apiClass":"PhysicsFeature","apiType":"LevelSetModel","created":"1688330408634","displayLabel":"Level Set Model 1","icon":"domainlevel_3d.png","label":"Level Set Model 1","lastModified":"1688474586416","modelEntityPath":"/physics/ls/feature/lsm1","settings":[{"description":"Reinitialization parameter","name":"gamma","scalarReal":"1.0","value":"1"},{"description":"Parameter controlling interface thickness","name":"epsilon_ls","value":"10[um]"},{"apiValue":"userdef","description":"Velocity field","name":"u_src","value":"Velocity field (tpf1)"}],"tag":"lsm1","type":"Level_set_model","windowType":1},{"apiClass":"PhysicsFeature","apiType":"init","created":"1688330408637","displayLabel":"Initial Values 1","icon":"domainlevel_3d.png","label":"Initial Values 1","lastModified":"0","modelEntityPath":"/physics/ls/feature/init1","settings":[{"apiValue":"SpecifyPhase","description":"Level set variable","name":"InitialValuesOption","value":"Specify phase"},{"apiValue":"Fluid1phils","name":"FluidInDomain","value":"Fluid 1 (ϕ = 0)"}],"tag":"init1","type":"Initial_values","windowType":1},{"apiClass":"PhysicsFeature","apiType":"initFluid2","created":"1688330408640","displayLabel":"Initial Values, Fluid 2","icon":"domainlevel_3d.png","label":"Initial Values, Fluid 2","lastModified":"1688331969379","modelEntityPath":"/physics/ls/feature/initfluid2","settings":[{"apiValue":"SpecifyPhase","description":"Level set variable","name":"InitialValuesOption","value":"Specify phase"},{"apiValue":"Fluid2phils","name":"FluidInDomain","value":"Fluid 2 (ϕ = 1)"}],"tag":"initfluid2","type":"Initial_values,_Fluid_2","windowType":1},{"apiClass":"PhysicsFeature","apiType":"NoFlow","created":"1688330408642","displayLabel":"No Flow 1","icon":"boundarylevel_3d.png","label":"No Flow 1","lastModified":"0","modelEntityPath":"/physics/ls/feature/nf1","tag":"nf1","type":"No_flow","windowType":1},{"apiClass":"PhysicsFeature","apiType":"InletBoundary","created":"1688331612655","displayLabel":"Inlet 1","icon":"boundarylevel_3d.png","label":"Inlet 1","lastModified":"0","modelEntityPath":"/physics/ls/feature/inl1","settings":[{"apiValue":"Fluid1ls","name":"lscond","value":"Fluid 1 (ϕ = 0)"},{"apiValue":"elemental","description":"Constraint method","name":"constraintMethod","value":"Elemental"},{"apiValue":"pointwiseConstraints","description":"Constraint","name":"constraintOptions","value":"Pointwise constraints"}],"tag":"inl1","type":"Inlet","windowType":1},{"apiClass":"PhysicsFeature","apiType":"InletBoundary","created":"1688331625467","displayLabel":"Inlet 2","icon":"boundarylevel_3d.png","label":"Inlet 2","lastModified":"0","modelEntityPath":"/physics/ls/feature/inl2","settings":[{"apiValue":"Fluid1ls","name":"lscond","value":"Fluid 1 (ϕ = 0)"},{"apiValue":"elemental","description":"Constraint method","name":"constraintMethod","value":"Elemental"},{"apiValue":"pointwiseConstraints","description":"Constraint","name":"constraintOptions","value":"Pointwise constraints"}],"tag":"inl2","type":"Inlet","windowType":1},{"apiClass":"PhysicsFeature","apiType":"InletBoundary","created":"1688331635123","displayLabel":"Inlet 3","icon":"boundarylevel_3d.png","label":"Inlet 3","lastModified":"0","modelEntityPath":"/physics/ls/feature/inl3","settings":[{"apiValue":"Fluid2ls","name":"lscond","value":"Fluid 2 (ϕ = 1)"},{"apiValue":"elemental","description":"Constraint method","name":"constraintMethod","value":"Elemental"},{"apiValue":"pointwiseConstraints","description":"Constraint","name":"constraintOptions","value":"Pointwise constraints"}],"tag":"inl3","type":"Inlet","windowType":1},{"apiClass":"PhysicsFeature","apiType":"InletBoundary","created":"1688331642959","displayLabel":"Inlet 4","icon":"boundarylevel_3d.png","label":"Inlet 4","lastModified":"0","modelEntityPath":"/physics/ls/feature/inl4","settings":[{"apiValue":"Fluid2ls","name":"lscond","value":"Fluid 2 (ϕ = 1)"},{"apiValue":"elemental","description":"Constraint method","name":"constraintMethod","value":"Elemental"},{"apiValue":"pointwiseConstraints","description":"Constraint","name":"constraintOptions","value":"Pointwise constraints"}],"tag":"inl4","type":"Inlet","windowType":1},{"apiClass":"PhysicsFeature","apiType":"SymmetryFluid","created":"1688331649194","displayLabel":"Symmetry 1","icon":"boundarylevel_3d.png","label":"Symmetry 1","lastModified":"0","modelEntityPath":"/physics/ls/feature/sym1","tag":"sym1","type":"Symmetry","windowType":1},{"apiClass":"PhysicsFeature","apiType":"SymmetryFluid","created":"1688331669668","displayLabel":"Symmetry 2","icon":"boundarylevel_3d.png","label":"Symmetry 2","lastModified":"0","modelEntityPath":"/physics/ls/feature/sym2","tag":"sym2","type":"Symmetry","windowType":1},{"apiClass":"PhysicsFeature","apiType":"Outlet","created":"1688474003004","displayLabel":"Outlet 1","icon":"boundarylevel_3d.png","label":"Outlet 1","lastModified":"0","modelEntityPath":"/physics/ls/feature/out1","tag":"out1","type":"Outlet","windowType":1}],"settings":[{"apiValue":"1","description":"Level set variable","name":"order_levelsetvariable","value":"Linear"},{"apiValue":"Automatic","description":"Equation form","name":"form","value":"Study controlled"},{"description":"Crosswind diffusion","name":"LevelSetCrosswindDiffusion"},{"description":"Streamline diffusion","name":"LevelSetStreamlineDiffusion"},{"description":"Use dynamic subgrid time scale","name":"useDynamicSubgridTimescale"},{"description":"Isotropic diffusion","name":"IsotropicDiffusion"},{"apiValue":"NonConservativeForm","description":"Convective term","name":"ConvectiveTerm","value":"Nonconservative form"},{"description":"Level set variable","name":"phils","value":"phils"},{"description":"Reciprocal initial interface distance","name":"GI","value":"GI"}],"tag":"ls","type":"Level_Set","windowType":1},{"apiClass":"NonEntity","icon":"multiphysics.png","label":"Multiphysics","nodes":[{"apiClass":"MultiphysicsCoupling","apiType":"TwoPhaseFlowLevelSet","created":"1688330408699","displayLabel":"Two-Phase Flow, Level Set 1","icon":"phys_level_set.png","label":"Two-Phase Flow, Level Set 1","lastModified":"1688331841231","modelEntityPath":"/multiphysics/tpf1","name":"tpf1","settings":[{"apiValue":"fromCommonDef","description":"Temperature","name":"minput_temperature_src","value":"Common model input"},{"apiValue":"Newtonian","description":"Constitutive relation","name":"Constitutiverelation1","value":"Specify dynamic viscosity"},{"apiValue":"from_mat","description":"Density","name":"rho1_mat","value":"From material"},{"apiValue":"mat1","description":"Fluid 1","name":"Fluid1","value":"PPG (mat1)"},{"apiValue":"from_mat","name":"mu1_mat","value":"From material"},{"apiValue":"Newtonian","description":"Constitutive relation","name":"Constitutiverelation2","value":"Specify dynamic viscosity"},{"apiValue":"from_mat","description":"Density","name":"rho2_mat","value":"From material"},{"apiValue":"mat2","description":"Fluid 2","name":"Fluid2","value":"PEG (mat2)"},{"apiValue":"from_mat","name":"mu2_mat","value":"From material"},{"apiValue":"VolumeAverage","description":"Density averaging","name":"densityAveraging","value":"Volume average"},{"apiValue":"VolumeAverage","description":"Viscosity averaging","name":"viscosityAveraging","value":"Volume average"},{"description":"Include surface tension force in momentum equation","name":"IncludeSurfaceTension"},{"apiValue":"spf","description":"Fluid flow","name":"Fluid_physics","value":"Laminar Flow (spf)"},{"apiValue":"ls","description":"Moving interface","name":"Mathematics_physics","value":"Level Set (ls)"},{"apiValue":"userdef","description":"Absolute pressure","name":"minput_pressure_src","value":"Absolute pressure (spf)"},{"description":"Fluid_showDependencies","name":"Fluid_showDependencies"},{"apiValue":"none","description":"Multiphase material","name":"multiphaseMaterialList","value":"Locally defined"}],"tag":"tpf1","type":"Two-phase_flow_level_set","windowType":1},{"apiClass":"MultiphysicsCoupling","apiType":"WettedWall","created":"1688330408733","displayLabel":"Wetted Wall 1","icon":"boundarylevel_3d.png","label":"Wetted Wall 1","lastModified":"1688331841231","modelEntityPath":"/multiphysics/ww1","name":"ww1","settings":[{"apiValue":"SpecifyContactAngleDirectly","description":"Specify contact angle","name":"SpecifyContactAngle","value":"Directly"},{"description":"Contact angle","name":"thetaw","value":"pi/2"},{"apiValue":"AutomaticFromFrame","description":"Translational velocity","name":"TranslationalVelocityOption","value":"Automatic from frame"},{"apiValue":"NavierSlip","description":"Wall condition","name":"BoundaryCondition","value":"Navier slip"},{"apiValue":"hmin","description":"Slip length","name":"NavierSlip","value":"Factor of minimum element length"},{"name":"beta_factor","scalarReal":"1.0","value":"1"},{"apiValue":"spf","description":"Fluid flow","name":"Fluid_physics","value":"Laminar Flow (spf)"},{"apiValue":"ls","description":"Moving interface","name":"Mathematics_physics","value":"Level Set (ls)"},{"description":"Fluid_showDependencies","name":"Fluid_showDependencies"},{"apiValue":"nitscheConstraints","description":"Constraint","name":"constraintOptions","value":"Nitsche constraints"}],"tag":"ww1","type":"Wetted_wall","windowType":1}],"tag":"nonEntity4","windowType":1},{"apiClass":"NonEntity","icon":"mesh.png","label":"Meshes","nodes":[{"apiClass":"MeshSequence","created":"1688330408284","displayLabel":"Mesh 1","icon":"mesh.png","label":"Mesh 1","lastModified":"1688474034642","modelEntityPath":"/mesh/mesh1","settings":[{"apiValue":"automatic","description":"Type","name":"meshtype","value":"Physics-controlled mesh"},{"apiValue":"6.0","description":"Element size","name":"meshsize","value":"Coarse"},{"apiValue":"visible","description":"Phys is visible","name":"physvisible","value":"Visible"}],"tag":"mesh1","type":"Mesh","windowType":1},{"apiClass":"MeshSequence","created":"1688537144543","displayLabel":"Mesh 2","icon":"mesh_locked.png","label":"Mesh 2","lastModified":"1715516049488","modelEntityPath":"/mesh/mesh2","settings":[{"apiValue":"manual","description":"Controlled by adaptation study","name":"studyref","value":"Study 1: Time Dependent"}],"tag":"mesh2","type":"Mesh","windowType":1},{"apiClass":"MeshSequence","created":"1688545369039","displayLabel":"Mesh 3","icon":"mesh_locked.png","label":"Mesh 3","lastModified":"1715519635517","modelEntityPath":"/mesh/mesh3","settings":[{"apiValue":"manual","description":"Controlled by adaptation study","name":"studyref","value":"Study 1: Time Dependent"}],"tag":"mesh3","type":"Mesh","windowType":1},{"apiClass":"MeshSequence","created":"1688553079994","displayLabel":"Mesh 4","icon":"mesh_locked.png","label":"Mesh 4","lastModified":"1715520962873","modelEntityPath":"/mesh/mesh4","settings":[{"apiValue":"manual","description":"Controlled by adaptation study","name":"studyref","value":"Study 1: Time Dependent"}],"tag":"mesh4","type":"Mesh","windowType":1},{"apiClass":"MeshSequence","created":"1688555659631","displayLabel":"Mesh 5","icon":"mesh_locked.png","label":"Mesh 5","lastModified":"1715522117074","modelEntityPath":"/mesh/mesh5","settings":[{"apiValue":"manual","description":"Controlled by adaptation study","name":"studyref","value":"Study 1: Time Dependent"}],"tag":"mesh5","type":"Mesh","windowType":1},{"apiClass":"MeshSequence","created":"1688557831818","displayLabel":"Mesh 6","icon":"mesh_locked.png","label":"Mesh 6","lastModified":"1715522936498","modelEntityPath":"/mesh/mesh6","settings":[{"apiValue":"manual","description":"Controlled by adaptation study","name":"studyref","value":"Study 1: Time Dependent"}],"tag":"mesh6","type":"Mesh","windowType":1},{"apiClass":"MeshSequence","created":"1688559350712","displayLabel":"Mesh 7","icon":"mesh_locked.png","label":"Mesh 7","lastModified":"1715523548415","modelEntityPath":"/mesh/mesh7","settings":[{"apiValue":"manual","description":"Controlled by adaptation study","name":"studyref","value":"Study 1: Time Dependent"}],"tag":"mesh7","type":"Mesh","windowType":1},{"apiClass":"MeshSequence","created":"1688561134938","displayLabel":"Mesh 8","icon":"mesh_locked.png","label":"Mesh 8","lastModified":"1715524025388","modelEntityPath":"/mesh/mesh8","settings":[{"apiValue":"manual","description":"Controlled by adaptation study","name":"studyref","value":"Study 1: Time Dependent"}],"tag":"mesh8","type":"Mesh","windowType":1},{"apiClass":"MeshSequence","created":"1688562784813","displayLabel":"Mesh 9","icon":"mesh_locked.png","label":"Mesh 9","lastModified":"1715524461174","modelEntityPath":"/mesh/mesh9","settings":[{"apiValue":"manual","description":"Controlled by adaptation study","name":"studyref","value":"Study 1: Time Dependent"}],"tag":"mesh9","type":"Mesh","windowType":1},{"apiClass":"MeshSequence","created":"1688563980041","displayLabel":"Mesh 10","icon":"mesh_locked.png","label":"Mesh 10","lastModified":"1715524843247","modelEntityPath":"/mesh/mesh10","settings":[{"apiValue":"manual","description":"Controlled by adaptation study","name":"studyref","value":"Study 1: Time Dependent"}],"tag":"mesh10","type":"Mesh","windowType":1},{"apiClass":"MeshSequence","created":"1688565133175","displayLabel":"Mesh 11","icon":"mesh_locked.png","label":"Mesh 11","lastModified":"1715525309059","modelEntityPath":"/mesh/mesh11","settings":[{"apiValue":"manual","description":"Controlled by adaptation study","name":"studyref","value":"Study 1: Time Dependent"}],"tag":"mesh11","type":"Mesh","windowType":1}],"tag":"nonEntity5","windowType":1}],"settings":[{"apiValue":"useglobal","description":"Unit system","name":"basesystem","value":"Same as global system (SI)"},{"apiValue":"on","description":"Always define all frames","name":"defineAllFrames","value":"true"},{"apiValue":"automatic","description":"Geometry shape function","name":"sorderprop","value":"Automatic"},{"apiValue":"on","description":"Avoid inverted elements by curving interior domain elements","name":"curvedinterior","value":"true"}],"spaceDimension":3,"tag":"comp1","type":"Component[model]","windowType":1},{"apiClass":"Study","created":"1688330408828","displayLabel":"Study 1","icon":"study.png","label":"Study 1","lastComputationTime":"10004152","lastModified":"1715526931383","modelEntityPath":"/study/std1","nodes":[{"apiClass":"StudyFeature","apiType":"PhaseInitialization","created":"1688330408889","displayLabel":"Phase Initialization","icon":"transient_initialization.png","label":"Phase Initialization","lastModified":"1688473756782","modelEntityPath":"/study/std1/feature/phasei","settings":[{"apiValue":"off","description":"Plot","name":"plot","value":"false"},{"apiValue":"all","description":"Probes","name":"probesel","value":"All"},{"apiValue":"pout","description":"Update at","name":"probefreq","value":"Steps stored in output"},{"apiValue":"off","description":["Settings","Initial values of variables solved for"],"name":"useinitsol","value":"false"},{"apiValue":"off","description":["Settings","Values of variables not solved for"],"name":"usesol","value":"false"},{"apiValue":"none","description":"Adaptation and error estimates","name":"errestandadap","value":"None"},{"apiValue":"off","description":"Auxiliary sweep","name":"useparam","value":"false"},{"apiValue":"off","description":"Define load cases","name":"useloadcase","value":"false"}],"tag":"phasei","type":"Phase_initialization","windowType":1},{"apiClass":"StudyFeature","apiType":"Transient","created":"1688330409285","displayLabel":"Time Dependent","icon":"study_time_dependent.png","label":"Time Dependent","lastModified":"1715526931383","modelEntityPath":"/study/std1/feature/time","settings":[{"apiValue":"s","description":"Time unit","name":"tunit","value":"s"},{"apiValue":"off","description":"Tolerance","name":"usertol","value":"false"},{"apiValue":"off","description":"Plot","name":"plot","value":"false"},{"apiValue":"all","description":"Probes","name":"probesel","value":"All"},{"apiValue":"tsteps","description":"Update at","name":"probefreq","value":"Time steps taken by solver"},{"apiValue":"on","description":["Settings","Initial values of variables solved for"],"name":"useinitsol","value":"true"},{"apiValue":"init","description":"Method","name":"initmethod","value":"Initial expression"},{"apiValue":"auto","description":"Time (s)","name":"solnum","value":"Automatic (single solution)"},{"apiValue":"off","description":["Settings","Values of variables not solved for"],"name":"usesol","value":"false"},{"apiValue":"adaption","description":"Adaptive mesh refinement","name":"timeadaption","value":"Adaptive mesh refinement"},{"apiValue":"manual","description":["Time-interval length","Time-interval control"],"name":"tauto","value":"Manual"},{"apiValue":"longest","description":["Adaptation method","Mesh element control"],"name":"rmethod","value":"Longest edge refinement"},{"apiValue":"off","description":"Auxiliary sweep","name":"useparam","value":"false"},{"apiValue":"off","description":"Automatic remeshing","name":"autoremesh","value":"false"}],"tag":"time","type":"Time_dependent","windowType":1},{"apiClass":"NonEntity","icon":"solver_sequence.png","label":"Solver Configurations","nodes":[{"apiClass":"SolverSequence","created":"1688331831776","displayLabel":"Solution 1","icon":"solver_sequence1.png","label":"Solution 1","lastModified":"1734197571446","modelEntityPath":"/sol/sol1","name":"sol1","nodes":[{"apiClass":"SolverFeature","apiType":"StudyStep","created":"1715515583595","displayLabel":"Compile Equations: Phase Initialization","icon":"solver_studystep.png","label":"Compile Equations: Phase Initialization","lastModified":"1734197571446","modelEntityPath":"/sol/sol1/feature/st1","settings":[{"apiValue":"phasei","description":"Use study step","name":"studystep","value":"Phase Initialization"},{"apiValue":"off","description":"Split complex variables in real and imaginary parts","name":"splitcomplex","value":"false"},{"apiValue":"parent","description":"Partitioning method for distributed computing","name":"partmethod","value":"From parent"},{"apiValue":"off","description":"Save previous solution","name":"saveprevioussolution","value":"false"},{"apiValue":"all","description":"Use entities","name":"useent","value":"All"},{"apiValue":"off","description":"Keep warnings in stored log","name":"keeplog","value":"false"}],"tag":"st1","type":"Compile_equations","windowType":1},{"apiClass":"SolverFeature","apiType":"Variables","created":"1715515583600","displayLabel":"Dependent Variables 1","icon":"solver_variables.png","label":"Dependent Variables 1","lastModified":"1734197571446","modelEntityPath":"/sol/sol1/feature/v1","nodes":[{"apiClass":"SolverFeature","apiType":"Field","created":"1715515584255","displayLabel":"Reciprocal initial interface distance (comp1.GI)","icon":"solver_field.png","label":"Reciprocal initial interface distance (comp1.GI)","lastModified":"0","modelEntityPath":"/sol/sol1/feature/v1/feature/comp1_GI","settings":[{"apiValue":"parent","description":"Method","name":"scalemethod","value":"From parent"},{"apiValue":"parent","description":"Method","name":"resscalemethod","value":"From parent"}],"tag":"comp1_GI","type":"Field","windowType":1},{"apiClass":"SolverFeature","apiType":"Field","created":"1715515584257","displayLabel":"Pressure (comp1.p)","icon":"solver_field.png","label":"Pressure (comp1.p)","lastModified":"0","modelEntityPath":"/sol/sol1/feature/v1/feature/comp1_p","settings":[{"apiValue":"parent","description":"Method","name":"scalemethod","value":"From parent"},{"apiValue":"parent","description":"Method","name":"resscalemethod","value":"From parent"}],"tag":"comp1_p","type":"Field","windowType":1},{"apiClass":"SolverFeature","apiType":"Field","created":"1715515584258","displayLabel":"Level set variable (comp1.phils)","icon":"solver_field.png","label":"Level set variable (comp1.phils)","lastModified":"0","modelEntityPath":"/sol/sol1/feature/v1/feature/comp1_phils","settings":[{"apiValue":"parent","description":"Method","name":"scalemethod","value":"From parent"},{"apiValue":"parent","description":"Method","name":"resscalemethod","value":"From parent"}],"tag":"comp1_phils","type":"Field","windowType":1},{"apiClass":"SolverFeature","apiType":"Field","created":"1715515584259","displayLabel":"Velocity field (comp1.u)","icon":"solver_field.png","label":"Velocity field (comp1.u)","lastModified":"0","modelEntityPath":"/sol/sol1/feature/v1/feature/comp1_u","settings":[{"apiValue":"parent","description":"Method","name":"scalemethod","value":"From parent"},{"apiValue":"parent","description":"Method","name":"resscalemethod","value":"From parent"}],"tag":"comp1_u","type":"Field","windowType":1},{"apiClass":"SolverFeature","apiType":"State","created":"1715515584260","displayLabel":"Help ode variable for fully developed flow (comp1.spf.inl1.Pinlfdf)","icon":"solver_state.png","label":"Help ode variable for fully developed flow (comp1.spf.inl1.Pinlfdf)","lastModified":"0","modelEntityPath":"/sol/sol1/feature/v1/feature/comp1_spf_inl1_Pinlfdf","settings":[{"apiValue":"on","description":"Store in output","name":"out","value":"true"},{"apiValue":"parent","description":"Method","name":"scalemethod","value":"From parent"},{"apiValue":"parent","description":"Method","name":"resscalemethod","value":"From parent"}],"tag":"comp1_spf_inl1_Pinlfdf","type":"State","windowType":1},{"apiClass":"SolverFeature","apiType":"State","created":"1715515584261","displayLabel":"Help ode variable for fully developed flow (comp1.spf.inl2.Pinlfdf)","icon":"solver_state.png","label":"Help ode variable for fully developed flow (comp1.spf.inl2.Pinlfdf)","lastModified":"0","modelEntityPath":"/sol/sol1/feature/v1/feature/comp1_spf_inl2_Pinlfdf","settings":[{"apiValue":"on","description":"Store in output","name":"out","value":"true"},{"apiValue":"parent","description":"Method","name":"scalemethod","value":"From parent"},{"apiValue":"parent","description":"Method","name":"resscalemethod","value":"From parent"}],"tag":"comp1_spf_inl2_Pinlfdf","type":"State","windowType":1},{"apiClass":"SolverFeature","apiType":"State","created":"1715515584262","displayLabel":"Help ode variable for fully developed flow (comp1.spf.inl3.Pinlfdf)","icon":"solver_state.png","label":"Help ode variable for fully developed flow (comp1.spf.inl3.Pinlfdf)","lastModified":"0","modelEntityPath":"/sol/sol1/feature/v1/feature/comp1_spf_inl3_Pinlfdf","settings":[{"apiValue":"on","description":"Store in output","name":"out","value":"true"},{"apiValue":"parent","description":"Method","name":"scalemethod","value":"From parent"},{"apiValue":"parent","description":"Method","name":"resscalemethod","value":"From parent"}],"tag":"comp1_spf_inl3_Pinlfdf","type":"State","windowType":1},{"apiClass":"SolverFeature","apiType":"State","created":"1715515584263","displayLabel":"Help ode variable for fully developed flow (comp1.spf.inl4.Pinlfdf)","icon":"solver_state.png","label":"Help ode variable for fully developed flow (comp1.spf.inl4.Pinlfdf)","lastModified":"0","modelEntityPath":"/sol/sol1/feature/v1/feature/comp1_spf_inl4_Pinlfdf","settings":[{"apiValue":"on","description":"Store in output","name":"out","value":"true"},{"apiValue":"parent","description":"Method","name":"scalemethod","value":"From parent"},{"apiValue":"parent","description":"Method","name":"resscalemethod","value":"From parent"}],"tag":"comp1_spf_inl4_Pinlfdf","type":"State","windowType":1}],"settings":[{"apiValue":"auto","description":"Method","name":"scalemethod","value":"Automatic"},{"apiValue":"auto","description":"Method","name":"resscalemethod","value":"Automatic"},{"apiValue":"auto","description":"Parameters","name":"initparametersmethod","value":"Automatic"},{"apiValue":"off","description":"Keep warnings in stored log","name":"keeplog","value":"false"}],"tag":"v1","type":"Dependent_variables","windowType":1},{"apiClass":"SolverFeature","apiType":"Stationary","created":"1715515584266","displayLabel":"Stationary Solver 1","icon":"solver_stationary.png","label":"Stationary Solver 1","lastModified":"1734197571446","modelEntityPath":"/sol/sol1/feature/s1","nodes":[{"apiClass":"SolverFeature","apiType":"Advanced","created":"1715515584269","displayLabel":"Advanced","icon":"solver_advanced.png","label":"Advanced","lastModified":"0","modelEntityPath":"/sol/sol1/feature/s1/feature/aDef","settings":[{"apiValue":"auto","description":"Matrix symmetry","name":"symmetric","value":"Automatic"},{"apiValue":"auto","description":"Matrix format","name":"matrixformat","value":"Automatic"},{"apiValue":"on","description":"Row equilibration","name":"rowscale","value":"true"},{"apiValue":"auto","description":"Null-space function","name":"nullfun","value":"Automatic"},{"description":"Orthonormal block limit","name":"orthonormallimit","scalarReal":"1.0E7","value":"10000000"},{"apiValue":"off","description":"Store last residual","name":"storeresidual","value":"false"},{"apiValue":"on","description":"Solver log","name":"convinfo","value":"Normal"},{"apiValue":"frompreferences","description":"Recovery saving","name":"recoverysavinginfo","value":"From preferences"},{"apiValue":"frompreferences","description":"Force save of recovery file","name":"recoverysaveforce","value":"From preferences"},{"apiValue":"on","description":"Automatic rescaling of linear equations","name":"autorescale","value":"true"},{"description":"Assembly block size","name":"blocksize","scalarReal":"1000.0","value":"1000"},{"apiValue":"off","description":"Assembly block size","name":"blocksizeactive","value":"false"},{"apiValue":"auto","description":"Use distributed solution for assembly","name":"assemdistrsol","value":"Automatic"},{"apiValue":"on","description":"Reuse sparsity pattern","name":"cachepattern","value":"true"},{"apiValue":"auto","description":"Method","name":"cachepatternmethod","value":"Automatic"},{"apiValue":"on","description":"Optimize data locality on cluster","name":"assemloc","value":"true"},{"apiValue":"off","description":"Use thread scheduling for matrix assembly","name":"optthread","value":"false"},{"apiValue":"off","description":"Use static distribution of assembly blocks","name":"statblockdistr","value":"false"},{"apiValue":"off","description":"Allow complex-valued output from functions with real input","name":"complexfun","value":"false"},{"apiValue":"on","description":"Stop when undefined mathematical operation is detected","name":"matherr","value":"true"},{"apiValue":"off","description":"Check for undefined numerical values after each operation","name":"checkmatherr","value":"false"},{"apiValue":"on","description":"Optimize element data initialization","name":"elemdatainit","value":"true"},{"description":"Drop tolerance for local matrix contributions","name":"assemtol","scalarReal":"1.0E-12","value":"1.0E-12"},{"apiValue":"off","description":"Manual control of reassembly","name":"keep","value":"false"}],"tag":"aDef","type":"Advanced","windowType":1},{"apiClass":"SolverFeature","apiType":"FullyCoupled","created":"1715515584271","displayLabel":"Fully Coupled 1","icon":"solver_fullycoupled.png","label":"Fully Coupled 1","lastModified":"0","modelEntityPath":"/sol/sol1/feature/s1/feature/fc1","settings":[{"apiValue":"auto","description":"Nonlinear method","name":"dtech","value":"Automatic (Newton)"},{"description":"Initial damping factor","name":"initstep","scalarReal":"0.01","value":"0.01"},{"description":"Minimum damping factor","name":"minstep","scalarReal":"1.0E-6","value":"1.0E-6"},{"description":"Restriction for step-size update","name":"rstep","scalarReal":"10.0","value":"10"},{"description":"Restriction for step-size increase","name":"rstepabs","scalarReal":"1.0","value":"1"},{"apiValue":"auto","description":"Use recovery damping factor","name":"useminsteprecovery","value":"Automatic"},{"description":"Recovery damping factor","name":"minsteprecovery","scalarReal":"0.75","value":"0.75"},{"apiValue":"on","description":"Update automatic scale factors in weights","name":"updweightsauto","value":"true"},{"apiValue":"tol","description":"Termination technique","name":"ntermauto","value":"Tolerance"},{"description":"Maximum number of iterations","name":"maxiter","scalarReal":"50.0","value":"50"},{"description":"Tolerance factor","name":"ntolfact","scalarReal":"1.0","value":"1"},{"apiValue":"auto","description":"Termination criterion","name":"termonres","value":"Solution or residual"},{"description":"Residual factor","name":"reserrfact","scalarReal":"1000.0","value":"1000"},{"apiValue":"off","description":"Plot","name":"plot","value":"false"},{"apiValue":"none","description":"Probes","name":"probesel","value":"None"}],"tag":"fc1","type":"Fully_coupled","windowType":1},{"apiClass":"SolverFeature","apiType":"Direct","created":"1715515584272","displayLabel":"Direct, interface distance (ls)","icon":"solver_direct.png","label":"Direct, interface distance (ls)","lastModified":"0","modelEntityPath":"/sol/sol1/feature/s1/feature/d1","settings":[{"apiValue":"pardiso","description":"Solver","name":"linsolver","value":"PARDISO"},{"apiValue":"on","description":"Reuse preordering","name":"reusereorder","value":"true"},{"description":"Pivoting perturbation","name":"pivotperturb","scalarReal":"1.0E-13","value":"1.0E-13"},{"apiValue":"auto","description":"Out-of-core","name":"ooc","value":"Automatic"},{"description":"Memory fraction for out-of-core","name":"memfracooc","scalarReal":"0.99","value":"0.99"},{"apiValue":"auto","description":"In-core memory method","name":"incore","value":"Automatic"},{"description":"Minimum in-core memory (MB)","name":"minicmemory","scalarReal":"512.0","value":"512"},{"description":"Used fraction of total memory","name":"usetotmemory","scalarReal":"0.8","value":"0.8"},{"description":"Internal memory usage factor","name":"internalmemusage","scalarReal":"3.0","value":"3"},{"apiValue":"auto","description":"Preordering algorithm","name":"pardreorder","value":"Automatic"},{"apiValue":"auto","description":"Scheduling method","name":"pardschedule","value":"Auto"},{"apiValue":"on","description":"Row preordering","name":"pardrreorder","value":"true"},{"apiValue":"on","description":"Bunch–Kaufman pivoting","name":"pivotstrategy","value":"true"},{"apiValue":"on","description":"Multithreaded forward and backward solve","name":"pardmtsolve","value":"true"},{"apiValue":"on","description":"Parallel Direct Sparse Solver for Clusters","name":"clusterpardiso","value":"true"},{"apiValue":"auto","description":"Check error estimate","name":"errorchk","value":"Automatic"},{"description":"Factor in error estimate","name":"rhob","scalarReal":"1.0","value":"1"},{"apiValue":"on","description":"Iterative refinement","name":"iterrefine","value":"true"},{"description":"Maximum number of refinements","name":"maxrefinesteps","scalarReal":"15.0","value":"15"},{"description":"Error ratio bound","name":"errorratiobound","scalarReal":"0.5","value":"0.5"},{"apiValue":"off","description":"Use in nonlinear solver","name":"nliniterrefine","value":"false"}],"tag":"d1","type":"Direct","windowType":1}],"settings":[{"description":"Relative tolerance","name":"stol","scalarReal":"0.001","value":"0.001"},{"apiValue":"auto","description":"Linearity","name":"nonlin","value":"Automatic"},{"apiValue":"on","description":"Reaction forces","name":"reacf","value":"true"},{"apiValue":"off","description":"Use lumping when computing fluxes","name":"lumpedflux","value":"false"},{"apiValue":"off","description":"Keep warnings in stored log","name":"keeplog","value":"false"}],"tag":"s1","type":"Stationary_solver","windowType":1},{"apiClass":"SolverFeature","apiType":"StoreSolution","created":"1715515584282","displayLabel":"Solution Store 1","icon":"solver_storesolution.png","label":"Solution Store 1","lastModified":"1734197571446","modelEntityPath":"/sol/sol1/feature/su1","name":"sol2","tag":"su1","type":"Solution_store","windowType":1},{"apiClass":"SolverFeature","apiType":"StudyStep","created":"1715515584286","displayLabel":"Compile Equations: Time Dependent","icon":"solver_studystep.png","label":"Compile Equations: Time Dependent","lastModified":"1734197571446","modelEntityPath":"/sol/sol1/feature/st2","settings":[{"apiValue":"time","description":"Use study step","name":"studystep","value":"Time Dependent"},{"apiValue":"off","description":"Split complex variables in real and imaginary parts","name":"splitcomplex","value":"false"},{"apiValue":"parent","description":"Partitioning method for distributed computing","name":"partmethod","value":"From parent"},{"apiValue":"off","description":"Save previous solution","name":"saveprevioussolution","value":"false"},{"apiValue":"all","description":"Use entities","name":"useent","value":"All"},{"apiValue":"off","description":"Keep warnings in stored log","name":"keeplog","value":"false"}],"tag":"st2","type":"Compile_equations","windowType":1},{"apiClass":"SolverFeature","apiType":"Variables","created":"1715515584318","displayLabel":"Dependent Variables 2","icon":"solver_variables.png","label":"Dependent Variables 2","lastModified":"1734197571446","modelEntityPath":"/sol/sol1/feature/v2","nodes":[{"apiClass":"SolverFeature","apiType":"Field","created":"1715515585333","displayLabel":"Reciprocal initial interface distance (comp1.GI)","icon":"solver_field.png","label":"Reciprocal initial interface distance (comp1.GI)","lastModified":"1715519635517","modelEntityPath":"/sol/sol1/feature/v2/feature/comp1_GI","settings":[{"apiValue":"parent","description":"Method","name":"scalemethod","value":"From parent"},{"apiValue":"parent","description":"Method","name":"resscalemethod","value":"From parent"},{"description":"Threshold for updating residual scale","name":"resscalethresh","scalarReal":"100.0","value":"100.0"}],"tag":"comp1_GI","type":"Field","windowType":1},{"apiClass":"SolverFeature","apiType":"Field","created":"1715515585347","displayLabel":"Pressure (comp1.p)","icon":"solver_field.png","label":"Pressure (comp1.p)","lastModified":"1715519635517","modelEntityPath":"/sol/sol1/feature/v2/feature/comp1_p","settings":[{"apiValue":"parent","description":"Method","name":"scalemethod","value":"From parent"},{"apiValue":"parent","description":"Method","name":"resscalemethod","value":"From parent"},{"description":"Threshold for updating residual scale","name":"resscalethresh","scalarReal":"100.0","value":"100.0"}],"tag":"comp1_p","type":"Field","windowType":1},{"apiClass":"SolverFeature","apiType":"Field","created":"1715515585348","displayLabel":"Level set variable (comp1.phils)","icon":"solver_field.png","label":"Level set variable (comp1.phils)","lastModified":"1715519635517","modelEntityPath":"/sol/sol1/feature/v2/feature/comp1_phils","settings":[{"apiValue":"manual","description":"Method","name":"scalemethod","value":"Manual"},{"description":"Scale","name":"scaleval","scalarReal":"1.0","value":"1"},{"apiValue":"parent","description":"Method","name":"resscalemethod","value":"From parent"},{"description":"Threshold for updating residual scale","name":"resscalethresh","scalarReal":"100.0","value":"100.0"}],"tag":"comp1_phils","type":"Field","windowType":1},{"apiClass":"SolverFeature","apiType":"Field","created":"1715515585361","displayLabel":"Velocity field (comp1.u)","icon":"solver_field.png","label":"Velocity field (comp1.u)","lastModified":"1715519635517","modelEntityPath":"/sol/sol1/feature/v2/feature/comp1_u","settings":[{"apiValue":"parent","description":"Method","name":"scalemethod","value":"From parent"},{"apiValue":"parent","description":"Method","name":"resscalemethod","value":"From parent"},{"description":"Threshold for updating residual scale","name":"resscalethresh","scalarReal":"100.0","value":"100.0"}],"tag":"comp1_u","type":"Field","windowType":1},{"apiClass":"SolverFeature","apiType":"State","created":"1715515585368","displayLabel":"Help ode variable for fully developed flow (comp1.spf.inl1.Pinlfdf)","icon":"solver_state.png","label":"Help ode variable for fully developed flow (comp1.spf.inl1.Pinlfdf)","lastModified":"1715519635517","modelEntityPath":"/sol/sol1/feature/v2/feature/comp1_spf_inl1_Pinlfdf","settings":[{"apiValue":"on","description":"Store in output","name":"out","value":"true"},{"apiValue":"parent","description":"Method","name":"scalemethod","value":"From parent"},{"apiValue":"parent","description":"Method","name":"resscalemethod","value":"From parent"}],"tag":"comp1_spf_inl1_Pinlfdf","type":"State","windowType":1},{"apiClass":"SolverFeature","apiType":"State","created":"1715515585374","displayLabel":"Help ode variable for fully developed flow (comp1.spf.inl2.Pinlfdf)","icon":"solver_state.png","label":"Help ode variable for fully developed flow (comp1.spf.inl2.Pinlfdf)","lastModified":"1715519635517","modelEntityPath":"/sol/sol1/feature/v2/feature/comp1_spf_inl2_Pinlfdf","settings":[{"apiValue":"on","description":"Store in output","name":"out","value":"true"},{"apiValue":"parent","description":"Method","name":"scalemethod","value":"From parent"},{"apiValue":"parent","description":"Method","name":"resscalemethod","value":"From parent"}],"tag":"comp1_spf_inl2_Pinlfdf","type":"State","windowType":1},{"apiClass":"SolverFeature","apiType":"State","created":"1715515585380","displayLabel":"Help ode variable for fully developed flow (comp1.spf.inl3.Pinlfdf)","icon":"solver_state.png","label":"Help ode variable for fully developed flow (comp1.spf.inl3.Pinlfdf)","lastModified":"1715519635517","modelEntityPath":"/sol/sol1/feature/v2/feature/comp1_spf_inl3_Pinlfdf","settings":[{"apiValue":"on","description":"Store in output","name":"out","value":"true"},{"apiValue":"parent","description":"Method","name":"scalemethod","value":"From parent"},{"apiValue":"parent","description":"Method","name":"resscalemethod","value":"From parent"}],"tag":"comp1_spf_inl3_Pinlfdf","type":"State","windowType":1},{"apiClass":"SolverFeature","apiType":"State","created":"1715515585384","displayLabel":"Help ode variable for fully developed flow (comp1.spf.inl4.Pinlfdf)","icon":"solver_state.png","label":"Help ode variable for fully developed flow (comp1.spf.inl4.Pinlfdf)","lastModified":"1715519635517","modelEntityPath":"/sol/sol1/feature/v2/feature/comp1_spf_inl4_Pinlfdf","settings":[{"apiValue":"on","description":"Store in output","name":"out","value":"true"},{"apiValue":"parent","description":"Method","name":"scalemethod","value":"From parent"},{"apiValue":"parent","description":"Method","name":"resscalemethod","value":"From parent"}],"tag":"comp1_spf_inl4_Pinlfdf","type":"State","windowType":1}],"settings":[{"apiValue":"auto","description":"Method","name":"scalemethod","value":"Automatic"},{"apiValue":"manual","description":"Method","name":"resscalemethod","value":"Manual"},{"description":"Scale","name":"resscaleval","scalarReal":"1.0","value":"1.0"},{"description":"Threshold for updating residual scale","name":"resscalethresh","scalarReal":"100.0","value":"100.0"},{"apiValue":"auto","description":"Parameters","name":"initparametersmethod","value":"Automatic"},{"apiValue":"off","description":"Keep warnings in stored log","name":"keeplog","value":"false"}],"tag":"v2","type":"Dependent_variables","windowType":1},{"apiClass":"SolverFeature","apiType":"Time","created":"1715515585413","displayLabel":"Time-Dependent Solver 1","icon":"solver_time.png","label":"Time-Dependent Solver 1","lastModified":"1734197571446","modelEntityPath":"/sol/sol1/feature/t1","nodes":[{"apiClass":"SolverFeature","apiType":"TimeAdaption","created":"1715515585431","displayLabel":"Adaptive Mesh Refinement","icon":"solver_timeadaption.png","label":"Adaptive Mesh Refinement","lastModified":"1715526931383","modelEntityPath":"/sol/sol1/feature/t1/feature/taDef","settings":[{"description":"Interval reduction factor","name":"rf","scalarReal":"0.5","value":"0.5"},{"description":"Interval length","name":"tfrac","scalarReal":"0.1","value":"0.1"},{"apiValue":"off","description":"Interval length","name":"tfracactive","value":"false"},{"description":"Minimal interval length","name":"minti","scalarReal":"0.01","value":"0.01"},{"apiValue":"off","description":"Minimal interval length","name":"mintiactive","value":"false"},{"description":"Maximum number of refinements","name":"maxrefinement","scalarReal":"2.0","value":"2"},{"apiValue":"off","description":"Convert to simplex mesh","name":"convertmesh","value":"false"},{"apiValue":"globalmin","description":"Element selection","name":"elselect","value":"Rough global minimum"},{"description":"Element count growth factor","name":"globalminpar","scalarReal":"1.7","value":"1.7"},{"apiValue":"on","description":"Store solution when new meshes are created","name":"storesolmesh","value":"true"},{"apiValue":"user","description":"Error estimate","name":"eefuntime","value":"Error indicator"},{"description":"Initial step","name":"initialsteprestart","scalarReal":"0.001","value":"0.001"},{"apiValue":"off","description":"Initial step","name":"initialsteprestartactive","value":"false"},{"apiValue":"off","description":"Consistent initialization","name":"consistentrestart","value":"false"}],"tag":"taDef","type":"Time_adaption","windowType":1},{"apiClass":"SolverFeature","apiType":"Advanced","created":"1715515585445","displayLabel":"Advanced","icon":"solver_advanced.png","label":"Advanced","lastModified":"1715519635517","modelEntityPath":"/sol/sol1/feature/t1/feature/aDef","settings":[{"apiValue":"auto","description":"Matrix symmetry","name":"symmetric","value":"Automatic"},{"apiValue":"auto","description":"Matrix format","name":"matrixformat","value":"Automatic"},{"apiValue":"on","description":"Row equilibration","name":"rowscale","value":"true"},{"apiValue":"auto","description":"Null-space function","name":"nullfun","value":"Automatic"},{"description":"Orthonormal block limit","name":"orthonormallimit","scalarReal":"1.0E7","value":"10000000"},{"apiValue":"off","description":"Store last residual","name":"storeresidual","value":"false"},{"apiValue":"on","description":"Solver log","name":"convinfo","value":"Normal"},{"description":"Log sampling (wall-clock)","name":"logsampling","scalarReal":"0.005","value":"0.005"},{"apiValue":"frompreferences","description":"Recovery saving","name":"recoverysavinginfo","value":"From preferences"},{"apiValue":"frompreferences","description":"Force save of recovery file","name":"recoverysaveforce","value":"From preferences"},{"description":"Assembly block size","name":"blocksize","scalarReal":"1000.0","value":"1000"},{"apiValue":"off","description":"Assembly block size","name":"blocksizeactive","value":"false"},{"apiValue":"auto","description":"Use distributed solution for assembly","name":"assemdistrsol","value":"Automatic"},{"apiValue":"on","description":"Reuse sparsity pattern","name":"cachepattern","value":"true"},{"apiValue":"auto","description":"Method","name":"cachepatternmethod","value":"Automatic"},{"apiValue":"on","description":"Optimize data locality on cluster","name":"assemloc","value":"true"},{"apiValue":"off","description":"Use thread scheduling for matrix assembly","name":"optthread","value":"false"},{"apiValue":"off","description":"Use static distribution of assembly blocks","name":"statblockdistr","value":"false"},{"apiValue":"off","description":"Allow complex-valued output from functions with real input","name":"complexfun","value":"false"},{"apiValue":"on","description":"Stop when undefined mathematical operation is detected","name":"matherr","value":"true"},{"apiValue":"off","description":"Check for undefined numerical values after each operation","name":"checkmatherr","value":"false"},{"apiValue":"on","description":"Optimize element data initialization","name":"elemdatainit","value":"true"},{"description":"Drop tolerance for local matrix contributions","name":"assemtol","scalarReal":"1.0E-12","value":"1.0E-12"},{"apiValue":"off","description":"Manual control of reassembly","name":"keep","value":"false"}],"tag":"aDef","type":"Advanced","windowType":1},{"apiClass":"SolverFeature","apiType":"Segregated","created":"1715515585467","displayLabel":"Segregated 1","icon":"solver_segregated.png","label":"Segregated 1","lastModified":"1715519635517","modelEntityPath":"/sol/sol1/feature/t1/feature/se1","nodes":[{"apiClass":"SolverFeature","apiType":"SegregatedStep","created":"1715515585468","displayLabel":"Velocity u, Pressure p","icon":"solver_segregatedstep.png","label":"Velocity u, Pressure p","lastModified":"1715519635517","modelEntityPath":"/sol/sol1/feature/t1/feature/se1/feature/ss1","settings":[{"apiValue":"all","description":"Components","name":"segvarspec","value":"All"},{"apiValue":"auto","description":"Matrix format","name":"submatrixformat","value":"Automatic"},{"apiValue":"const","description":"Nonlinear method","name":"subdtech","value":"Constant (Newton)"},{"description":"Damping factor","name":"subdamp","scalarReal":"0.8","value":"0.8"},{"apiValue":"once","description":"Jacobian update","name":"subjtech","value":"Once per time step"},{"apiValue":"iter","description":"Termination technique","name":"subtermconst","value":"Iterations"},{"description":"Number of iterations","name":"subiter","scalarReal":"1.0","value":"1"},{"apiValue":"off","description":"Use adaptive tolerance in the linear solver","name":"subadapttol","value":"false"},{"apiValue":"off","description":"Anderson acceleration","name":"subaacc","value":"false"},{"apiValue":"off","description":"Residual smoothing","name":"subressmooth","value":"false"}],"tag":"ss1","type":"Segregated_step","windowType":1},{"apiClass":"SolverFeature","apiType":"SegregatedStep","created":"1715515585470","displayLabel":"Level set variable, phils","icon":"solver_segregatedstep.png","label":"Level set variable, phils","lastModified":"1715519635517","modelEntityPath":"/sol/sol1/feature/t1/feature/se1/feature/ss2","settings":[{"apiValue":"all","description":"Components","name":"segvarspec","value":"All"},{"apiValue":"auto","description":"Matrix format","name":"submatrixformat","value":"Automatic"},{"apiValue":"const","description":"Nonlinear method","name":"subdtech","value":"Constant (Newton)"},{"description":"Damping factor","name":"subdamp","scalarReal":"0.8","value":"0.8"},{"apiValue":"once","description":"Jacobian update","name":"subjtech","value":"Once per time step"},{"apiValue":"iter","description":"Termination technique","name":"subtermconst","value":"Iterations"},{"description":"Number of iterations","name":"subiter","scalarReal":"1.0","value":"1"},{"apiValue":"off","description":"Use adaptive tolerance in the linear solver","name":"subadapttol","value":"false"},{"apiValue":"off","description":"Anderson acceleration","name":"subaacc","value":"false"},{"apiValue":"off","description":"Residual smoothing","name":"subressmooth","value":"false"}],"tag":"ss2","type":"Segregated_step","windowType":1}],"settings":[{"apiValue":"tol","description":"Termination technique","name":"segterm","value":"Tolerance"},{"description":"Maximum number of iterations","name":"maxsegiter","scalarReal":"10.0","value":"10"},{"description":"Tolerance factor","name":"ntolfact","scalarReal":"0.5","value":"0.5"},{"apiValue":"off","description":"Termination criterion","name":"segtermonres","value":"Solution"},{"description":"Limit on nonlinear convergence rate","name":"ratelimit","scalarReal":"1.0","value":"1"},{"apiValue":"off","description":"Limit on nonlinear convergence rate","name":"ratelimitactive","value":"false"},{"apiValue":"off","description":"Use linear heuristics for adaptive tolerance","name":"useheuristicfact","value":"false"},{"apiValue":"segaacc","description":"Stabilization and acceleration","name":"segstabacc","value":"Anderson acceleration"},{"description":"Dimension of iteration space","name":"segaaccdim","scalarReal":"5.0","value":"5"},{"description":"Mixing parameter","name":"segaaccmix","scalarReal":"0.9","value":"0.9"},{"description":"Iteration delay","name":"segaaccdelay","scalarReal":"1.0","value":"1"},{"description":"Threshold for Anderson step","name":"segaaccfact","scalarReal":"10.0","value":"10"},{"apiValue":"off","description":"Plot","name":"plot","value":"false"},{"apiValue":"none","description":"Probes","name":"probesel","value":"None"}],"tag":"se1","type":"Segregated","windowType":1},{"apiClass":"SolverFeature","apiType":"Direct","created":"1715515585469","displayLabel":"Direct, fluid flow variables (spf)","icon":"solver_direct.png","label":"Direct, fluid flow variables (spf)","lastModified":"1715519635517","modelEntityPath":"/sol/sol1/feature/t1/feature/d1","settings":[{"apiValue":"pardiso","description":"Solver","name":"linsolver","value":"PARDISO"},{"apiValue":"on","description":"Reuse preordering","name":"reusereorder","value":"true"},{"description":"Pivoting perturbation","name":"pivotperturb","scalarReal":"1.0E-13","value":"1.0E-13"},{"apiValue":"auto","description":"Out-of-core","name":"ooc","value":"Automatic"},{"description":"Memory fraction for out-of-core","name":"memfracooc","scalarReal":"0.99","value":"0.99"},{"apiValue":"auto","description":"In-core memory method","name":"incore","value":"Automatic"},{"description":"Minimum in-core memory (MB)","name":"minicmemory","scalarReal":"512.0","value":"512"},{"description":"Used fraction of total memory","name":"usetotmemory","scalarReal":"0.8","value":"0.8"},{"description":"Internal memory usage factor","name":"internalmemusage","scalarReal":"3.0","value":"3"},{"apiValue":"auto","description":"Preordering algorithm","name":"pardreorder","value":"Automatic"},{"apiValue":"auto","description":"Scheduling method","name":"pardschedule","value":"Auto"},{"apiValue":"on","description":"Row preordering","name":"pardrreorder","value":"true"},{"apiValue":"on","description":"Bunch–Kaufman pivoting","name":"pivotstrategy","value":"true"},{"apiValue":"on","description":"Multithreaded forward and backward solve","name":"pardmtsolve","value":"true"},{"apiValue":"on","description":"Parallel Direct Sparse Solver for Clusters","name":"clusterpardiso","value":"true"},{"apiValue":"auto","description":"Check error estimate","name":"errorchk","value":"Automatic"},{"description":"Factor in error estimate","name":"rhob","scalarReal":"1.0","value":"1"},{"apiValue":"on","description":"Iterative refinement","name":"iterrefine","value":"true"},{"description":"Maximum number of refinements","name":"maxrefinesteps","scalarReal":"15.0","value":"15"},{"description":"Error ratio bound","name":"errorratiobound","scalarReal":"0.5","value":"0.5"},{"apiValue":"off","description":"Use in nonlinear solver","name":"nliniterrefine","value":"false"}],"tag":"d1","type":"Direct","windowType":1},{"apiClass":"SolverFeature","apiType":"Direct","created":"1715515585472","displayLabel":"Direct, level set variable (ls)","icon":"solver_direct.png","label":"Direct, level set variable (ls)","lastModified":"1715519635517","modelEntityPath":"/sol/sol1/feature/t1/feature/d2","settings":[{"apiValue":"pardiso","description":"Solver","name":"linsolver","value":"PARDISO"},{"apiValue":"on","description":"Reuse preordering","name":"reusereorder","value":"true"},{"description":"Pivoting perturbation","name":"pivotperturb","scalarReal":"1.0E-13","value":"1.0E-13"},{"apiValue":"auto","description":"Out-of-core","name":"ooc","value":"Automatic"},{"description":"Memory fraction for out-of-core","name":"memfracooc","scalarReal":"0.99","value":"0.99"},{"apiValue":"auto","description":"In-core memory method","name":"incore","value":"Automatic"},{"description":"Minimum in-core memory (MB)","name":"minicmemory","scalarReal":"512.0","value":"512"},{"description":"Used fraction of total memory","name":"usetotmemory","scalarReal":"0.8","value":"0.8"},{"description":"Internal memory usage factor","name":"internalmemusage","scalarReal":"3.0","value":"3"},{"apiValue":"auto","description":"Preordering algorithm","name":"pardreorder","value":"Automatic"},{"apiValue":"auto","description":"Scheduling method","name":"pardschedule","value":"Auto"},{"apiValue":"on","description":"Row preordering","name":"pardrreorder","value":"true"},{"apiValue":"on","description":"Bunch–Kaufman pivoting","name":"pivotstrategy","value":"true"},{"apiValue":"on","description":"Multithreaded forward and backward solve","name":"pardmtsolve","value":"true"},{"apiValue":"on","description":"Parallel Direct Sparse Solver for Clusters","name":"clusterpardiso","value":"true"},{"apiValue":"auto","description":"Check error estimate","name":"errorchk","value":"Automatic"},{"description":"Factor in error estimate","name":"rhob","scalarReal":"1.0","value":"1"},{"apiValue":"on","description":"Iterative refinement","name":"iterrefine","value":"true"},{"description":"Maximum number of refinements","name":"maxrefinesteps","scalarReal":"15.0","value":"15"},{"description":"Error ratio bound","name":"errorratiobound","scalarReal":"0.5","value":"0.5"},{"apiValue":"off","description":"Use in nonlinear solver","name":"nliniterrefine","value":"false"}],"tag":"d2","type":"Direct","windowType":1},{"apiClass":"SolverProblemFeature","apiType":"SolverWarning","created":"1715525592933","displayLabel":"Warnings 1","icon":"warning_problem.png","label":"Warnings 1","lastModified":"0","modelEntityPath":"/sol/sol1/feature/t1/problem/warning1","tag":"warning1","type":"Warnings","windowType":1}],"settings":[{"apiValue":"tlist","description":"Times to store","name":"tout","value":"Output times by interpolation"},{"apiValue":"scaled","description":"Global method","name":"atolglobalmethod","value":"Scaled"},{"apiValue":"factor","description":"Tolerance method","name":"atolglobalvaluemethod","value":"Factor"},{"description":"Tolerance factor","name":"atolglobalfactor","scalarReal":"0.05","value":"0.05"},{"apiValue":"auto","description":"Derivative tolerance method","name":"tderglobalmethod","value":"Automatic"},{"apiValue":"on","description":"Update scaled absolute tolerance","name":"ewtrescale","value":"true"},{"apiValue":"implicit","description":"Solver type","name":"odesolvertype","value":"Implicit"},{"apiValue":"bdf","description":"Method","name":"timemethod","value":"BDF"},{"apiValue":"free","description":"Steps taken by solver","name":"tstepsbdf","value":"Free"},{"apiValue":"on","description":"Interpolate solution at end time","name":"endtimeinterpolation","value":"true"},{"description":"Initial step","name":"initialstepbdf","scalarReal":"0.001","value":"0.001"},{"apiValue":"off","description":"Initial step","name":"initialstepbdfactive","value":"false"},{"apiValue":"auto","description":"Maximum step constraint","name":"maxstepconstraintbdf","value":"Automatic"},{"apiValue":"2","description":"Maximum BDF order","name":"maxorder","scalarReal":"2.0","value":"2"},{"apiValue":"1","description":"Minimum BDF order","name":"minorder","scalarReal":"1.0","value":"1"},{"description":"Event tolerance","name":"eventtol","scalarReal":"0.01","value":"0.01"},{"apiValue":"on","description":"Nonlinear controller","name":"stabcntrl","value":"true"},{"apiValue":"maybe","description":["Singular mass matrix","Algebraic variable settings"],"name":"masssingular","value":"Maybe"},{"apiValue":"bweuler","description":"Consistent initialization","name":"consistent","value":"Backward Euler"},{"description":"Fraction of initial step for Backward Euler","name":"bwinitstepfrac","scalarReal":"0.01","value":"0.01"},{"description":"Safety factor for Backward Euler","name":"bwinitfactor","scalarReal":"20.0","value":"20"},{"apiValue":"exclude","description":"Error estimation","name":"estrat","value":"Exclude algebraic"},{"apiValue":"on","description":"Rescale after initialization","name":"rescaleafterinitbw","value":"true"},{"apiValue":"on","description":"Store reaction forces","name":"reacf","value":"true"},{"apiValue":"off","description":"Use lumping when computing fluxes","name":"lumpedflux","value":"false"},{"apiValue":"on","description":"Store time derivatives","name":"storeudot","value":"true"},{"apiValue":"off","description":"Store solution before and after events","name":"eventout","value":"false"},{"apiValue":"off","description":"Allow complex numbers","name":"complex","value":"false"},{"apiValue":"off","description":"Periodic values of variables not solved for","name":"assumeperiodic","value":"false"},{"apiValue":"off","description":"Keep warnings in stored log","name":"keeplog","value":"false"},{"description":"Variables","name":"fieldselection"}],"tag":"t1","type":"Time_dependent_solver","windowType":1}],"tag":"sol1","type":"Solution","windowType":1},{"apiClass":"SolverSequence","created":"1688537135868","displayLabel":"Refined Mesh Solution 1","icon":"solver_sequence1.png","label":"Refined Mesh Solution 1","lastModified":"1734197571446","modelEntityPath":"/sol/sol3","name":"sol3","tag":"sol3","type":"Solution","windowType":1}],"tag":"nonEntity6","windowType":1}],"settings":[{"apiValue":"on","description":"Generate default plots","name":"genPlots","value":"true"},{"apiValue":"on","description":"Generate convergence plots","name":"genConv","value":"true"},{"apiValue":"off","description":"Store solution for all intermediate study steps","name":"storeSol","value":"false"},{"apiValue":"off","description":"Generate default plots for intermediately stored solutions","name":"genIntermediatePlots","value":"false"},{"apiValue":"off","description":"Plot the location of undefined values","name":"plotUndefVals","value":"false"},{"description":"Last computation time","name":"lastComputationTime","value":"2 h 46 min 44 s"},{"description":"Last computation date","name":"lastComputationDate"},{"description":"Computed in version","name":"lastComputationVersion"}],"tag":"std1","type":"Study","windowType":1},{"apiClass":"Results","created":"1688330402915","displayLabel":"Results","icon":"post.png","label":"Results","lastModified":"0","modelEntityPath":"/result","nodes":[{"apiClass":"DatasetFeatureList","created":"1688330402915","displayLabel":"Datasets","icon":"dataset.png","label":"Datasets","lastModified":"0","modelEntityPath":"/result/dataset","nodes":[{"apiClass":"DatasetFeature","apiType":"Solution","created":"1688331831788","displayLabel":"Study 1/Solution 1","icon":"dataset_solution.png","label":"Study 1/Solution 1","lastModified":"1734197571446","modelEntityPath":"/result/dataset/dset1","name":"sol1","settings":[{"apiValue":"comp1","description":"Component","name":"comp","value":"Component 1 (comp1)"},{"apiValue":"spatial","description":"Frame","name":"frametype","value":"Spatial  (x, y, z)"},{"description":"Solution at angle (phase)","name":"phase","scalarReal":"0.0","value":"0"},{"description":"Scale factor","name":"scalefactor","scalarReal":"1.0","value":"1"}],"tag":"dset1","type":"Solution","windowType":1},{"apiClass":"DatasetFeature","apiType":"Solution","created":"1688331833927","displayLabel":"Study 1/Solution Store 1","icon":"dataset_solution.png","label":"Study 1/Solution Store 1","lastModified":"1734197571446","modelEntityPath":"/result/dataset/dset2","name":"sol2","settings":[{"apiValue":"comp1","description":"Component","name":"comp","value":"Component 1 (comp1)"},{"apiValue":"spatial","description":"Frame","name":"frametype","value":"Spatial  (x, y, z)"},{"description":"Solution at angle (phase)","name":"phase","scalarReal":"0.0","value":"0"},{"description":"Scale factor","name":"scalefactor","scalarReal":"1.0","value":"1"}],"tag":"dset2","type":"Solution","windowType":1},{"apiClass":"DatasetFeature","apiType":"Surface","created":"1688332310553","displayLabel":"Exterior Walls","icon":"dataset_surface.png","label":"Exterior Walls","lastModified":"1734197571446","modelEntityPath":"/result/dataset/surf1","settings":[{"apiValue":"face","description":"x- and y-axes","name":"param","value":"Surface parameters"},{"apiValue":"off","description":"Define variables","name":"hasvars","value":"false"}],"tag":"surf1","type":"Surface","windowType":1},{"apiClass":"DatasetFeature","apiType":"Solution","created":"1688537135868","displayLabel":"Study 1/Refined Mesh Solution 1","icon":"dataset_solution.png","label":"Study 1/Refined Mesh Solution 1","lastModified":"1734197571446","modelEntityPath":"/result/dataset/dset3","name":"sol3","settings":[{"apiValue":"comp1","description":"Component","name":"comp","value":"Component 1 (comp1)"},{"apiValue":"spatial","description":"Frame","name":"frametype","value":"Spatial  (x, y, z)"},{"description":"Solution at angle (phase)","name":"phase","scalarReal":"0.0","value":"0"},{"description":"Scale factor","name":"scalefactor","scalarReal":"1.0","value":"1"}],"tag":"dset3","type":"Solution","windowType":1},{"apiClass":"DatasetFeature","apiType":"Surface","created":"1688537135977","displayLabel":"Exterior Walls 1","icon":"dataset_surface.png","label":"Exterior Walls 1","lastModified":"1734197571446","modelEntityPath":"/result/dataset/surf2","settings":[{"apiValue":"face","description":"x- and y-axes","name":"param","value":"Surface parameters"},{"apiValue":"off","description":"Define variables","name":"hasvars","value":"false"}],"tag":"surf2","type":"Surface","windowType":1},{"apiClass":"DatasetFeature","apiType":"Mirror3D","created":"1688569522346","displayLabel":"Mirror 3D 1","icon":"dataset_mirror3d.png","label":"Mirror 3D 1","lastModified":"1734197571446","modelEntityPath":"/result/dataset/mir1","settings":[{"apiValue":"quick","description":"Plane type","name":"planetype","value":"Quick"},{"apiValue":"yz","description":"Plane","name":"quickplane","value":"yz-planes"},{"description":"x-coordinate","name":"quickx","scalarReal":"0.0","value":"0"},{"apiValue":"off","description":"Define variables","name":"hasvar","value":"false"},{"apiValue":"symmetric","description":"Vector transformation","name":"vectortrans","value":"Symmetric"},{"apiValue":"off","description":"Remove elements on the symmetry plane","name":"removesymelem","value":"false"}],"tag":"mir1","type":"Mirror_3D","windowType":1},{"apiClass":"DatasetFeature","apiType":"Mirror3D","created":"1688569533653","displayLabel":"Mirror 3D 2","icon":"dataset_mirror3d.png","label":"Mirror 3D 2","lastModified":"1734197571446","modelEntityPath":"/result/dataset/mir2","settings":[{"apiValue":"quick","description":"Plane type","name":"planetype","value":"Quick"},{"apiValue":"xz","description":"Plane","name":"quickplane","value":"xz-planes"},{"description":"y-coordinate","name":"quicky","scalarReal":"0.0","value":"0"},{"apiValue":"off","description":"Define variables","name":"hasvar","value":"false"},{"apiValue":"symmetric","description":"Vector transformation","name":"vectortrans","value":"Symmetric"},{"apiValue":"off","description":"Remove elements on the symmetry plane","name":"removesymelem","value":"false"}],"tag":"mir2","type":"Mirror_3D","windowType":1}],"tag":"dataset","type":"Datasets","windowType":1},{"apiClass":"ViewList","created":"1688330402906","displayLabel":"Views","icon":"view3d.png","label":"Views","lastModified":"0","modelEntityPath":"/view","nodes":[{"apiClass":"View","apiType":"ResultView3D","created":"1688569570161","displayLabel":"View 3D 5","icon":"view3d.png","label":"View 3D 5","lastModified":"1688571582812","modelEntityPath":"/view/view5","nodes":[{"apiClass":"ViewFeature","apiType":"Camera","created":"1688569570164","displayLabel":"Camera","icon":"camera.png","label":"Camera","lastModified":"1688620445817","modelEntityPath":"/view/view5/camera","settings":[{"apiValue":"perspective","description":"Projection","name":"projection","value":"Perspective"},{"description":"Zoom angle","name":"zoomanglefull","scalarReal":"7.970314979553223","value":"7.970314979553223"},{"apiValue":"none","description":"View scale","name":"viewscaletype","value":"None"},{"apiValue":"off","description":"Manual spacing","name":"manualgrid","value":"false"}],"tag":"camera","type":"Camera","windowType":1},{"apiClass":"ViewFeature","apiType":"DirectionalLight","created":"1688569570163","displayLabel":"Directional Light 1","icon":"directional_light.png","label":"Directional Light 1","lastModified":"0","modelEntityPath":"/view/view5/feature/lgt1","settings":[{"description":"Light intensity","name":"intensity","scalarReal":"0.8","value":"0.8"},{"description":"Specular intensity","name":"specular","scalarReal":"1.0","value":"1.0"},{"apiValue":"white","description":"Color","name":"color","value":"White"},{"apiValue":"on","description":"Lock to camera coordinate system","name":"cameracoord","value":"true"},{"apiValue":"on","description":"Show light marker","name":"showmarker","value":"true"},{"apiValue":"on","description":"Cast light","name":"castlight","value":"true"},{"apiValue":"on","description":"Cast shadows","name":"castshadows","value":"true"},{"apiValue":"off","description":"Cast shadows on floor","name":"castshadowsonfloor","value":"false"}],"tag":"lgt1","type":"Directional_light","windowType":1},{"apiClass":"ViewFeature","apiType":"DirectionalLight","created":"1688569570164","displayLabel":"Directional Light 2","icon":"directional_light.png","label":"Directional Light 2","lastModified":"0","modelEntityPath":"/view/view5/feature/lgt2","settings":[{"description":"Light intensity","name":"intensity","scalarReal":"0.4","value":"0.4"},{"description":"Specular intensity","name":"specular","scalarReal":"1.0","value":"1.0"},{"apiValue":"white","description":"Color","name":"color","value":"White"},{"apiValue":"on","description":"Lock to camera coordinate system","name":"cameracoord","value":"true"},{"apiValue":"on","description":"Show light marker","name":"showmarker","value":"true"},{"apiValue":"on","description":"Cast light","name":"castlight","value":"true"},{"apiValue":"on","description":"Cast shadows","name":"castshadows","value":"true"},{"apiValue":"off","description":"Cast shadows on floor","name":"castshadowsonfloor","value":"false"}],"tag":"lgt2","type":"Directional_light","windowType":1},{"apiClass":"ViewFeature","apiType":"DirectionalLight","created":"1688569570164","displayLabel":"Directional Light 3","icon":"directional_light.png","label":"Directional Light 3","lastModified":"0","modelEntityPath":"/view/view5/feature/lgt3","settings":[{"description":"Light intensity","name":"intensity","scalarReal":"0.55","value":"0.55"},{"description":"Specular intensity","name":"specular","scalarReal":"1.0","value":"1.0"},{"apiValue":"white","description":"Color","name":"color","value":"White"},{"apiValue":"on","description":"Lock to camera coordinate system","name":"cameracoord","value":"true"},{"apiValue":"on","description":"Show light marker","name":"showmarker","value":"true"},{"apiValue":"on","description":"Cast light","name":"castlight","value":"true"},{"apiValue":"on","description":"Cast shadows","name":"castshadows","value":"true"},{"apiValue":"on","description":"Cast shadows on floor","name":"castshadowsonfloor","value":"true"}],"tag":"lgt3","type":"Directional_light","windowType":1}],"settings":[{"apiValue":"off","description":"Wireframe rendering","name":"renderwireframe","value":"false"},{"apiValue":"off","description":"Show geometry labels","name":"showlabels","value":"false"},{"apiValue":"off","description":"Show edge direction arrows","name":"showDirections","value":"false"},{"apiValue":"on","description":"Show grid","name":"showgrid","value":"true"},{"apiValue":"on","description":"Show axis orientation","name":"showaxisorientation","value":"true"},{"apiValue":"on","description":"Show axis units","name":"showunits","value":"true"},{"apiValue":"off","description":"Lock camera","name":"locked","value":"false"},{"apiValue":"off","description":"Lock rotation center","name":"rotcenlocked","value":"false"},{"apiValue":"on","description":"Scene light","name":"scenelight","value":"true"},{"description":"Light intensity","name":"totlightintensity","scalarReal":"1.0","value":"1.0"},{"apiValue":"on","description":"Diffuse light","name":"usediffuse","value":"true"},{"apiValue":"on","description":"Specular light","name":"usespecular","value":"true"},{"apiValue":"on","description":"Ambient light","name":"globalambient","value":"true"},{"description":"Ambient intensity","name":"totambient","scalarReal":"0.3","value":"0.3"},{"apiValue":"white","description":"Color","name":"ambientcolor","value":"White"},{"apiValue":"off","description":"Ambient occlusion","name":"ssao","value":"false"},{"apiValue":"off","description":"Direct shadows","name":"shadowmapping","value":"false"},{"apiValue":"off","description":"Gamma correction","name":"displayoutput","value":"false"},{"apiValue":"envmap_none","description":"Environment map","name":"environmentmap","value":"None"},{"apiValue":"positivey","description":"Sky direction","name":"skydirection","value":"Positive Y"},{"apiValue":"skyrotationzero","description":"Sky rotation","name":"skyrotation","value":"No rotation"},{"apiValue":"off","description":"Transparency","name":"transparency","value":"false"},{"apiValue":"on","description":"Clipping active","name":"clippingactive","value":"true"},{"apiValue":"on","description":"Clip faces","name":"clipfaces","value":"true"},{"apiValue":"on","description":"Clip edges","name":"clipedges","value":"true"},{"apiValue":"on","description":"Clip points","name":"clippoints","value":"true"},{"apiValue":"on","description":"Clip primary hover effect","name":"clipprimaryhovereffect","value":"true"},{"apiValue":"off","description":"Clip contextual hover effect","name":"clipsecondaryhovereffect","value":"false"},{"apiValue":"on","description":"Highlight intersection","name":"cliphighlightintersection","value":"true"},{"apiValue":"fromtheme","description":"Color","name":"clipintersectionhighlightcolor","value":"From theme"},{"apiValue":"on","description":"Apply clipping","name":"clipapplyclipping","value":"true"},{"apiValue":"on","description":"Show frames","name":"clipshowframes","value":"true"},{"apiValue":"on","description":"Show gizmos","name":"clipshowgizmos","value":"true"},{"apiValue":"off","description":"Show cross section","name":"clipshowcappedfaces","value":"false"}],"tag":"view5","type":"View_3D","windowType":1}],"tag":"view","type":"Views","windowType":1},{"apiClass":"NumericalFeatureList","created":"1688330402915","displayLabel":"Derived Values","icon":"numerical_results.png","label":"Derived Values","lastModified":"0","modelEntityPath":"/result/numerical","tag":"numerical","type":"Derived_values","windowType":1},{"apiClass":"TableFeatureList","created":"1688330402915","displayLabel":"Tables","icon":"post_table.png","label":"Tables","lastModified":"0","modelEntityPath":"/result/table","tag":"table","type":"Tables","windowType":1},{"apiClass":"ResultFeature","apiType":"PlotGroup3D","created":"1688332310405","displayLabel":"Velocity (spf)","icon":"plot_group3d.png","label":"Velocity (spf)","lastModified":"1734197571446","modelEntityPath":"/result/feature/pg1","nodes":[{"apiClass":"ResultFeature","apiType":"Slice","created":"1688332310414","displayLabel":"Slice","icon":"sliceplot.png","label":"Slice","lastModified":"1715346756886","modelEntityPath":"/result/feature/pg1/feature/slc1","settings":[{"description":"Expression","name":"expr","value":"spf.U"},{"apiValue":"m/s","description":"Unit","name":"unit","value":"m/s"},{"description":"Description","name":"descr","value":"Velocity magnitude"},{"apiValue":"auto","description":"Title type","name":"titletype","value":"Automatic"},{"apiValue":"quick","description":"Plane type","name":"planetype","value":"Quick"},{"apiValue":"yz","description":"Plane","name":"quickplane","value":"yz-planes"},{"apiValue":"number","description":"Entry method","name":"quickxmethod","value":"Number of planes"},{"description":"Planes","name":"quickxnumber","scalarReal":"5.0","value":"5"},{"apiValue":"off","description":"Interactive","name":"interactive","value":"false"},{"apiValue":"off","description":"Manual color range","name":"rangecoloractive","value":"false"},{"apiValue":"off","description":"Manual data range","name":"rangedataactive","value":"false"},{"apiValue":"colortable","description":"Coloring","name":"coloring","value":"Color table"},{"apiValue":"RainbowClassic","description":"Color table","name":"colortable","value":"RainbowClassic"},{"apiValue":"on","description":"Color legend","name":"colorlegend","value":"true"},{"apiValue":"none","description":"Color table transformation","name":"colortabletrans","value":"None"},{"apiValue":"continuous","description":"Color table type","name":"colortabletype","value":"Continuous"},{"apiValue":"linear","description":"Scale","name":"colorscalemode","value":"Linear"},{"apiValue":"normal","description":"Resolution","name":"resolution","value":"Normal"},{"apiValue":"internal","description":"Smoothing","name":"smooth","value":"Inside geometry domains"},{"apiValue":"none","description":"Smoothing threshold","name":"threshold","value":"None"},{"apiValue":"off","description":"Recover","name":"recover","value":"false"},{"apiValue":"on","description":"Color","name":"inheritcolor","value":"true"},{"apiValue":"on","description":"Color and data range","name":"inheritrange","value":"true"},{"apiValue":"on","description":"Deform scale factor","name":"inheritdeformscale","value":"true"},{"apiValue":"on","description":"Transparency","name":"inherittransparency","value":"true"},{"apiValue":"on","description":"Belongs to array","name":"belongstoplotarray","value":"true"},{"apiValue":"off","description":"Manual indexing","name":"manualindexing","value":"false"},{"apiValue":"on","description":"Apply to dataset edges","name":"applytodatasetedgesplotarr","value":"true"}],"tag":"slc1","type":"Slice","windowType":1}],"settings":[{"apiValue":"off","description":"Apply to dataset edges","name":"applyselectiontodatasetedges","value":"false"},{"apiValue":"off","description":"Save plot data","name":"savedatainmodel","value":"false"},{"apiValue":"auto","description":"Title type","name":"titletype","value":"Automatic"},{"apiValue":"fromtheme","description":"Color","name":"titlecolor","value":"From theme"},{"apiValue":"default","description":"Number format","name":"titlenumberformat","value":"Default"},{"apiValue":"off","description":"Show hidden entities","name":"showhiddenobjects","value":"false"},{"apiValue":"off","description":"Propagate hiding to lower dimensions","name":"inherithide","value":"false"},{"apiValue":"on","description":"Plot dataset edges","name":"edges","value":"true"},{"apiValue":"fromtheme","description":"Color","name":"edgecolor","value":"From theme"},{"apiValue":"spatial","description":"Frame","name":"frametype","value":"Spatial  (x, y, z)"},{"apiValue":"on","description":"Show legends","name":"showlegends","value":"true"},{"apiValue":"off","description":"Show maximum and minimum values","name":"showlegendsmaxmin","value":"false"},{"apiValue":"off","description":"Show units","name":"showlegendsunit","value":"false"},{"apiValue":"right","description":"Position","name":"legendpos","value":"Right"},{"apiValue":"fromtheme","description":"Text color","name":"legendcolor","value":"From theme"},{"apiValue":"off","description":"Manual color legend settings","name":"legendactive","value":"false"},{"apiValue":"off","description":"Manual grid settings","name":"axisactive","value":"false"},{"apiValue":"off","description":"Enable","name":"plotarrayenable","value":"false"},{"apiValue":"graphics","description":"Plot window","name":"window","value":"Graphics"}],"tag":"pg1","type":"3D_plot_group","windowType":1},{"apiClass":"ResultFeature","apiType":"PlotGroup3D","created":"1688332310557","displayLabel":"Pressure (spf)","icon":"plot_group3d.png","label":"Pressure (spf)","lastModified":"1734197571446","modelEntityPath":"/result/feature/pg2","nodes":[{"apiClass":"ResultFeature","apiType":"Surface","created":"1688332310562","displayLabel":"Surface","icon":"post_surface3d.png","label":"Surface","lastModified":"1688474039799","modelEntityPath":"/result/feature/pg2/feature/surf1","settings":[{"description":"Expression","name":"expr","scalarReal":"1.0","value":"1"},{"apiValue":"1","description":"Unit","name":"unit","scalarReal":"1.0","value":"1"},{"description":"Description","name":"descr","scalarReal":"1.0","value":"1"},{"apiValue":"none","description":"Title type","name":"titletype","value":"None"},{"apiValue":"off","description":"Manual color range","name":"rangecoloractive","value":"false"},{"apiValue":"off","description":"Manual data range","name":"rangedataactive","value":"false"},{"apiValue":"uniform","description":"Coloring","name":"coloring","value":"Uniform"},{"apiValue":"gray","description":"Color","name":"color","value":"Gray"},{"apiValue":"off","description":"Wireframe","name":"wireframe","value":"false"},{"apiValue":"normal","description":"Resolution","name":"resolution","value":"Normal"},{"apiValue":"internal","description":"Smoothing","name":"smooth","value":"Inside geometry domains"},{"apiValue":"none","description":"Smoothing threshold","name":"threshold","value":"None"},{"apiValue":"off","description":"Recover","name":"recover","value":"false"},{"apiValue":"on","description":"Color","name":"inheritcolor","value":"true"},{"apiValue":"on","description":"Color and data range","name":"inheritrange","value":"true"},{"apiValue":"on","description":"Deform scale factor","name":"inheritdeformscale","value":"true"},{"apiValue":"on","description":"Transparency","name":"inherittransparency","value":"true"},{"apiValue":"on","description":"Belongs to array","name":"belongstoplotarray","value":"true"},{"apiValue":"off","description":"Manual indexing","name":"manualindexing","value":"false"},{"apiValue":"on","description":"Apply to dataset edges","name":"applytodatasetedgesplotarr","value":"true"}],"tag":"surf1","type":"Surface","windowType":1},{"apiClass":"ResultFeature","apiType":"Contour","created":"1688332310566","displayLabel":"Pressure","icon":"post_contour3d.png","label":"Pressure","lastModified":"1688474039799","modelEntityPath":"/result/feature/pg2/feature/con1","settings":[{"description":"Expression","name":"expr","value":"p"},{"apiValue":"Pa","description":"Unit","name":"unit","value":"Pa"},{"description":"Description","name":"descr","value":"Pressure"},{"apiValue":"auto","description":"Title type","name":"titletype","value":"Automatic"},{"apiValue":"number","description":"Entry method","name":"levelmethod","value":"Number of levels"},{"description":"Total levels","name":"number","scalarReal":"40.0","value":"40"},{"apiValue":"off","description":"Round the levels","name":"levelrounding","value":"false"},{"apiValue":"lines","description":"Contour type","name":"contourtype","value":"Line"},{"apiValue":"off","description":"Level labels","name":"contourlabels","value":"false"},{"apiValue":"colortable","description":"Coloring","name":"coloring","value":"Color table"},{"apiValue":"RainbowClassic","description":"Color table","name":"colortable","value":"RainbowClassic"},{"apiValue":"on","description":"Color legend","name":"colorlegend","value":"true"},{"apiValue":"none","description":"Color table transformation","name":"colortabletrans","value":"None"},{"apiValue":"linear","description":"Scale","name":"colorscalemode","value":"Linear"},{"apiValue":"auto","description":"Legend type","name":"legendtype","value":"Automatic"},{"apiValue":"normal","description":"Resolution","name":"resolution","value":"Normal"},{"apiValue":"internal","description":"Smoothing","name":"smooth","value":"Inside geometry domains"},{"apiValue":"none","description":"Smoothing threshold","name":"threshold","value":"None"},{"apiValue":"off","description":"Recover","name":"recover","value":"false"},{"apiValue":"on","description":"Color","name":"inheritcolor","value":"true"},{"apiValue":"on","description":"Color and data range","name":"inheritrange","value":"true"},{"apiValue":"on","description":"Deform scale factor","name":"inheritdeformscale","value":"true"},{"apiValue":"on","description":"Transparency","name":"inherittransparency","value":"true"},{"apiValue":"on","description":"Tube radius scale factor","name":"inherittubescale","value":"true"},{"apiValue":"on","description":"Belongs to array","name":"belongstoplotarray","value":"true"},{"apiValue":"off","description":"Manual indexing","name":"manualindexing","value":"false"},{"apiValue":"on","description":"Apply to dataset edges","name":"applytodatasetedgesplotarr","value":"true"}],"tag":"con1","type":"Contour","windowType":1}],"settings":[{"apiValue":"off","description":"Apply to dataset edges","name":"applyselectiontodatasetedges","value":"false"},{"apiValue":"off","description":"Save plot data","name":"savedatainmodel","value":"false"},{"apiValue":"auto","description":"Title type","name":"titletype","value":"Automatic"},{"apiValue":"fromtheme","description":"Color","name":"titlecolor","value":"From theme"},{"apiValue":"default","description":"Number format","name":"titlenumberformat","value":"Default"},{"apiValue":"off","description":"Show hidden entities","name":"showhiddenobjects","value":"false"},{"apiValue":"off","description":"Propagate hiding to lower dimensions","name":"inherithide","value":"false"},{"apiValue":"on","description":"Plot dataset edges","name":"edges","value":"true"},{"apiValue":"fromtheme","description":"Color","name":"edgecolor","value":"From theme"},{"apiValue":"spatial","description":"Frame","name":"frametype","value":"Spatial  (x, y, z)"},{"apiValue":"on","description":"Show legends","name":"showlegends","value":"true"},{"apiValue":"off","description":"Show maximum and minimum values","name":"showlegendsmaxmin","value":"false"},{"apiValue":"off","description":"Show units","name":"showlegendsunit","value":"false"},{"apiValue":"right","description":"Position","name":"legendpos","value":"Right"},{"apiValue":"fromtheme","description":"Text color","name":"legendcolor","value":"From theme"},{"apiValue":"off","description":"Manual color legend settings","name":"legendactive","value":"false"},{"apiValue":"off","description":"Manual grid settings","name":"axisactive","value":"false"},{"apiValue":"off","description":"Enable","name":"plotarrayenable","value":"false"},{"apiValue":"graphics","description":"Plot window","name":"window","value":"Graphics"}],"tag":"pg2","type":"3D_plot_group","windowType":1},{"apiClass":"ResultFeature","apiType":"PlotGroup3D","created":"1688332310573","displayLabel":"Volume Fraction of Fluid 1 (ls)","icon":"plot_group3d.png","label":"Volume Fraction of Fluid 1 (ls)","lastModified":"1734197571446","modelEntityPath":"/result/feature/pg3","nodes":[{"apiClass":"ResultFeature","apiType":"Slice","created":"1688332310575","displayLabel":"Slice 1","icon":"sliceplot.png","label":"Slice 1","lastModified":"1715515531672","modelEntityPath":"/result/feature/pg3/feature/slc1","settings":[{"description":"Expression","name":"expr","value":"ls.Vf1"},{"apiValue":"1","description":"Unit","name":"unit","scalarReal":"1.0","value":"1"},{"description":"Description","name":"descr","value":"Volume fraction of fluid 1"},{"apiValue":"auto","description":"Title type","name":"titletype","value":"Automatic"},{"apiValue":"quick","description":"Plane type","name":"planetype","value":"Quick"},{"apiValue":"yz","description":"Plane","name":"quickplane","value":"yz-planes"},{"apiValue":"number","description":"Entry method","name":"quickxmethod","value":"Number of planes"},{"description":"Planes","name":"quickxnumber","scalarReal":"5.0","value":"5"},{"apiValue":"off","description":"Interactive","name":"interactive","value":"false"},{"apiValue":"off","description":"Manual color range","name":"rangecoloractive","value":"false"},{"apiValue":"off","description":"Manual data range","name":"rangedataactive","value":"false"},{"apiValue":"colortable","description":"Coloring","name":"coloring","value":"Color table"},{"apiValue":"RainbowClassic","description":"Color table","name":"colortable","value":"RainbowClassic"},{"apiValue":"on","description":"Color legend","name":"colorlegend","value":"true"},{"apiValue":"none","description":"Color table transformation","name":"colortabletrans","value":"None"},{"apiValue":"continuous","description":"Color table type","name":"colortabletype","value":"Continuous"},{"apiValue":"linear","description":"Scale","name":"colorscalemode","value":"Linear"},{"apiValue":"normal","description":"Resolution","name":"resolution","value":"Normal"},{"apiValue":"internal","description":"Smoothing","name":"smooth","value":"Inside geometry domains"},{"apiValue":"none","description":"Smoothing threshold","name":"threshold","value":"None"},{"apiValue":"off","description":"Recover","name":"recover","value":"false"},{"apiValue":"on","description":"Color","name":"inheritcolor","value":"true"},{"apiValue":"on","description":"Color and data range","name":"inheritrange","value":"true"},{"apiValue":"on","description":"Deform scale factor","name":"inheritdeformscale","value":"true"},{"apiValue":"on","description":"Transparency","name":"inherittransparency","value":"true"},{"apiValue":"on","description":"Belongs to array","name":"belongstoplotarray","value":"true"},{"apiValue":"off","description":"Manual indexing","name":"manualindexing","value":"false"},{"apiValue":"on","description":"Apply to dataset edges","name":"applytodatasetedgesplotarr","value":"true"}],"tag":"slc1","type":"Slice","windowType":1},{"apiClass":"ResultFeature","apiType":"Isosurface","created":"1688332310581","displayLabel":"Isosurface 1","icon":"post_isosurface.png","label":"Isosurface 1","lastModified":"1715515531672","modelEntityPath":"/result/feature/pg3/feature/iso1","settings":[{"description":"Expression","name":"expr","value":"ls.Vf1"},{"apiValue":"1","description":"Unit","name":"unit","scalarReal":"1.0","value":"1"},{"description":"Description","name":"descr","value":"Volume fraction of fluid 1"},{"apiValue":"auto","description":"Title type","name":"titletype","value":"Automatic"},{"apiValue":"levels","description":"Entry method","name":"levelmethod","value":"Levels"},{"description":"Levels","name":"levels","scalarReal":"0.5","value":"0.5"},{"apiValue":"off","description":"Interactive","name":"interactive","value":"false"},{"apiValue":"surface","description":"Isosurface type","name":"surfacetype","value":"Surface"},{"apiValue":"off","description":"Level labels","name":"contourlabels","value":"false"},{"apiValue":"uniform","description":"Coloring","name":"coloring","value":"Uniform"},{"apiValue":"off","description":"Color legend","name":"colorlegend","value":"false"},{"apiValue":"gray","description":"Color","name":"color","value":"Gray"},{"apiValue":"normal","description":"Resolution","name":"resolution","value":"Normal"},{"apiValue":"none","description":"Smoothing","name":"smooth","value":"None"},{"apiValue":"off","description":"Recover","name":"recover","value":"false"},{"apiValue":"on","description":"Use derivatives","name":"useder","value":"true"},{"apiValue":"on","description":"Color","name":"inheritcolor","value":"true"},{"apiValue":"on","description":"Color and data range","name":"inheritrange","value":"true"},{"apiValue":"on","description":"Deform scale factor","name":"inheritdeformscale","value":"true"},{"apiValue":"on","description":"Transparency","name":"inherittransparency","value":"true"},{"apiValue":"on","description":"Belongs to array","name":"belongstoplotarray","value":"true"},{"apiValue":"off","description":"Manual indexing","name":"manualindexing","value":"false"},{"apiValue":"on","description":"Apply to dataset edges","name":"applytodatasetedgesplotarr","value":"true"}],"tag":"iso1","type":"Isosurface","windowType":1}],"settings":[{"apiValue":"off","description":"Apply to dataset edges","name":"applyselectiontodatasetedges","value":"false"},{"apiValue":"off","description":"Save plot data","name":"savedatainmodel","value":"false"},{"apiValue":"auto","description":"Title type","name":"titletype","value":"Automatic"},{"apiValue":"fromtheme","description":"Color","name":"titlecolor","value":"From theme"},{"apiValue":"default","description":"Number format","name":"titlenumberformat","value":"Default"},{"apiValue":"off","description":"Show hidden entities","name":"showhiddenobjects","value":"false"},{"apiValue":"off","description":"Propagate hiding to lower dimensions","name":"inherithide","value":"false"},{"apiValue":"on","description":"Plot dataset edges","name":"edges","value":"true"},{"apiValue":"fromtheme","description":"Color","name":"edgecolor","value":"From theme"},{"apiValue":"spatial","description":"Frame","name":"frametype","value":"Spatial  (x, y, z)"},{"apiValue":"on","description":"Show legends","name":"showlegends","value":"true"},{"apiValue":"off","description":"Show maximum and minimum values","name":"showlegendsmaxmin","value":"false"},{"apiValue":"off","description":"Show units","name":"showlegendsunit","value":"false"},{"apiValue":"right","description":"Position","name":"legendpos","value":"Right"},{"apiValue":"fromtheme","description":"Text color","name":"legendcolor","value":"From theme"},{"apiValue":"off","description":"Manual color legend settings","name":"legendactive","value":"false"},{"apiValue":"off","description":"Manual grid settings","name":"axisactive","value":"false"},{"apiValue":"off","description":"Enable","name":"plotarrayenable","value":"false"},{"apiValue":"graphics","description":"Plot window","name":"window","value":"Graphics"}],"tag":"pg3","type":"3D_plot_group","windowType":1},{"apiClass":"ResultFeature","apiType":"PlotGroup3D","created":"1688537135899","displayLabel":"Velocity (spf) 1","icon":"plot_group3d.png","label":"Velocity (spf) 1","lastModified":"1734197571446","modelEntityPath":"/result/feature/pg4","nodes":[{"apiClass":"ResultFeature","apiType":"Slice","created":"1688537135915","displayLabel":"Slice","icon":"sliceplot.png","label":"Slice","lastModified":"1734197571446","modelEntityPath":"/result/feature/pg4/feature/slc1","settings":[{"description":"Expression","name":"expr","value":"spf.U"},{"apiValue":"m/s","description":"Unit","name":"unit","value":"m/s"},{"description":"Description","name":"descr","value":"Velocity magnitude"},{"apiValue":"auto","description":"Title type","name":"titletype","value":"Automatic"},{"apiValue":"quick","description":"Plane type","name":"planetype","value":"Quick"},{"apiValue":"xy","description":"Plane","name":"quickplane","value":"xy-planes"},{"apiValue":"number","description":"Entry method","name":"quickzmethod","value":"Number of planes"},{"description":"Planes","name":"quickznumber","scalarReal":"1.0","value":"1"},{"apiValue":"on","description":"Interactive","name":"interactive","value":"true"},{"description":"Shift","name":"shift","scalarReal":"9.5E-4","value":"9.5E-4"},{"apiValue":"off","description":"Manual color range","name":"rangecoloractive","value":"false"},{"apiValue":"off","description":"Manual data range","name":"rangedataactive","value":"false"},{"apiValue":"uniform","description":"Coloring","name":"coloring","value":"Uniform"},{"apiValue":"black","description":"Color","name":"color","value":"Black"},{"apiValue":"normal","description":"Resolution","name":"resolution","value":"Normal"},{"apiValue":"internal","description":"Smoothing","name":"smooth","value":"Inside geometry domains"},{"apiValue":"none","description":"Smoothing threshold","name":"threshold","value":"None"},{"apiValue":"off","description":"Recover","name":"recover","value":"false"},{"apiValue":"on","description":"Color","name":"inheritcolor","value":"true"},{"apiValue":"on","description":"Color and data range","name":"inheritrange","value":"true"},{"apiValue":"on","description":"Deform scale factor","name":"inheritdeformscale","value":"true"},{"apiValue":"on","description":"Transparency","name":"inherittransparency","value":"true"},{"apiValue":"on","description":"Belongs to array","name":"belongstoplotarray","value":"true"},{"apiValue":"off","description":"Manual indexing","name":"manualindexing","value":"false"},{"apiValue":"on","description":"Apply to dataset edges","name":"applytodatasetedgesplotarr","value":"true"}],"tag":"slc1","type":"Slice","windowType":1},{"apiClass":"ResultFeature","apiType":"Streamline","created":"1688569391436","displayLabel":"Streamline 1","icon":"post_streamline3d.png","label":"Streamline 1","lastModified":"1734197571446","modelEntityPath":"/result/feature/pg4/feature/str1","settings":[{"description":"Description","name":"descr","value":"Velocity field"},{"apiValue":"auto","description":"Title type","name":"titletype","value":"Automatic"},{"apiValue":"selection","description":"Positioning","name":"posmethod","value":"On selected boundaries"},{"apiValue":"uniform","description":"Point distribution","name":"selpointdistr","value":"Uniform"},{"description":"Number","name":"selnumber","scalarReal":"1000.0","value":"1000"},{"apiValue":"line","description":["Type","Line style"],"name":"linetype","value":"Line"},{"apiValue":"none","description":["Type","Point style"],"name":"pointtype","value":"None"},{"apiValue":"green","description":"Color","name":"color","value":"Green"},{"apiValue":"normal","description":"Resolution","name":"resolution","value":"Normal"},{"apiValue":"material","description":"Smoothing","name":"smooth","value":"Inside material domains"},{"apiValue":"none","description":"Smoothing threshold","name":"threshold","value":"None"},{"apiValue":"off","description":"Recover","name":"recover","value":"false"},{"description":"Integration tolerance","name":"inttol","scalarReal":"0.01","value":"0.01"},{"description":"Maximum streamline length","name":"maxlen","value":"Inf"},{"description":"Maximum number of integration steps","name":"maxsteps","scalarReal":"5000.0","value":"5000"},{"description":"Maximum integration time","name":"maxtime","value":"Inf"},{"description":"Stationary point stop tolerance","name":"stattol","scalarReal":"0.01","value":"0.01"},{"description":"Loop tolerance","name":"looptol","scalarReal":"0.01","value":"0.01"},{"apiValue":"on","description":"Allow backward time integration","name":"back","value":"true"},{"apiValue":"off","description":"Normalize vector field","name":"normal","value":"false"},{"apiValue":"on","description":"Arrow scale factor","name":"inheritarrowscale","value":"true"},{"apiValue":"on","description":"Color","name":"inheritcolor","value":"true"},{"apiValue":"on","description":"Color and data range","name":"inheritrange","value":"true"},{"apiValue":"on","description":"Deform scale factor","name":"inheritdeformscale","value":"true"},{"apiValue":"on","description":"Ribbon width scale factor","name":"inheritribbonscale","value":"true"},{"apiValue":"on","description":"Point radius scale factor","name":"inheritspherescale","value":"true"},{"apiValue":"on","description":"Transparency","name":"inherittransparency","value":"true"},{"apiValue":"on","description":"Tube radius scale factor","name":"inherittubescale","value":"true"},{"apiValue":"on","description":"Belongs to array","name":"belongstoplotarray","value":"true"},{"apiValue":"off","description":"Manual indexing","name":"manualindexing","value":"false"},{"apiValue":"on","description":"Apply to dataset edges","name":"applytodatasetedgesplotarr","value":"true"}],"tag":"str1","type":"Streamline","windowType":1},{"apiClass":"ResultFeature","apiType":"Streamline","created":"1688569403215","displayLabel":"Streamline 2","icon":"post_streamline3d.png","label":"Streamline 2","lastModified":"1734197571446","modelEntityPath":"/result/feature/pg4/feature/str2","settings":[{"description":"Description","name":"descr","value":"Velocity field"},{"apiValue":"auto","description":"Title type","name":"titletype","value":"Automatic"},{"apiValue":"selection","description":"Positioning","name":"posmethod","value":"On selected boundaries"},{"apiValue":"uniform","description":"Point distribution","name":"selpointdistr","value":"Uniform"},{"description":"Number","name":"selnumber","scalarReal":"1000.0","value":"1000"},{"apiValue":"line","description":["Type","Line style"],"name":"linetype","value":"Line"},{"apiValue":"none","description":["Type","Point style"],"name":"pointtype","value":"None"},{"apiValue":"red","description":"Color","name":"color","value":"Red"},{"apiValue":"normal","description":"Resolution","name":"resolution","value":"Normal"},{"apiValue":"material","description":"Smoothing","name":"smooth","value":"Inside material domains"},{"apiValue":"none","description":"Smoothing threshold","name":"threshold","value":"None"},{"apiValue":"off","description":"Recover","name":"recover","value":"false"},{"description":"Integration tolerance","name":"inttol","scalarReal":"0.01","value":"0.01"},{"description":"Maximum streamline length","name":"maxlen","value":"Inf"},{"description":"Maximum number of integration steps","name":"maxsteps","scalarReal":"5000.0","value":"5000"},{"description":"Maximum integration time","name":"maxtime","value":"Inf"},{"description":"Stationary point stop tolerance","name":"stattol","scalarReal":"0.01","value":"0.01"},{"description":"Loop tolerance","name":"looptol","scalarReal":"0.01","value":"0.01"},{"apiValue":"on","description":"Allow backward time integration","name":"back","value":"true"},{"apiValue":"off","description":"Normalize vector field","name":"normal","value":"false"},{"apiValue":"on","description":"Arrow scale factor","name":"inheritarrowscale","value":"true"},{"apiValue":"on","description":"Color","name":"inheritcolor","value":"true"},{"apiValue":"on","description":"Color and data range","name":"inheritrange","value":"true"},{"apiValue":"on","description":"Deform scale factor","name":"inheritdeformscale","value":"true"},{"apiValue":"on","description":"Ribbon width scale factor","name":"inheritribbonscale","value":"true"},{"apiValue":"on","description":"Point radius scale factor","name":"inheritspherescale","value":"true"},{"apiValue":"on","description":"Transparency","name":"inherittransparency","value":"true"},{"apiValue":"on","description":"Tube radius scale factor","name":"inherittubescale","value":"true"},{"apiValue":"on","description":"Belongs to array","name":"belongstoplotarray","value":"true"},{"apiValue":"off","description":"Manual indexing","name":"manualindexing","value":"false"},{"apiValue":"on","description":"Apply to dataset edges","name":"applytodatasetedgesplotarr","value":"true"}],"tag":"str2","type":"Streamline","windowType":1}],"settings":[{"apiValue":"off","description":"Apply to dataset edges","name":"applyselectiontodatasetedges","value":"false"},{"apiValue":"off","description":"Save plot data","name":"savedatainmodel","value":"false"},{"apiValue":"auto","description":"Title type","name":"titletype","value":"Automatic"},{"apiValue":"fromtheme","description":"Color","name":"titlecolor","value":"From theme"},{"apiValue":"default","description":"Number format","name":"titlenumberformat","value":"Default"},{"apiValue":"off","description":"Show hidden entities","name":"showhiddenobjects","value":"false"},{"apiValue":"off","description":"Propagate hiding to lower dimensions","name":"inherithide","value":"false"},{"apiValue":"on","description":"Plot dataset edges","name":"edges","value":"true"},{"apiValue":"fromtheme","description":"Color","name":"edgecolor","value":"From theme"},{"apiValue":"spatial","description":"Frame","name":"frametype","value":"Spatial  (x, y, z)"},{"apiValue":"on","description":"Show legends","name":"showlegends","value":"true"},{"apiValue":"off","description":"Show maximum and minimum values","name":"showlegendsmaxmin","value":"false"},{"apiValue":"off","description":"Show units","name":"showlegendsunit","value":"false"},{"apiValue":"right","description":"Position","name":"legendpos","value":"Right"},{"apiValue":"fromtheme","description":"Text color","name":"legendcolor","value":"From theme"},{"apiValue":"off","description":"Manual color legend settings","name":"legendactive","value":"false"},{"apiValue":"off","description":"Manual grid settings","name":"axisactive","value":"false"},{"apiValue":"off","description":"Enable","name":"plotarrayenable","value":"false"},{"apiValue":"graphics","description":"Plot window","name":"window","value":"Graphics"}],"tag":"pg4","type":"3D_plot_group","windowType":1},{"apiClass":"ResultFeature","apiType":"PlotGroup3D","created":"1688537135993","displayLabel":"Pressure (spf) 1","icon":"plot_group3d.png","label":"Pressure (spf) 1","lastModified":"1734197571446","modelEntityPath":"/result/feature/pg5","nodes":[{"apiClass":"ResultFeature","apiType":"Surface","created":"1688537135993","displayLabel":"Surface","icon":"post_surface3d.png","label":"Surface","lastModified":"1688620327673","modelEntityPath":"/result/feature/pg5/feature/surf1","nodes":[{"apiClass":"ResultFeature","apiType":"Transparency","created":"1688537136024","displayLabel":"Transparency 1","icon":"post_transparency.png","label":"Transparency 1","lastModified":"1715420167429","modelEntityPath":"/result/feature/pg5/feature/surf1/feature/tran1","settings":[{"description":"Transparency","name":"transparency","scalarReal":"0.5","value":"0.5"},{"description":"Fresnel transmittance","name":"uniformblending","scalarReal":"0.0","value":"0"}],"tag":"tran1","type":"Transparency","windowType":1}],"settings":[{"description":"Expression","name":"expr","value":"p"},{"apiValue":"Pa","description":"Unit","name":"unit","value":"Pa"},{"description":"Description","name":"descr","value":"Pressure"},{"apiValue":"auto","description":"Title type","name":"titletype","value":"Automatic"},{"apiValue":"off","description":"Manual color range","name":"rangecoloractive","value":"false"},{"apiValue":"off","description":"Manual data range","name":"rangedataactive","value":"false"},{"apiValue":"colortable","description":"Coloring","name":"coloring","value":"Color table"},{"apiValue":"Dipole","description":"Color table","name":"colortable","value":"Dipole"},{"apiValue":"on","description":"Color legend","name":"colorlegend","value":"true"},{"apiValue":"none","description":"Color table transformation","name":"colortabletrans","value":"None"},{"apiValue":"continuous","description":"Color table type","name":"colortabletype","value":"Continuous"},{"apiValue":"linear","description":"Scale","name":"colorscalemode","value":"Linear"},{"apiValue":"off","description":"Wireframe","name":"wireframe","value":"false"},{"apiValue":"normal","description":"Resolution","name":"resolution","value":"Normal"},{"apiValue":"internal","description":"Smoothing","name":"smooth","value":"Inside geometry domains"},{"apiValue":"none","description":"Smoothing threshold","name":"threshold","value":"None"},{"apiValue":"off","description":"Recover","name":"recover","value":"false"},{"apiValue":"on","description":"Color","name":"inheritcolor","value":"true"},{"apiValue":"on","description":"Color and data range","name":"inheritrange","value":"true"},{"apiValue":"on","description":"Deform scale factor","name":"inheritdeformscale","value":"true"},{"apiValue":"on","description":"Transparency","name":"inherittransparency","value":"true"},{"apiValue":"on","description":"Belongs to array","name":"belongstoplotarray","value":"true"},{"apiValue":"off","description":"Manual indexing","name":"manualindexing","value":"false"},{"apiValue":"on","description":"Apply to dataset edges","name":"applytodatasetedgesplotarr","value":"true"}],"tag":"surf1","type":"Surface","windowType":1}],"settings":[{"apiValue":"off","description":"Apply to dataset edges","name":"applyselectiontodatasetedges","value":"false"},{"apiValue":"off","description":"Save plot data","name":"savedatainmodel","value":"false"},{"apiValue":"auto","description":"Title type","name":"titletype","value":"Automatic"},{"apiValue":"fromtheme","description":"Color","name":"titlecolor","value":"From theme"},{"apiValue":"default","description":"Number format","name":"titlenumberformat","value":"Default"},{"apiValue":"off","description":"Show hidden entities","name":"showhiddenobjects","value":"false"},{"apiValue":"off","description":"Propagate hiding to lower dimensions","name":"inherithide","value":"false"},{"apiValue":"on","description":"Plot dataset edges","name":"edges","value":"true"},{"apiValue":"fromtheme","description":"Color","name":"edgecolor","value":"From theme"},{"apiValue":"spatial","description":"Frame","name":"frametype","value":"Spatial  (x, y, z)"},{"apiValue":"on","description":"Show legends","name":"showlegends","value":"true"},{"apiValue":"off","description":"Show maximum and minimum values","name":"showlegendsmaxmin","value":"false"},{"apiValue":"off","description":"Show units","name":"showlegendsunit","value":"false"},{"apiValue":"right","description":"Position","name":"legendpos","value":"Right"},{"apiValue":"fromtheme","description":"Text color","name":"legendcolor","value":"From theme"},{"apiValue":"off","description":"Manual color legend settings","name":"legendactive","value":"false"},{"apiValue":"off","description":"Manual grid settings","name":"axisactive","value":"false"},{"apiValue":"off","description":"Enable","name":"plotarrayenable","value":"false"},{"apiValue":"graphics","description":"Plot window","name":"window","value":"Graphics"}],"tag":"pg5","type":"3D_plot_group","windowType":1},{"apiClass":"ResultFeature","apiType":"PlotGroup3D","created":"1688537136165","displayLabel":"Volume Fraction of Fluid 1 (ls) 1","icon":"plot_group3d.png","label":"Volume Fraction of Fluid 1 (ls) 1","lastModified":"1734197571446","modelEntityPath":"/result/feature/pg6","nodes":[{"apiClass":"ResultFeature","apiType":"Slice","created":"1688537136180","displayLabel":"Slice 1","icon":"sliceplot.png","label":"Slice 1","lastModified":"1688717017500","modelEntityPath":"/result/feature/pg6/feature/slc1","settings":[{"description":"Expression","name":"expr","value":"ls.Vf1"},{"apiValue":"1","description":"Unit","name":"unit","scalarReal":"1.0","value":"1"},{"description":"Description","name":"descr","value":"Volume fraction of fluid 1"},{"apiValue":"auto","description":"Title type","name":"titletype","value":"Automatic"},{"apiValue":"quick","description":"Plane type","name":"planetype","value":"Quick"},{"apiValue":"xy","description":"Plane","name":"quickplane","value":"xy-planes"},{"apiValue":"number","description":"Entry method","name":"quickzmethod","value":"Number of planes"},{"description":"Planes","name":"quickznumber","scalarReal":"1.0","value":"1"},{"apiValue":"on","description":"Interactive","name":"interactive","value":"true"},{"description":"Shift","name":"shift","scalarReal":"9.0E-4","value":"9.0E-4"},{"apiValue":"off","description":"Manual color range","name":"rangecoloractive","value":"false"},{"apiValue":"off","description":"Manual data range","name":"rangedataactive","value":"false"},{"apiValue":"colortable","description":"Coloring","name":"coloring","value":"Color table"},{"apiValue":"Rainbow","description":"Color table","name":"colortable","value":"Rainbow"},{"apiValue":"on","description":"Color legend","name":"colorlegend","value":"true"},{"apiValue":"none","description":"Color table transformation","name":"colortabletrans","value":"None"},{"apiValue":"continuous","description":"Color table type","name":"colortabletype","value":"Continuous"},{"apiValue":"linear","description":"Scale","name":"colorscalemode","value":"Linear"},{"apiValue":"normal","description":"Resolution","name":"resolution","value":"Normal"},{"apiValue":"internal","description":"Smoothing","name":"smooth","value":"Inside geometry domains"},{"apiValue":"none","description":"Smoothing threshold","name":"threshold","value":"None"},{"apiValue":"off","description":"Recover","name":"recover","value":"false"},{"apiValue":"on","description":"Color","name":"inheritcolor","value":"true"},{"apiValue":"on","description":"Color and data range","name":"inheritrange","value":"true"},{"apiValue":"on","description":"Deform scale factor","name":"inheritdeformscale","value":"true"},{"apiValue":"on","description":"Transparency","name":"inherittransparency","value":"true"},{"apiValue":"on","description":"Belongs to array","name":"belongstoplotarray","value":"true"},{"apiValue":"off","description":"Manual indexing","name":"manualindexing","value":"false"},{"apiValue":"on","description":"Apply to dataset edges","name":"applytodatasetedgesplotarr","value":"true"}],"tag":"slc1","type":"Slice","windowType":1},{"apiClass":"ResultFeature","apiType":"Isosurface","created":"1688537136196","displayLabel":"Isosurface 1","icon":"post_isosurface.png","label":"Isosurface 1","lastModified":"1688717017500","modelEntityPath":"/result/feature/pg6/feature/iso1","settings":[{"description":"Expression","name":"expr","value":"ls.Vf1"},{"apiValue":"1","description":"Unit","name":"unit","scalarReal":"1.0","value":"1"},{"description":"Description","name":"descr","value":"Volume fraction of fluid 1"},{"apiValue":"auto","description":"Title type","name":"titletype","value":"Automatic"},{"apiValue":"levels","description":"Entry method","name":"levelmethod","value":"Levels"},{"description":"Levels","name":"levels","scalarReal":"0.5","value":"0.5"},{"apiValue":"off","description":"Interactive","name":"interactive","value":"false"},{"apiValue":"surface","description":"Isosurface type","name":"surfacetype","value":"Surface"},{"apiValue":"off","description":"Level labels","name":"contourlabels","value":"false"},{"apiValue":"uniform","description":"Coloring","name":"coloring","value":"Uniform"},{"apiValue":"off","description":"Color legend","name":"colorlegend","value":"false"},{"apiValue":"green","description":"Color","name":"color","value":"Green"},{"apiValue":"normal","description":"Resolution","name":"resolution","value":"Normal"},{"apiValue":"none","description":"Smoothing","name":"smooth","value":"None"},{"apiValue":"off","description":"Recover","name":"recover","value":"false"},{"apiValue":"on","description":"Use derivatives","name":"useder","value":"true"},{"apiValue":"on","description":"Color","name":"inheritcolor","value":"true"},{"apiValue":"on","description":"Color and data range","name":"inheritrange","value":"true"},{"apiValue":"on","description":"Deform scale factor","name":"inheritdeformscale","value":"true"},{"apiValue":"on","description":"Transparency","name":"inherittransparency","value":"true"},{"apiValue":"on","description":"Belongs to array","name":"belongstoplotarray","value":"true"},{"apiValue":"off","description":"Manual indexing","name":"manualindexing","value":"false"},{"apiValue":"on","description":"Apply to dataset edges","name":"applytodatasetedgesplotarr","value":"true"}],"tag":"iso1","type":"Isosurface","windowType":1}],"settings":[{"apiValue":"off","description":"Apply to dataset edges","name":"applyselectiontodatasetedges","value":"false"},{"apiValue":"off","description":"Save plot data","name":"savedatainmodel","value":"false"},{"apiValue":"auto","description":"Title type","name":"titletype","value":"Automatic"},{"apiValue":"fromtheme","description":"Color","name":"titlecolor","value":"From theme"},{"apiValue":"default","description":"Number format","name":"titlenumberformat","value":"Default"},{"apiValue":"off","description":"Show hidden entities","name":"showhiddenobjects","value":"false"},{"apiValue":"off","description":"Propagate hiding to lower dimensions","name":"inherithide","value":"false"},{"apiValue":"on","description":"Plot dataset edges","name":"edges","value":"true"},{"apiValue":"fromtheme","description":"Color","name":"edgecolor","value":"From theme"},{"apiValue":"spatial","description":"Frame","name":"frametype","value":"Spatial  (x, y, z)"},{"apiValue":"on","description":"Show legends","name":"showlegends","value":"true"},{"apiValue":"off","description":"Show maximum and minimum values","name":"showlegendsmaxmin","value":"false"},{"apiValue":"off","description":"Show units","name":"showlegendsunit","value":"false"},{"apiValue":"right","description":"Position","name":"legendpos","value":"Right"},{"apiValue":"fromtheme","description":"Text color","name":"legendcolor","value":"From theme"},{"apiValue":"off","description":"Manual color legend settings","name":"legendactive","value":"false"},{"apiValue":"off","description":"Manual grid settings","name":"axisactive","value":"false"},{"apiValue":"off","description":"Enable","name":"plotarrayenable","value":"false"},{"apiValue":"graphics","description":"Plot window","name":"window","value":"Graphics"}],"tag":"pg6","type":"3D_plot_group","windowType":1},{"apiClass":"ExportFeatureList","created":"1688330402915","displayLabel":"Export","icon":"results_export.png","label":"Export","lastModified":"0","modelEntityPath":"/result/export","nodes":[{"apiClass":"ExportFeature","apiType":"Animation","created":"1688569776818","displayLabel":"Animation 1","icon":"animation.png","label":"Animation 1","lastModified":"1688571582812","modelEntityPath":"/result/export/anim1","settings":[{"apiValue":"player","description":"Target","name":"target","value":"Player"},{"apiValue":"off","description":"Always ask for filename","name":"alwaysask","value":"false"},{"apiValue":"solutions","description":"Sequence type","name":"sweeptype","value":"Stored solutions"},{"apiValue":"level1","description":"Loop over","name":"solnumtype","value":"Time"},{"apiValue":"all","description":"Time selection","name":"looplevelinput","value":"All"},{"apiValue":"all","description":"Frame selection","name":"framesel","value":"All"},{"description":"Frame number","name":"showframe","scalarReal":"20.0","value":"20"},{"description":"Time","name":"shownparameter","scalarReal":"0.1","value":"0.1"},{"description":"Display each frame for","name":"frametime","scalarReal":"0.1","value":"0.1"},{"apiValue":"off","description":"Repeat","name":"repeat","value":"false"},{"apiValue":"on","description":"Logo","name":"logo1d","value":"true"},{"apiValue":"on","description":"Logo","name":"logo2d","value":"true"},{"apiValue":"off","description":"Logo","name":"logo3d","value":"false"},{"apiValue":"globaltheme","description":"Color theme","name":"colortheme","value":"Global theme"},{"apiValue":"color","description":"Background","name":"background","value":"Color"},{"apiValue":"on","description":"Synchronize scales between frames","name":"synchronize","value":"true"}],"tag":"anim1","type":"Animation","windowType":1}],"tag":"export","type":"Export[noun]","windowType":1},{"apiClass":"ReportFeatureList","created":"1688330407910","displayLabel":"Reports","icon":"results_report.png","label":"Reports","lastModified":"0","modelEntityPath":"/result/report","tag":"report","type":"Reports","windowType":1}],"settings":[{"apiValue":"off","description":"Only plot when requested","name":"onlyplotwhenrequested","value":"false"},{"apiValue":"off","description":"Recompute all plot data after solving","name":"autoregenerateplot","value":"false"},{"apiValue":"off","description":"Reevaluate all evaluation groups after solving","name":"autoregenerateevalgroups","value":"false"},{"apiValue":"AUTOMATIC","description":"Save plot data","name":"saveplotdatainmodel","value":"Automatic"}],"tag":"result","type":"Results","windowType":1}],"settings":[{"apiValue":"SI","description":"Unit system","name":"basesystem","value":"SI"},{"apiValue":"automatic","description":"Graphics color theme","name":"colortheme","value":"Default from application theme (Default)"},{"apiValue":"automatic","description":"Image export color theme","name":"imagecolortheme","value":"Default from image export theme (Default)"},{"apiValue":"automatic","description":["Family","Font"],"name":"fontfamily","value":"Default from preferences (Vera)"},{"apiValue":"default","description":"Size","name":"fontsize","value":"Default size"},{"apiValue":"off","description":"Ask to save application when closing","name":"asktosave","value":"false"},{"apiValue":"edit","description":"When starting with COMSOL Multiphysics","name":"startmode","value":"Edit application"},{"apiValue":"off","description":"Ignore license errors during launch","name":"ignorelicenseerrors","value":"false"}],"tag":"Model","type":"Root","windowType":1}
