# Supplementary material for: Tunable Picoliter‐Scale Dropicle Formation Using Amphiphilic Microparticles with Patterned Hydrophilic Patches
Source: Adv Sci (Weinh). 2024 Dec 24;12(12):2411014. doi: 10.1002/advs.202411014 (PMC11948056; doi:10.1002/advs.202411014)
Supplement: Supplementary file 2 — Supplemental Model 1 [file ADVS-12-2411014-s001.mph › guimodel.xml]

<?xml version="1.0" encoding="UTF-8"?>
<GuiModel dimension="3" viewDimension="3" guiView="GEOM" currentGeomSequence="geom1" currentMeshSequence="mesh1" currentPlotGroupFeature="pg4" currentStudyFeature="std1" currentNode="/study/std1">
  <openWindows>
    <string>MAINWINDOW</string>
  </openWindows>
  <subModelsTag>
    <string>geom1</string>
    <string>geom1/wp1</string>
    <string>geom1/wp2</string>
    <string>geom1/wp3</string>
  </subModelsTag>
  <subModelsLastDrawOrSketch>
    <string>DRAW</string>
    <string>DRAWSKETCH</string>
    <string>DRAWSKETCH</string>
    <string>DRAWSKETCH</string>
  </subModelsLastDrawOrSketch>
</GuiModel>
