# Supplementary material for: Tunable Picoliter‐Scale Dropicle Formation Using Amphiphilic Microparticles with Patterned Hydrophilic Patches
Source: Adv Sci (Weinh). 2024 Dec 24;12(12):2411014. doi: 10.1002/advs.202411014 (PMC11948056; doi:10.1002/advs.202411014)
Supplement: Supplementary file 3 — Supplemental Model 2 [file ADVS-12-2411014-s004.mph]

Archive with 57 entries (57 files):
- fileversion
- usedlicenses.txt
- dmodel.xml
- model.xml
- mesh8.mphbin
- mesh7.mphbin
- mesh1.mphbin
- mesh9.mphbin
- mesh5.mphbin
- mesh4.mphbin
- mesh2.mphbin
- mesh6.mphbin
- mesh11.mphbin
- mesh3.mphbin
- mesh10.mphbin
- geometry13.mphbin
- geometry3.mphbin
- geometry7.mphbin
- geometry14.mphbin
- geometry11.mphbin
- geometry4.mphbin
- geometry8.mphbin
- geometry12.mphbin
- geometry6.mphbin
- geometry1.mphbin
- geometry16.mphbin
- geometry2.mphbin
- geommanager1.mphbin
- solution12.mphbin
- solution1.mphbin
- solution2.mphbin
- solution3.mphbin
- solution4.mphbin
- solution5.mphbin
- solution6.mphbin
- solution7.mphbin
- solution8.mphbin
- solution9.mphbin
- solution10.mphbin
- solution11.mphbin
- solutionstatic12.mphbin
- solutionstatic1.mphbin
- solutionstatic2.mphbin
- solutionstatic3.mphbin
- solutionstatic4.mphbin
- solutionstatic5.mphbin
- solutionstatic6.mphbin
- solutionstatic7.mphbin
- solutionstatic8.mphbin
- solutionstatic9.mphbin
- solutionstatic10.mphbin
- solutionstatic11.mphbin
- modelinfo.xml
- fileids.xml
- clusterignore.xml
- smodel.json
- guimodel.xml
