# Supplementary material for: Tunable Picoliter‐Scale Dropicle Formation Using Amphiphilic Microparticles with Patterned Hydrophilic Patches
Source: Adv Sci (Weinh). 2024 Dec 24;12(12):2411014. doi: 10.1002/advs.202411014 (PMC11948056; doi:10.1002/advs.202411014)
Supplement: Supplementary file 3 — Supplemental Model 2 [file ADVS-12-2411014-s004.mph › dmodel.xml]

<?xml version="1.0" encoding="UTF-8"?>
<Model tag="Model2" name="Model_S2.mph" created="1734197731257" modified="1734197731294">
  <!-- User comments -->
  <entityComments T="0"></entityComments>
  <!-- Created by -->
  <entityAuthor T="0"></entityAuthor>
  <!-- Updated by -->
  <entityModifiedBy T="0"></entityModifiedBy>
  <fontsize T="5">-1</fontsize>
  <fontfamily T="0">automatic</fontfamily>
  <comsolVersion T="0">COMSOL Multiphysics 6.2 (Build: 415)</comsolVersion>
  <!-- Unit base system -->
  <baseSystem T="0">SI</baseSystem>
  <!-- Serial number -->
  <srl T="0">6093206</srl>
  <!-- File version -->
  <savedInVersion T="5">1878</savedInVersion>
  <!-- Last computation time (ms) -->
  <lastComputationTime T="11">15614960</lastComputationTime>
  <!-- Last computation date -->
  <lastComputationDate T="11">1724710922300</lastComputationDate>
  <!-- Last computation version -->
  <lastComputationVersion T="0">COMSOL 6.2.0.415</lastComputationVersion>
  <ModelParam tag="param" name="Parameters" created="1675816460256" modified="1724695285393">
    <!-- User comments -->
    <entityComments T="0"></entityComments>
    <!-- Created by -->
    <entityAuthor T="0"></entityAuthor>
    <!-- Updated by -->
    <entityModifiedBy T="0"></entityModifiedBy>
    <!-- Expressions -->
    <expressions T="31" name="h_p" expr="0.05[mm]"></expressions>
    <expressions T="31" name="h_t" expr="0.75"></expressions>
    <expressions T="31" name="r_p1" expr="0.05[mm]"></expressions>
    <expressions T="31" name="r_p2" expr="0.05[mm]"></expressions>
    <expressions T="31" name="r_p3" expr="0.045[mm]"></expressions>
    <expressions T="31" name="r_p4" expr="0.047[mm]"></expressions>
    <!-- Show parameters -->
    <visible T="3">true</visible>
    <ModelParamGroupList tag="group" name="Parameters" created="1675816460256">
      <!-- User comments -->
      <entityComments T="0"></entityComments>
      <!-- Created by -->
      <entityAuthor T="0"></entityAuthor>
      <ModelParamGroup tag="default" name="Parameters 1" created="1675816460256">
        <!-- Node status -->
        <entityFlags T="51">NOREMOVE|NORETAG|NODEACTIVATE</entityFlags>
        <!-- User comments -->
        <entityComments T="0"></entityComments>
        <!-- Created by -->
        <entityAuthor T="0"></entityAuthor>
        <ModelParamGroupCaseList tag="paramCase" name="Cases" created="1675816460429">
          <!-- User comments -->
          <entityComments T="0"></entityComments>
          <!-- Created by -->
          <entityAuthor T="0"></entityAuthor>
        </ModelParamGroupCaseList>
      </ModelParamGroup>
    </ModelParamGroupList>
  </ModelParam>
  <PhysicsList tag="physics" name="Physics" created="1675816460257">
    <!-- User comments -->
    <entityComments T="0"></entityComments>
    <!-- Created by -->
    <entityAuthor T="0"></entityAuthor>
    <Physics op="LaminarFlow" tag="spf" name="Laminar Flow" created="1675816460678">
      <!-- User comments -->
      <entityComments T="0"></entityComments>
      <!-- Created by -->
      <entityAuthor T="0"></entityAuthor>
      <selection T="32" selection="LocalSelection" flags="16" selType="GEOMDIM">
        <explicit dim="3" hDim="3" geom="/geom/geom1"/>
      </selection>
      <!-- Geometry -->
      <geom T="50">/geom/geom1</geom>
      <!-- Scope identifier -->
      <identifier T="0">spf</identifier>
      <PhysicsFieldList tag="field" name="PhysicsFieldList" created="1675816460679">
        <!-- User comments -->
        <entityComments T="0"></entityComments>
        <!-- Created by -->
        <entityAuthor T="0"></entityAuthor>
        <PhysicsField tag="velocity" created="1675816460682">
          <!-- Node status -->
          <entityFlags T="51">NOREMOVE|NORETAG|NODEACTIVATE</entityFlags>
          <!-- Identifier -->
          <applfieldID T="0">velocity</applfieldID>
          <!-- Component names -->
          <components T="1">3,'u','v','w'</components>
          <!-- Field name -->
          <fieldname T="0">u</fieldname>
        </PhysicsField>
        <PhysicsField tag="pressure" created="1675816460683">
          <!-- Node status -->
          <entityFlags T="51">NOREMOVE|NORETAG|NODEACTIVATE</entityFlags>
          <!-- Identifier -->
          <applfieldID T="0">pressure</applfieldID>
          <!-- Component names -->
          <components T="1">1,'p'</components>
          <!-- Field name -->
          <fieldname T="0">p</fieldname>
        </PhysicsField>
        <PhysicsField tag="turbulentkineticenergy" created="1675816460683">
          <!-- Node status -->
          <entityFlags T="51">NOREMOVE|NORETAG|NODEACTIVATE</entityFlags>
          <!-- Identifier -->
          <applfieldID T="0">turbulentkineticenergy</applfieldID>
          <!-- Component names -->
          <components T="1">1,'k'</components>
          <!-- Field name -->
          <fieldname T="0">k</fieldname>
        </PhysicsField>
        <PhysicsField tag="turbulentdissipationrate" created="1675816460683">
          <!-- Node status -->
          <entityFlags T="51">NOREMOVE|NORETAG|NODEACTIVATE</entityFlags>
          <!-- Identifier -->
          <applfieldID T="0">turbulentdissipationrate</applfieldID>
          <!-- Component names -->
          <components T="1">1,'ep'</components>
          <!-- Field name -->
          <fieldname T="0">ep</fieldname>
        </PhysicsField>
        <PhysicsField tag="specificdissipationrate" created="1675816460683">
          <!-- Node status -->
          <entityFlags T="51">NOREMOVE|NORETAG|NODEACTIVATE</entityFlags>
          <!-- Identifier -->
          <applfieldID T="0">specificdissipationrate</applfieldID>
          <!-- Component names -->
          <components T="1">1,'om'</components>
          <!-- Field name -->
          <fieldname T="0">om</fieldname>
        </PhysicsField>
        <PhysicsField tag="reciprocallength" created="1675816460684">
          <!-- Node status -->
          <entityFlags T="51">NOREMOVE|NORETAG|NODEACTIVATE</entityFlags>
          <!-- Identifier -->
          <applfieldID T="0">reciprocallength</applfieldID>
          <!-- Component names -->
          <components T="1">1,'G'</components>
          <!-- Field name -->
          <fieldname T="0">G</fieldname>
        </PhysicsField>
        <PhysicsField tag="correctedvelocity" created="1675816460684">
          <!-- Node status -->
          <entityFlags T="51">NOREMOVE|NORETAG|NODEACTIVATE</entityFlags>
          <!-- Identifier -->
          <applfieldID T="0">correctedvelocity</applfieldID>
          <!-- Component names -->
          <components T="1">3,'ucx','ucy','ucz'</components>
          <!-- Field name -->
          <fieldname T="0">uc</fieldname>
        </PhysicsField>
        <PhysicsField tag="correctedpressure" created="1675816460684">
          <!-- Node status -->
          <entityFlags T="51">NOREMOVE|NORETAG|NODEACTIVATE</entityFlags>
          <!-- Identifier -->
          <applfieldID T="0">correctedpressure</applfieldID>
          <!-- Component names -->
          <components T="1">1,'pc'</components>
          <!-- Field name -->
          <fieldname T="0">pc</fieldname>
        </PhysicsField>
        <PhysicsField tag="turbulentkinematicviscosity" created="1675816460684">
          <!-- Node status -->
          <entityFlags T="51">NOREMOVE|NORETAG|NODEACTIVATE</entityFlags>
          <!-- Identifier -->
          <applfieldID T="0">turbulentkinematicviscosity</applfieldID>
          <!-- Component names -->
          <components T="1">1,'nutilde'</components>
          <!-- Field name -->
          <fieldname T="0">nutilde</fieldname>
        </PhysicsField>
        <PhysicsField tag="dimensionless1" created="1675816460685">
          <!-- Node status -->
          <entityFlags T="51">NOREMOVE|NORETAG|NODEACTIVATE</entityFlags>
          <!-- Identifier -->
          <applfieldID T="0">dimensionless1</applfieldID>
          <!-- Component names -->
          <components T="1">1,'yPlus'</components>
          <!-- Field name -->
          <fieldname T="0">yPlus</fieldname>
        </PhysicsField>
        <PhysicsField tag="dimensionless2" created="1675816460685">
          <!-- Node status -->
          <entityFlags T="51">NOREMOVE|NORETAG|NODEACTIVATE</entityFlags>
          <!-- Identifier -->
          <applfieldID T="0">dimensionless2</applfieldID>
          <!-- Component names -->
          <components T="1">1,'uPlus'</components>
          <!-- Field name -->
          <fieldname T="0">uPlus</fieldname>
        </PhysicsField>
        <PhysicsField tag="dimensionless3" created="1675816460686">
          <!-- Node status -->
          <entityFlags T="51">NOREMOVE|NORETAG|NODEACTIVATE</entityFlags>
          <!-- Identifier -->
          <applfieldID T="0">dimensionless3</applfieldID>
          <!-- Component names -->
          <components T="1">1,'zeta'</components>
          <!-- Field name -->
          <fieldname T="0">zeta</fieldname>
        </PhysicsField>
        <PhysicsField tag="dimensionless4" created="1675816460687">
          <!-- Node status -->
          <entityFlags T="51">NOREMOVE|NORETAG|NODEACTIVATE</entityFlags>
          <!-- Identifier -->
          <applfieldID T="0">dimensionless4</applfieldID>
          <!-- Component names -->
          <components T="1">1,'alpha'</components>
          <!-- Field name -->
          <fieldname T="0">alpha</fieldname>
        </PhysicsField>
        <PhysicsField tag="dimensionless5" created="1681058406056">
          <!-- Node status -->
          <entityFlags T="51">NOREMOVE|NORETAG|NODEACTIVATE</entityFlags>
          <!-- Identifier -->
          <applfieldID T="0">dimensionless5</applfieldID>
          <!-- Component names -->
          <components T="1">1,'gamma'</components>
          <!-- Field name -->
          <fieldname T="0">gamma</fieldname>
        </PhysicsField>
      </PhysicsFieldList>
      <FeatureInfoList tag="featureInfo" name="FeatureInfoList" created="1675816460679">
        <!-- User comments -->
        <entityComments T="0"></entityComments>
        <!-- Created by -->
        <entityAuthor T="0"></entityAuthor>
        <FeatureInfo tag="info" name="Equation View" created="1675816460882" modified="1724695805711">
          <!-- Node status -->
          <entityFlags T="51">NOREMOVE|NODEACTIVATE</entityFlags>
          <!-- User comments -->
          <entityComments T="0"></entityComments>
          <!-- Created by -->
          <entityAuthor T="0"></entityAuthor>
          <!-- Updated by -->
          <entityModifiedBy T="0"></entityModifiedBy>
        </FeatureInfo>
      </FeatureInfoList>
      <PhysicsFeatureList tag="feature" name="PhysicsFeatureList" created="1675816460679">
        <!-- User comments -->
        <entityComments T="0"></entityComments>
        <!-- Created by -->
        <entityAuthor T="0"></entityAuthor>
        <PhysicsFeature op="FluidProperties" tag="fp1" name="Fluid Properties 1" created="1675816460793">
          <!-- Node status -->
          <entityFlags T="51">NOREMOVE|NODEACTIVATE</entityFlags>
          <!-- User comments -->
          <entityComments T="0"></entityComments>
          <!-- Created by -->
          <entityAuthor T="0"></entityAuthor>
          <selection T="32" selection="XDLocalSelection" flags="17" selType="GEOMDIM">
            <explicit dim="3" hDim="3" geom="/geom/geom1"/>
          </selection>
          <!-- Parameter values -->
          <param T="33" param="MixingLengthLimit" value="1|1,'Automatic'"></param>
          <param T="33" param="l_mix_lim" value="1|1,'1'"></param>
          <param T="33" param="LengthScaleSpecification" value="1|1,'Automatic'"></param>
          <param T="33" param="lref" value="1|1,'1'"></param>
          <param T="33" param="rho_mat" value="1|1,'from_mat'"></param>
          <param T="33" param="rho" value="1|1,'1000[kg/m^3]'"></param>
          <param T="33" param="minput_temperature_src" value="1|1,'fromCommonDef'"></param>
          <param T="33" param="minput_temperature" value="1|1,'293.15[K]'"></param>
          <param T="33" param="editModelInputs" value="1|1,'0'"></param>
          <param T="33" param="Constitutiverelation" value="1|1,'Newtonian'"></param>
          <param T="33" param="mu_mat" value="1|1,'from_mat'"></param>
          <param T="33" param="mu" value="1|1,'1e-3[Pa*s]'"></param>
          <param T="33" param="nonNewtonianModels" value="1|1,'PowerLaw'"></param>
          <param T="33" param="sr_lowlimit" value="1|1,'0.01[1/s]'"></param>
          <param T="33" param="sr_ref" value="1|1,'1[1/s]'"></param>
          <param T="33" param="m_p" value="1|1,'10[s]'"></param>
          <param T="33" param="mu_init_app" value="1|1,'spf.mu0'"></param>
          <param T="33" param="kf" value="1|1,'1[1/s]'"></param>
          <param T="33" param="kb" value="1|1,'1[1/s]'"></param>
          <param T="33" param="m_y0" value="1|1,'1e-3[Pa*s]'"></param>
          <param T="33" param="m_yt" value="1|1,'0[Pa*s]'"></param>
          <param T="33" param="tau_y0" value="1|1,'0[N/m^2]'"></param>
          <param T="33" param="tau_yt" value="1|1,'0[N/m^2]'"></param>
          <param T="33" param="nb" value="1|1,'1'"></param>
          <param T="33" param="nf" value="1|1,'1'"></param>
          <param T="33" param="m_pow_mat" value="1|1,'from_mat'"></param>
          <param T="33" param="m_pow" value="1|1,'1e-3[Pa*s]'"></param>
          <param T="33" param="n_pow_mat" value="1|1,'from_mat'"></param>
          <param T="33" param="n_pow" value="1|1,'1'"></param>
          <param T="33" param="mu0_mat" value="1|1,'from_mat'"></param>
          <param T="33" param="mu0" value="1|1,'1e-3[Pa*s]'"></param>
          <param T="33" param="mu_inf_mat" value="1|1,'from_mat'"></param>
          <param T="33" param="mu_inf" value="1|1,'0[Pa*s]'"></param>
          <param T="33" param="lam_car_mat" value="1|1,'from_mat'"></param>
          <param T="33" param="lam_car" value="1|1,'0[s]'"></param>
          <param T="33" param="n_car_mat" value="1|1,'from_mat'"></param>
          <param T="33" param="n_car" value="1|1,'1'"></param>
          <param T="33" param="a_car_mat" value="1|1,'from_mat'"></param>
          <param T="33" param="a_car" value="1|1,'2'"></param>
          <param T="33" param="tau_y_mat" value="1|1,'from_mat'"></param>
          <param T="33" param="tau_y" value="1|1,'0[N/m^2]'"></param>
          <param T="33" param="mu_p_mat" value="1|1,'from_mat'"></param>
          <param T="33" param="mu_p" value="1|1,'1e-3[Pa*s]'"></param>
          <param T="33" param="tau_half_mat" value="1|1,'from_mat'"></param>
          <param T="33" param="tau_half" value="1|1,'1[N/m^2]'"></param>
          <param T="33" param="a_e_mat" value="1|1,'from_mat'"></param>
          <param T="33" param="a_e" value="1|1,'2'"></param>
          <param T="33" param="mu_DK_mat" value="1|1,'from_mat'"></param>
          <param T="33" param="mu_DK" value="1|1,'1e-3[Pa*s]'"></param>
          <param T="33" param="lam_DK_mat" value="1|1,'from_mat'"></param>
          <param T="33" param="lam_DK" value="1|1,'0[s]'"></param>
          <param T="33" param="tau_tr_mat" value="1|1,'from_mat'"></param>
          <param T="33" param="tau_tr" value="1|1,'1[N/m^2]'"></param>
          <param T="33" param="thermalFunction" value="1|1,'none'"></param>
          <param T="33" param="Twlf" value="1|1,'293.15[K]'"></param>
          <param T="33" param="C1wlf" value="1|1,'8.86'"></param>
          <param T="33" param="C2wlf" value="1|1,'51.6[K]'"></param>
          <param T="33" param="T0" value="1|1,'293.15[K]'"></param>
          <param T="33" param="Q" value="1|1,'0'"></param>
          <param T="33" param="be" value="1|1,'0'"></param>
          <param T="33" param="alphaT" value="1|1,'1'"></param>
          <param T="33" param="shift_temperature_src" value="1|1,'userdef'"></param>
          <param T="33" param="shift_temperature" value="1|1,'spf.Tref'"></param>
          <param T="33" param="streamlinens" value="1|1,'0'"></param>
          <param T="33" param="crosswindns" value="1|1,'0'"></param>
          <param T="33" param="minput_pressure_src" value="1|1,'userdef'"></param>
          <param T="33" param="minput_pressure" value="1|1,'1[atm]'"></param>
          <param T="33" param="minput_electricfield_src" value="1|1,'userdef'"></param>
          <param T="33" param="minput_electricfield" value="3|1,'0'|1,'0'|1,'0'"></param>
          <param T="33" param="minput_magneticfield_src" value="1|1,'userdef'"></param>
          <param T="33" param="minput_magneticfield" value="3|1,'0'|1,'0'|1,'0'"></param>
          <param T="33" param="minput_magneticfluxdensity_src" value="1|1,'userdef'"></param>
          <param T="33" param="minput_magneticfluxdensity" value="3|1,'0'|1,'0'|1,'0'"></param>
          <param T="33" param="minput_velocity_src" value="1|1,'userdef'"></param>
          <param T="33" param="minput_velocity" value="3|1,'0'|1,'0'|1,'0'"></param>
          <param T="33" param="minput_frequency_src" value="1|1,'userdef'"></param>
          <param T="33" param="minput_frequency" value="1|1,'root.freq'"></param>
          <param T="33" param="minput_stress_src" value="1|1,'userdef'"></param>
          <param T="33" param="minput_stress" value="9|1,'0'|1,'0'|1,'0'|1,'0'|1,'0'|1,'0'|1,'0'|1,'0'|1,'0'"></param>
          <param T="33" param="minput_effectiveplasticstrain_src" value="1|1,'userdef'"></param>
          <param T="33" param="minput_effectiveplasticstrain" value="1|1,'0'"></param>
          <param T="33" param="minput_strainreferencetemperature_src" value="1|1,'userdef'"></param>
          <param T="33" param="minput_strainreferencetemperature" value="1|1,'293.15[K]'"></param>
          <param T="33" param="minput_concentration_src" value="1|1,'userdef'"></param>
          <param T="33" param="minput_concentration" value="1|1,'0'"></param>
          <param T="33" param="minput_numberdensity_src" value="1|1,'userdef'"></param>
          <param T="33" param="minput_numberdensity" value="1|1,'0'"></param>
          <param T="33" param="minput_relativehumidity_src" value="1|1,'userdef'"></param>
          <param T="33" param="minput_relativehumidity" value="1|1,'0'"></param>
          <param T="33" param="minput_currentdensity_src" value="1|1,'userdef'"></param>
          <param T="33" param="minput_currentdensity" value="3|1,'0'|1,'0'|1,'0'"></param>
          <param T="33" param="minput_shiftedmagneticfield_src" value="1|1,'userdef'"></param>
          <param T="33" param="minput_shiftedmagneticfield" value="3|1,'0'|1,'0'|1,'0'"></param>
          <param T="33" param="StudyStep" value="1|1,'std1/phasei'"></param>
          <param T="33" param="showPhysicsSymbols" value="1|1,'1'"></param>
          <param T="33" param="mu0cy_mat" value="1|1,'from_mat'"></param>
          <param T="33" param="mu0cy" value="1|1,'1e-3[Pa*s]'"></param>
          <param T="33" param="mu_infcy_mat" value="1|1,'from_mat'"></param>
          <param T="33" param="mu_infcy" value="1|1,'0[Pa*s]'"></param>
          <param T="33" param="lam_cy_mat" value="1|1,'from_mat'"></param>
          <param T="33" param="lam_cy" value="1|1,'0[s]'"></param>
          <param T="33" param="n_cy_mat" value="1|1,'from_mat'"></param>
          <param T="33" param="n_cy" value="1|1,'1'"></param>
          <param T="33" param="mu0cw_mat" value="1|1,'from_mat'"></param>
          <param T="33" param="mu0cw" value="1|1,'1e-3[Pa*s]'"></param>
          <param T="33" param="lam_cw_mat" value="1|1,'from_mat'"></param>
          <param T="33" param="lam_cw" value="1|1,'0[s]'"></param>
          <param T="33" param="n_cw_mat" value="1|1,'from_mat'"></param>
          <param T="33" param="n_cw" value="1|1,'1'"></param>
          <param T="33" param="mu_infs_mat" value="1|1,'from_mat'"></param>
          <param T="33" param="mu_infs" value="1|1,'0[Pa*s]'"></param>
          <param T="33" param="m_pows_mat" value="1|1,'from_mat'"></param>
          <param T="33" param="m_pows" value="1|1,'1e-3[Pa*s]'"></param>
          <param T="33" param="n_pows_mat" value="1|1,'from_mat'"></param>
          <param T="33" param="n_pows" value="1|1,'1'"></param>
          <param T="33" param="mu0e_mat" value="1|1,'from_mat'"></param>
          <param T="33" param="mu0e" value="1|1,'1e-3[Pa*s]'"></param>
          <param T="33" param="m_powhb_mat" value="1|1,'from_mat'"></param>
          <param T="33" param="m_powhb" value="1|1,'1e-3[Pa*s]'"></param>
          <param T="33" param="n_powhb_mat" value="1|1,'from_mat'"></param>
          <param T="33" param="n_powhb" value="1|1,'1'"></param>
          <param T="33" param="tau_yhb_mat" value="1|1,'from_mat'"></param>
          <param T="33" param="tau_yhb" value="1|1,'0[N/m^2]'"></param>
          <param T="33" param="mu_pc_mat" value="1|1,'from_mat'"></param>
          <param T="33" param="mu_pc" value="1|1,'1e-3[Pa*s]'"></param>
          <param T="33" param="tau_yc_mat" value="1|1,'from_mat'"></param>
          <param T="33" param="tau_yc" value="1|1,'0[N/m^2]'"></param>
          <param T="33" param="mu0c_mat" value="1|1,'from_mat'"></param>
          <param T="33" param="mu0c" value="1|1,'1e-3[Pa*s]'"></param>
          <param T="33" param="mu_infc_mat" value="1|1,'from_mat'"></param>
          <param T="33" param="mu_infc" value="1|1,'0[Pa*s]'"></param>
          <param T="33" param="n_c_mat" value="1|1,'from_mat'"></param>
          <param T="33" param="n_c" value="1|1,'1'"></param>
          <param T="33" param="tau_yDK_mat" value="1|1,'from_mat'"></param>
          <param T="33" param="tau_yDK" value="1|1,'0[N/m^2]'"></param>
          <param T="33" param="m_powrs_mat" value="1|1,'from_mat'"></param>
          <param T="33" param="m_powrs" value="1|1,'1e-3[Pa*s]'"></param>
          <param T="33" param="n_powrs_mat" value="1|1,'from_mat'"></param>
          <param T="33" param="n_powrs" value="1|1,'1'"></param>
          <param T="33" param="tau_yrs_mat" value="1|1,'from_mat'"></param>
          <param T="33" param="tau_yrs" value="1|1,'0[N/m^2]'"></param>
          <!-- Feature dimension -->
          <edim T="5">3</edim>
          <!-- Flag indicating default feature -->
          <default T="3">true</default>
          <FeatureInfoList tag="featureInfo" name="FeatureInfoList" created="1675816460806">
            <!-- User comments -->
            <entityComments T="0"></entityComments>
            <!-- Created by -->
            <entityAuthor T="0"></entityAuthor>
            <FeatureInfo tag="info" name="Equation View" created="1675816460806" modified="1724695805711">
              <!-- Node status -->
              <entityFlags T="51">NOREMOVE|NODEACTIVATE</entityFlags>
              <!-- User comments -->
              <entityComments T="0"></entityComments>
              <!-- Created by -->
              <entityAuthor T="0"></entityAuthor>
              <!-- Updated by -->
              <entityModifiedBy T="0"></entityModifiedBy>
            </FeatureInfo>
          </FeatureInfoList>
          <ModelEntityTag tag="DomainType" created="1675816460808">
            <!-- List of tags -->
            <values T="1">2,'VOID','GEOMETRY'</values>
          </ModelEntityTag>
          <PhysicsFeatureList tag="feature" name="PhysicsFeatureList" created="1675816460808">
            <!-- User comments -->
            <entityComments T="0"></entityComments>
            <!-- Created by -->
            <entityAuthor T="0"></entityAuthor>
          </PhysicsFeatureList>
        </PhysicsFeature>
        <PhysicsFeature op="init" tag="init1" name="Initial Values 1" created="1675816460810">
          <!-- Node status -->
          <entityFlags T="51">NOREMOVE|NODEACTIVATE</entityFlags>
          <!-- User comments -->
          <entityComments T="0"></entityComments>
          <!-- Created by -->
          <entityAuthor T="0"></entityAuthor>
          <selection T="32" selection="XDLocalSelection" flags="17" selType="GEOMDIM">
            <explicit dim="3" hDim="3" geom="/geom/geom1"/>
          </selection>
          <!-- Parameter values -->
          <param T="33" param="u_init" value="3|1,'0'|1,'0'|1,'0'"></param>
          <param T="33" param="p_init" value="1|1,'0'"></param>
          <param T="33" param="nutilde_init" value="1|1,'spf.nutildeinit'"></param>
          <param T="33" param="G_init" value="1|1,'spf.G0'"></param>
          <param T="33" param="k_init" value="1|1,'spf.kinit'"></param>
          <param T="33" param="ep_init" value="1|1,'spf.epinit'"></param>
          <param T="33" param="om_init" value="1|1,'spf.omInit'"></param>
          <param T="33" param="yPlus_init" value="1|1,'spf.yPlusinit'"></param>
          <param T="33" param="uPlus_init" value="1|1,'spf.uPlusinit'"></param>
          <param T="33" param="zeta_init" value="1|1,'2/3'"></param>
          <param T="33" param="alpha_init" value="1|1,'1'"></param>
          <param T="33" param="CompensateForHydrostaticPressureApproximation" value="1|1,'1'"></param>
          <param T="33" param="CompensateForHydrostaticPressure" value="1|1,'1'"></param>
          <param T="33" param="coordinateSystem" value="1|1,'GlobalSystem'"></param>
          <param T="33" param="StudyStep" value="1|1,'std1/phasei'"></param>
          <param T="33" param="showPhysicsSymbols" value="1|1,'1'"></param>
          <param T="33" param="gamma_init" value="1|1,'1'"></param>
          <!-- Feature dimension -->
          <edim T="5">3</edim>
          <!-- Flag indicating default feature -->
          <default T="3">true</default>
          <FeatureInfoList tag="featureInfo" name="FeatureInfoList" created="1675816460813">
            <!-- User comments -->
            <entityComments T="0"></entityComments>
            <!-- Created by -->
            <entityAuthor T="0"></entityAuthor>
            <FeatureInfo tag="info" name="Equation View" created="1675816460813" modified="1724695805711">
              <!-- Node status -->
              <entityFlags T="51">NOREMOVE|NODEACTIVATE</entityFlags>
              <!-- User comments -->
              <entityComments T="0"></entityComments>
              <!-- Created by -->
              <entityAuthor T="0"></entityAuthor>
              <!-- Updated by -->
              <entityModifiedBy T="0"></entityModifiedBy>
            </FeatureInfo>
          </FeatureInfoList>
          <ModelEntityTag tag="DomainType" created="1675816460813">
            <!-- List of tags -->
            <values T="1">2,'VOID','GEOMETRY'</values>
          </ModelEntityTag>
          <PhysicsFeatureList tag="feature" name="PhysicsFeatureList" created="1675816460813">
            <!-- User comments -->
            <entityComments T="0"></entityComments>
            <!-- Created by -->
            <entityAuthor T="0"></entityAuthor>
          </PhysicsFeatureList>
        </PhysicsFeature>
        <PhysicsFeature op="WallBC" tag="wallbc1" name="Wall 1" created="1675816460819">
          <!-- Node status -->
          <entityFlags T="51">NOREMOVE|NODEACTIVATE</entityFlags>
          <!-- User comments -->
          <entityComments T="0"></entityComments>
          <!-- Created by -->
          <entityAuthor T="0"></entityAuthor>
          <selection T="32" selection="XDLocalSelection" flags="17" selType="GEOMDIM">
            <explicit dim="2" hDim="2" geom="/geom/geom1"/>
          </selection>
          <!-- Parameter values -->
          <param T="33" param="BoundaryCondition" value="1|1,'NoSlip'"></param>
          <param T="33" param="uleak" value="3|1,'0'|1,'0'|1,'0'"></param>
          <param T="33" param="UseViscousSlip" value="1|1,'0'"></param>
          <param T="33" param="UseThermalCreep" value="1|1,'0'"></param>
          <param T="33" param="SlipLengthOption" value="1|1,'userdef'"></param>
          <param T="33" param="Ls" value="1|1,'1e-7[m]'"></param>
          <param T="33" param="alphav" value="1|1,'0.9'"></param>
          <param T="33" param="lambda" value="1|1,'1e-6[m]'"></param>
          <param T="33" param="sigmat" value="1|1,'0.75'"></param>
          <param T="33" param="ElectroosmoticOption" value="1|1,'userdef'"></param>
          <param T="33" param="mueo" value="1|1,'7e-8[m^2/(V*s)]'"></param>
          <param T="33" param="zeta" value="1|1,'(-0.1)[V]'"></param>
          <param T="33" param="epsilonr" value="1|1,'80'"></param>
          <param T="33" param="T_src" value="1|1,'userdef'"></param>
          <param T="33" param="T" value="1|1,'293.15[K]'"></param>
          <param T="33" param="E_src" value="1|1,'userdef'"></param>
          <param T="33" param="E" value="3|1,'0'|1,'0'|1,'0'"></param>
          <param T="33" param="utr" value="3|1,'0'|1,'0'|1,'0'"></param>
          <param T="33" param="uvwwall" value="3|1,'0'|1,'0'|1,'0'"></param>
          <param T="33" param="SlidingWall" value="1|1,'0'"></param>
          <param T="33" param="TranslationalVelocityOption" value="1|1,'AutomaticFromFrame'"></param>
          <param T="33" param="constraintType" value="1|1,'unidirectionalConstraint'"></param>
          <param T="33" param="constraintMethod" value="1|1,'elemental'"></param>
          <param T="33" param="ApplyWallRoughness" value="1|1,'0'"></param>
          <param T="33" param="RoughnessModel" value="1|1,'SandRoughness'"></param>
          <param T="33" param="kseq" value="1|1,'3.2[um]'"></param>
          <param T="33" param="ks" value="1|1,'3.2[um]'"></param>
          <param T="33" param="Cs" value="1|1,'0.26'"></param>
          <param T="33" param="NavierSlip" value="1|1,'hmin'"></param>
          <param T="33" param="beta" value="1|1,'1[mm]'"></param>
          <param T="33" param="beta_factor" value="1|1,'0.5'"></param>
          <param T="33" param="tau_ref" value="1|1,'1[N/m^2]'"></param>
          <param T="33" param="m" value="1|1,'1'"></param>
          <param T="33" param="IncludeUtrInNavierSlipForce" value="1|1,'0'"></param>
          <param T="33" param="tau_y" value="1|1,'1[N/m^2]'"></param>
          <param T="33" param="k1" value="1|1,'1[m/s]'"></param>
          <param T="33" param="k2" value="1|1,'1[1/Pa]'"></param>
          <param T="33" param="StudyStep" value="1|1,'std1/phasei'"></param>
          <param T="33" param="showPhysicsSymbols" value="1|1,'1'"></param>
          <param T="33" param="pairContrib" value="1|1,'fallback'"></param>
          <param T="33" param="constraintOptions" value="1|1,'auto'"></param>
          <!-- Feature dimension -->
          <edim T="5">2</edim>
          <!-- Flag indicating default feature -->
          <default T="3">true</default>
          <FeatureInfoList tag="featureInfo" name="FeatureInfoList" created="1675816460861">
            <!-- User comments -->
            <entityComments T="0"></entityComments>
            <!-- Created by -->
            <entityAuthor T="0"></entityAuthor>
            <FeatureInfo tag="info" name="Equation View" created="1675816460861" modified="1724695805711">
              <!-- Node status -->
              <entityFlags T="51">NOREMOVE|NODEACTIVATE</entityFlags>
              <!-- User comments -->
              <entityComments T="0"></entityComments>
              <!-- Created by -->
              <entityAuthor T="0"></entityAuthor>
              <!-- Updated by -->
              <entityModifiedBy T="0"></entityModifiedBy>
            </FeatureInfo>
          </FeatureInfoList>
          <ModelEntityTag tag="DomainType" created="1675816460863">
            <!-- List of tags -->
            <values T="1">1,'EXTERIOR'</values>
          </ModelEntityTag>
          <PhysicsFeatureList tag="feature" name="PhysicsFeatureList" created="1675816460863">
            <!-- User comments -->
            <entityComments T="0"></entityComments>
            <!-- Created by -->
            <entityAuthor T="0"></entityAuthor>
          </PhysicsFeatureList>
        </PhysicsFeature>
        <PhysicsFeature op="Gravity" tag="grav1" name="Gravity 1" created="1675816460864" modified="1681402387224">
          <!-- Node status -->
          <entityFlags T="51">DISABLED|NOREMOVE|NODEACTIVATE|AUTODEACTIVATE</entityFlags>
          <!-- User comments -->
          <entityComments T="0"></entityComments>
          <!-- Created by -->
          <entityAuthor T="0"></entityAuthor>
          <!-- Updated by -->
          <entityModifiedBy T="0"></entityModifiedBy>
          <selection T="32" selection="XDLocalSelection" selType="GLOBAL">
          </selection>
          <!-- Parameter values -->
          <param T="33" param="g" value="3|1,'0'|1,'0'|1,'-g_const'"></param>
          <param T="33" param="buoyancyInducedTurbulence" value="1|1,'0'"></param>
          <param T="33" param="buoyancyContribution" value="1|1,'Automatic'"></param>
          <param T="33" param="ScT" value="1|1,'1'"></param>
          <param T="33" param="StudyStep" value="1|1,'std1/phasei'"></param>
          <param T="33" param="showPhysicsSymbols" value="1|1,'1'"></param>
          <!-- Feature dimension -->
          <edim T="5">-1</edim>
          <!-- Flag indicating default feature -->
          <default T="3">true</default>
          <FeatureInfoList tag="featureInfo" name="FeatureInfoList" created="1675816460866">
            <!-- User comments -->
            <entityComments T="0"></entityComments>
            <!-- Created by -->
            <entityAuthor T="0"></entityAuthor>
            <FeatureInfo tag="info" name="Equation View" created="1675816460866" modified="1681402387224">
              <!-- Node status -->
              <entityFlags T="51">NOREMOVE|NODEACTIVATE</entityFlags>
              <!-- User comments -->
              <entityComments T="0"></entityComments>
              <!-- Created by -->
              <entityAuthor T="0"></entityAuthor>
              <!-- Updated by -->
              <entityModifiedBy T="0"></entityModifiedBy>
            </FeatureInfo>
          </FeatureInfoList>
          <ModelEntityTag tag="DomainType" created="1675816460867">
            <!-- List of tags -->
            <values T="1">1,'ACTIVE'</values>
          </ModelEntityTag>
          <PhysicsFeatureList tag="feature" name="PhysicsFeatureList" created="1675816460867">
            <!-- User comments -->
            <entityComments T="0"></entityComments>
            <!-- Created by -->
            <entityAuthor T="0"></entityAuthor>
          </PhysicsFeatureList>
        </PhysicsFeature>
        <PhysicsFeature op="Continuity" tag="dcont1" name="Flow Continuity 1" created="1675816460869">
          <!-- Node status -->
          <entityFlags T="51">DISABLED|NOREMOVE|NODEACTIVATE</entityFlags>
          <!-- User comments -->
          <entityComments T="0"></entityComments>
          <!-- Created by -->
          <entityAuthor T="0"></entityAuthor>
          <selection T="32" selection="XDLocalSelection" flags="17" selType="GEOMDIM">
            <explicit dim="2" hDim="2" geom="/geom/geom1"/>
          </selection>
          <!-- Parameter values -->
          <param T="33" param="constraintMethod" value="1|1,'nodal'"></param>
          <param T="33" param="pairs" value="0"></param>
          <param T="33" param="pairDisconnect" value="1|1,'0'"></param>
          <param T="33" param="StudyStep" value="1|1,'std1/phasei'"></param>
          <param T="33" param="showPhysicsSymbols" value="1|1,'1'"></param>
          <param T="33" param="constraintType" value="1|1,'symmetricConstraint'"></param>
          <param T="33" param="continuityConditions" value="1|1,'velocityAndStress'"></param>
          <param T="33" param="pressureLossModel" value="1|1,'userDef'"></param>
          <param T="33" param="K_expansion_loss" value="1|1,'1'"></param>
          <param T="33" param="K_contraction_loss" value="1|1,'0.5'"></param>
          <param T="33" param="venaContractaModel" value="1|1,'userDef'"></param>
          <param T="33" param="c_vc" value="1|1,'0.5'"></param>
          <param T="33" param="c_vc_ll" value="1|1,'0.63'"></param>
          <param T="33" param="n_vc" value="1|1,'3'"></param>
          <param T="33" param="kJumpnPLossInclude" value="1|1,'0'"></param>
          <param T="33" param="K_k_conversion" value="1|1,'1'"></param>
          <param T="33" param="epJumpPLossInclude" value="1|1,'0'"></param>
          <param T="33" param="K_ep_conversion" value="1|1,'1.44'"></param>
          <param T="33" param="omJumpPLossInclude" value="1|1,'0'"></param>
          <param T="33" param="K_om_conversion" value="1|1,'0.44'"></param>
          <param T="33" param="constraintOptions" value="1|1,'nitscheConstraints'"></param>
          <!-- Feature dimension -->
          <edim T="5">2</edim>
          <!-- Flag indicating default feature -->
          <default T="3">true</default>
          <FeatureInfoList tag="featureInfo" name="FeatureInfoList" created="1675816460870">
            <!-- User comments -->
            <entityComments T="0"></entityComments>
            <!-- Created by -->
            <entityAuthor T="0"></entityAuthor>
            <FeatureInfo tag="info" name="Equation View" created="1675816460870">
              <!-- Node status -->
              <entityFlags T="51">NOREMOVE|NODEACTIVATE</entityFlags>
              <!-- User comments -->
              <entityComments T="0"></entityComments>
              <!-- Created by -->
              <entityAuthor T="0"></entityAuthor>
            </FeatureInfo>
          </FeatureInfoList>
          <ModelEntityTag tag="DomainType" created="1675816460871">
            <!-- List of tags -->
            <values T="1">1,'IDENTITYPAIR'</values>
          </ModelEntityTag>
          <PhysicsFeatureList tag="feature" name="PhysicsFeatureList" created="1675816460873">
            <!-- User comments -->
            <entityComments T="0"></entityComments>
            <!-- Created by -->
            <entityAuthor T="0"></entityAuthor>
          </PhysicsFeatureList>
        </PhysicsFeature>
        <PhysicsFeature op="Symmetry" tag="sym1" name="Symmetry 1" created="1675861292638" modified="1682524776474">
          <!-- User comments -->
          <entityComments T="0"></entityComments>
          <!-- Created by -->
          <entityAuthor T="0"></entityAuthor>
          <!-- Updated by -->
          <entityModifiedBy T="0"></entityModifiedBy>
          <selection T="32" selection="XDLocalSelection" selType="GEOMDIM">
            <explicit dim="2" hDim="2" geom="/geom/geom1" entities="-54,-1,3,14"/>
          </selection>
          <!-- Parameter values -->
          <param T="33" param="constraintMethod" value="1|1,'elemental'"></param>
          <param T="33" param="StudyStep" value="1|1,'std1/phasei'"></param>
          <param T="33" param="showPhysicsSymbols" value="1|1,'1'"></param>
          <param T="33" param="pairContrib" value="1|1,'fallback'"></param>
          <param T="33" param="constraintOptions" value="1|1,'pointwiseConstraints'"></param>
          <param T="33" param="constraintType" value="1|1,'unidirectionalConstraint'"></param>
          <!-- Feature dimension -->
          <edim T="5">2</edim>
          <FeatureInfoList tag="featureInfo" name="FeatureInfoList" created="1675861292646">
            <!-- User comments -->
            <entityComments T="0"></entityComments>
            <!-- Created by -->
            <entityAuthor T="0"></entityAuthor>
            <FeatureInfo tag="info" name="Equation View" created="1675861292646" modified="1724695805711">
              <!-- Node status -->
              <entityFlags T="51">NOREMOVE|NODEACTIVATE</entityFlags>
              <!-- User comments -->
              <entityComments T="0"></entityComments>
              <!-- Created by -->
              <entityAuthor T="0"></entityAuthor>
              <!-- Updated by -->
              <entityModifiedBy T="0"></entityModifiedBy>
            </FeatureInfo>
          </FeatureInfoList>
          <ModelEntityTag tag="DomainType" created="1675861292648">
            <!-- List of tags -->
            <values T="1">1,'EXTERIOR'</values>
          </ModelEntityTag>
          <PhysicsFeatureList tag="feature" name="PhysicsFeatureList" created="1675861292648">
            <!-- User comments -->
            <entityComments T="0"></entityComments>
            <!-- Created by -->
            <entityAuthor T="0"></entityAuthor>
          </PhysicsFeatureList>
        </PhysicsFeature>
        <PhysicsFeature op="Symmetry" tag="sym2" name="Symmetry 2" created="1681334193700" modified="1683449855573">
          <!-- Node status -->
          <entityFlags T="51">DISABLED</entityFlags>
          <!-- User comments -->
          <entityComments T="0"></entityComments>
          <!-- Created by -->
          <entityAuthor T="0"></entityAuthor>
          <!-- Updated by -->
          <entityModifiedBy T="0"></entityModifiedBy>
          <selection T="32" selection="XDLocalSelection" selType="GEOMDIM">
            <explicit dim="2" hDim="2" geom="/geom/geom1" entities="-54,-1,41,42,43,44,45,46,47,48,49,50,51,52,53,54"/>
          </selection>
          <!-- Parameter values -->
          <param T="33" param="constraintMethod" value="1|1,'elemental'"></param>
          <param T="33" param="StudyStep" value="1|1,'std1/phasei'"></param>
          <param T="33" param="showPhysicsSymbols" value="1|1,'1'"></param>
          <param T="33" param="pairContrib" value="1|1,'fallback'"></param>
          <param T="33" param="constraintOptions" value="1|1,'pointwiseConstraints'"></param>
          <param T="33" param="constraintType" value="1|1,'unidirectionalConstraint'"></param>
          <!-- Feature dimension -->
          <edim T="5">2</edim>
          <FeatureInfoList tag="featureInfo" name="FeatureInfoList" created="1681334193706">
            <!-- User comments -->
            <entityComments T="0"></entityComments>
            <!-- Created by -->
            <entityAuthor T="0"></entityAuthor>
            <FeatureInfo tag="info" name="Equation View" created="1681334193706" modified="1682665206900">
              <!-- Node status -->
              <entityFlags T="51">NOREMOVE|NODEACTIVATE</entityFlags>
              <!-- User comments -->
              <entityComments T="0"></entityComments>
              <!-- Created by -->
              <entityAuthor T="0"></entityAuthor>
              <!-- Updated by -->
              <entityModifiedBy T="0"></entityModifiedBy>
            </FeatureInfo>
          </FeatureInfoList>
          <ModelEntityTag tag="DomainType" created="1681334193707">
            <!-- List of tags -->
            <values T="1">1,'EXTERIOR'</values>
          </ModelEntityTag>
          <PhysicsFeatureList tag="feature" name="PhysicsFeatureList" created="1681334193707">
            <!-- User comments -->
            <entityComments T="0"></entityComments>
            <!-- Created by -->
            <entityAuthor T="0"></entityAuthor>
          </PhysicsFeatureList>
        </PhysicsFeature>
        <PhysicsFeature op="Symmetry" tag="sym3" name="Symmetry 3" created="1681521977346" modified="1682524776474">
          <!-- Node status -->
          <entityFlags T="51">DISABLED</entityFlags>
          <!-- User comments -->
          <entityComments T="0"></entityComments>
          <!-- Created by -->
          <entityAuthor T="0"></entityAuthor>
          <!-- Updated by -->
          <entityModifiedBy T="0"></entityModifiedBy>
          <selection T="32" selection="XDLocalSelection" selType="GEOMDIM">
            <explicit dim="2" hDim="2" geom="/geom/geom1" entities="-54,-1,3,14"/>
          </selection>
          <!-- Parameter values -->
          <param T="33" param="constraintMethod" value="1|1,'elemental'"></param>
          <param T="33" param="StudyStep" value="1|1,'std1/phasei'"></param>
          <param T="33" param="showPhysicsSymbols" value="1|1,'1'"></param>
          <param T="33" param="pairContrib" value="1|1,'fallback'"></param>
          <param T="33" param="constraintOptions" value="1|1,'pointwiseConstraints'"></param>
          <param T="33" param="constraintType" value="1|1,'unidirectionalConstraint'"></param>
          <!-- Feature dimension -->
          <edim T="5">2</edim>
          <FeatureInfoList tag="featureInfo" name="FeatureInfoList" created="1681521977347">
            <!-- User comments -->
            <entityComments T="0"></entityComments>
            <!-- Created by -->
            <entityAuthor T="0"></entityAuthor>
            <FeatureInfo tag="info" name="Equation View" created="1681521977347" modified="1682524776474">
              <!-- Node status -->
              <entityFlags T="51">NOREMOVE|NODEACTIVATE</entityFlags>
              <!-- User comments -->
              <entityComments T="0"></entityComments>
              <!-- Created by -->
              <entityAuthor T="0"></entityAuthor>
              <!-- Updated by -->
              <entityModifiedBy T="0"></entityModifiedBy>
            </FeatureInfo>
          </FeatureInfoList>
          <ModelEntityTag tag="DomainType" created="1681521977348">
            <!-- List of tags -->
            <values T="1">1,'EXTERIOR'</values>
          </ModelEntityTag>
          <PhysicsFeatureList tag="feature" name="PhysicsFeatureList" created="1681521977348">
            <!-- User comments -->
            <entityComments T="0"></entityComments>
            <!-- Created by -->
            <entityAuthor T="0"></entityAuthor>
          </PhysicsFeatureList>
        </PhysicsFeature>
        <PhysicsFeature op="OpenBoundary" tag="open1" name="Open Boundary 1" created="1682077390904" modified="1682707025495">
          <!-- User comments -->
          <entityComments T="0"></entityComments>
          <!-- Created by -->
          <entityAuthor T="0"></entityAuthor>
          <!-- Updated by -->
          <entityModifiedBy T="0"></entityModifiedBy>
          <selection T="32" selection="XDLocalSelection" selType="GEOMDIM">
            <explicit dim="2" hDim="2" geom="/geom/geom1" entities="-54,-1,1,2,4,5,54"/>
          </selection>
          <!-- Parameter values -->
          <param T="33" param="BoundaryCondition" value="1|1,'NormalStress'"></param>
          <param T="33" param="f0" value="1|1,'0'"></param>
          <param T="33" param="CompensateForHydrostaticPressureApproximation" value="1|1,'1'"></param>
          <param T="33" param="CompensateForHydrostaticPressure" value="1|1,'1'"></param>
          <param T="33" param="RANSVarOption" value="1|1,'SpecifyTurbulentLengthScaleAndIntensity'"></param>
          <param T="33" param="RANSAnisotropyOption" value="1|1,'IsotropicTurbulence'"></param>
          <param T="33" param="IT_list" value="1|1,'user_defined'"></param>
          <param T="33" param="LT_list" value="1|1,'user_defined'"></param>
          <param T="33" param="IT" value="1|1,'spf.IT_init'"></param>
          <param T="33" param="LT" value="1|1,'spf.LT_init'"></param>
          <param T="33" param="Uref" value="1|1,'1[m/s]'"></param>
          <param T="33" param="k0" value="1|1,'spf.k0_init'"></param>
          <param T="33" param="ep0" value="1|1,'spf.ep0_init'"></param>
          <param T="33" param="om0" value="1|1,'spf.om0_init'"></param>
          <param T="33" param="nutilde0" value="1|1,'3*spf.nu'"></param>
          <param T="33" param="zeta0" value="1|1,'spf.zeta0_init'"></param>
          <param T="33" param="zeta0_aniso" value="1|1,'2/3'"></param>
          <param T="33" param="alpha0" value="1|1,'spf.alpha0_init'"></param>
          <param T="33" param="gamma0" value="1|1,'spf.gamma0_init'"></param>
          <param T="33" param="N" value="1|1,'100'"></param>
          <param T="33" param="useRandomSeed" value="1|1,'1'"></param>
          <param T="33" param="phys.randomSeed" value="1|1,'113013'"></param>
          <param T="33" param="xi0" value="1|1,'1'"></param>
          <param T="33" param="StudyStep" value="1|1,'std1/phasei'"></param>
          <param T="33" param="showPhysicsSymbols" value="1|1,'1'"></param>
          <param T="33" param="pairContrib" value="1|1,'fallback'"></param>
          <!-- Feature dimension -->
          <edim T="5">2</edim>
          <FeatureInfoList tag="featureInfo" name="FeatureInfoList" created="1682077390911">
            <!-- User comments -->
            <entityComments T="0"></entityComments>
            <!-- Created by -->
            <entityAuthor T="0"></entityAuthor>
            <FeatureInfo tag="info" name="Equation View" created="1682077390911" modified="1724695805711">
              <!-- Node status -->
              <entityFlags T="51">NOREMOVE|NODEACTIVATE</entityFlags>
              <!-- User comments -->
              <entityComments T="0"></entityComments>
              <!-- Created by -->
              <entityAuthor T="0"></entityAuthor>
              <!-- Updated by -->
              <entityModifiedBy T="0"></entityModifiedBy>
            </FeatureInfo>
          </FeatureInfoList>
          <ModelEntityTag tag="DomainType" created="1682077390911">
            <!-- List of tags -->
            <values T="1">1,'EXTERIOR'</values>
          </ModelEntityTag>
          <PhysicsFeatureList tag="feature" name="PhysicsFeatureList" created="1682077390911">
            <!-- User comments -->
            <entityComments T="0"></entityComments>
            <!-- Created by -->
            <entityAuthor T="0"></entityAuthor>
          </PhysicsFeatureList>
        </PhysicsFeature>
        <PhysicsFeature op="PressurePointConstraint" tag="prpc1" name="Pressure Point Constraint 1" created="1682078112851">
          <!-- User comments -->
          <entityComments T="0"></entityComments>
          <!-- Created by -->
          <entityAuthor T="0"></entityAuthor>
          <selection T="32" selection="XDLocalSelection" selType="GEOMDIM">
            <explicit dim="0" hDim="0" geom="/geom/geom1" entities="-80,-1,4"/>
          </selection>
          <!-- Parameter values -->
          <param T="33" param="p0" value="1|1,'0'"></param>
          <param T="33" param="constraintType" value="1|1,'unidirectionalConstraint'"></param>
          <param T="33" param="constraintMethod" value="1|1,'elemental'"></param>
          <param T="33" param="CompensateForHydrostaticPressureApproximation" value="1|1,'1'"></param>
          <param T="33" param="CompensateForHydrostaticPressure" value="1|1,'1'"></param>
          <param T="33" param="StudyStep" value="1|1,'std1/phasei'"></param>
          <param T="33" param="showPhysicsSymbols" value="1|1,'1'"></param>
          <param T="33" param="pairContrib" value="1|1,'fallback'"></param>
          <param T="33" param="constraintOptions" value="1|1,'pointwiseConstraints'"></param>
          <!-- Feature dimension -->
          <edim T="5">0</edim>
          <FeatureInfoList tag="featureInfo" name="FeatureInfoList" created="1682078112854">
            <!-- User comments -->
            <entityComments T="0"></entityComments>
            <!-- Created by -->
            <entityAuthor T="0"></entityAuthor>
            <FeatureInfo tag="info" name="Equation View" created="1682078112854" modified="1724695805711">
              <!-- Node status -->
              <entityFlags T="51">NOREMOVE|NODEACTIVATE</entityFlags>
              <!-- User comments -->
              <entityComments T="0"></entityComments>
              <!-- Created by -->
              <entityAuthor T="0"></entityAuthor>
              <!-- Updated by -->
              <entityModifiedBy T="0"></entityModifiedBy>
            </FeatureInfo>
          </FeatureInfoList>
          <ModelEntityTag tag="DomainType" created="1682078112855">
            <!-- List of tags -->
            <values T="1">1,'DOMAINTYPECONDITION'</values>
          </ModelEntityTag>
          <PhysicsFeatureList tag="feature" name="PhysicsFeatureList" created="1682078112855">
            <!-- User comments -->
            <entityComments T="0"></entityComments>
            <!-- Created by -->
            <entityAuthor T="0"></entityAuthor>
          </PhysicsFeatureList>
        </PhysicsFeature>
      </PhysicsFeatureList>
      <PhysicsPropList tag="prop" name="PhysicsPropList" created="1675816460679">
        <!-- User comments -->
        <entityComments T="0"></entityComments>
        <!-- Created by -->
        <entityAuthor T="0"></entityAuthor>
        <PhysicsProp tag="PhysicsSymbols" name="Enable Physics Symbols" created="1675816460700">
          <!-- User comments -->
          <entityComments T="0"></entityComments>
          <!-- Created by -->
          <entityAuthor T="0"></entityAuthor>
          <!-- Parameter values -->
          <param T="33" param="PhysicsSymbols" value="1|1,'0'"></param>
          <param T="33" param="physicsSymbolButtons" value="1|1,'0'"></param>
        </PhysicsProp>
        <PhysicsProp tag="ShapeProperty" name="Shape Function" created="1675816460701">
          <!-- User comments -->
          <entityComments T="0"></entityComments>
          <!-- Created by -->
          <entityAuthor T="0"></entityAuthor>
          <!-- Parameter values -->
          <param T="33" param="order_fluid" value="1|1,'1'"></param>
          <param T="33" param="boundaryFlux_velocity" value="1|1,'0'"></param>
          <param T="33" param="boundaryFluxSmooth_velocity" value="1|1,'1'"></param>
          <param T="33" param="hiddenRowLabels" value="14|1,'Velocity field'|1,'Pressure'|1,'Turbulent kinetic energy'|1,'Turbulent dissipation rate'|1,'Specific dissipation rate'|1,'Reciprocal wall distance'|1,'Corrected velocity field'|1,'Corrected pressure'|1,'Undamped turbulent kinematic viscosity'|1,'Wall distance in viscous units'|1,'Tangential velocity in viscous units'|1,'Turbulent relative fluctuations'|1,'Elliptic blending function'|1,'Intermittency'"></param>
          <param T="33" param="valueType" value="14|1,'real'|1,'real'|1,'real'|1,'real'|1,'real'|1,'real'|1,'real'|1,'real'|1,'real'|1,'real'|1,'real'|1,'real'|1,'real'|1,'real'"></param>
          <param T="33" param="frame" value="1|1,'spatial'"></param>
        </PhysicsProp>
        <PhysicsProp tag="EquationForm" name="Advanced Settings" created="1675816460701">
          <!-- User comments -->
          <entityComments T="0"></entityComments>
          <!-- Created by -->
          <entityAuthor T="0"></entityAuthor>
          <!-- Parameter values -->
          <param T="33" param="form" value="1|1,'Automatic'"></param>
          <param T="33" param="freq_src" value="1|1,'fromSolver'"></param>
          <param T="33" param="freq" value="1|1,'1[kHz]'"></param>
          <param T="33" param="showAllModelInputs" value="1|1,'0'"></param>
        </PhysicsProp>
        <PhysicsProp tag="PhysicalModelProperty" name="Physical Model" created="1675816460702" modified="1681402387224">
          <!-- User comments -->
          <entityComments T="0"></entityComments>
          <!-- Created by -->
          <entityAuthor T="0"></entityAuthor>
          <!-- Updated by -->
          <entityModifiedBy T="0"></entityModifiedBy>
          <!-- Parameter values -->
          <param T="33" param="StokesFlowProp" value="1|1,'0'"></param>
          <param T="33" param="Compressibility" value="1|1,'Incompressible'"></param>
          <param T="33" param="textCompressibilityMixtureModel" value="1|1,'The Mixture Model multiphysics coupling is restricted to incompressible flow'"></param>
          <param T="33" param="textCompressibilityMixtureModel2" value="1|1,'The Incompressible flow option is not available for the Mixture Model multiphysics coupling'"></param>
          <param T="33" param="EnablePorousMediaDomains" value="1|1,'0'"></param>
          <param T="33" param="IncludeGravity" value="1|1,'0'"></param>
          <param T="33" param="UseReducedPressure" value="1|1,'1'"></param>
          <param T="33" param="PressurePoissonEquation" value="1|1,'0'"></param>
          <param T="33" param="ViscoelasticFlow" value="1|1,'0'"></param>
          <param T="33" param="rref" value="3|1,'0'|1,'0'|1,'0'"></param>
          <param T="33" param="BackCompState" value="1|1,'3'"></param>
          <param T="33" param="isBrinkman" value="1|1,'0'"></param>
          <param T="33" param="PorousWallTreatment" value="1|1,'PorousResolvedWall'"></param>
          <param T="33" param="PorousSlipPressureGradientFormulation" value="1|1,'0'"></param>
          <param T="33" param="Tref_src" value="1|1,'userdef'"></param>
          <param T="33" param="Tref" value="1|1,'293.15[K]'"></param>
          <param T="33" param="pref" value="1|1,'1[atm]'"></param>
        </PhysicsProp>
        <PhysicsProp tag="TurbulenceModelProperty" name="Turbulence" created="1675816460710">
          <!-- User comments -->
          <entityComments T="0"></entityComments>
          <!-- Created by -->
          <entityAuthor T="0"></entityAuthor>
          <!-- Parameter values -->
          <param T="33" param="Ceps1" value="1|1,'1.44'"></param>
          <param T="33" param="Ceps2" value="1|1,'1.92'"></param>
          <param T="33" param="C_mu" value="1|1,'0.09'"></param>
          <param T="33" param="sigmak" value="1|1,'1.0'"></param>
          <param T="33" param="sigmaeps" value="1|1,'1.3'"></param>
          <param T="33" param="lowReCeps1" value="1|1,'1.5'"></param>
          <param T="33" param="lowReCeps2" value="1|1,'1.9'"></param>
          <param T="33" param="lowResigmak" value="1|1,'1.4'"></param>
          <param T="33" param="lowResigmaeps" value="1|1,'1.5'"></param>
          <param T="33" param="B" value="1|1,'5.2'"></param>
          <param T="33" param="cb1" value="1|1,'0.1355'"></param>
          <param T="33" param="cb2" value="1|1,'0.622'"></param>
          <param T="33" param="cv1" value="1|1,'7.1'"></param>
          <param T="33" param="cw2" value="1|1,'0.3'"></param>
          <param T="33" param="cw3" value="1|1,'2'"></param>
          <param T="33" param="sigmanu" value="1|1,'2/3'"></param>
          <param T="33" param="kappavSA" value="1|1,'0.41'"></param>
          <param T="33" param="CRot" value="1|1,'2'"></param>
          <param T="33" param="alphakom" value="1|1,'13/25'"></param>
          <param T="33" param="sigmaks" value="1|1,'1/2'"></param>
          <param T="33" param="sigmaom" value="1|1,'1/2'"></param>
          <param T="33" param="beta0" value="1|1,'9/125'"></param>
          <param T="33" param="beta0s" value="1|1,'9/100'"></param>
          <param T="33" param="kappav" value="1|1,'0.41'"></param>
          <param T="33" param="a1" value="1|1,'0.31'"></param>
          <param T="33" param="beta1" value="1|1,'0.075'"></param>
          <param T="33" param="beta2" value="1|1,'0.0828'"></param>
          <param T="33" param="gamma1" value="1|1,'5/9'"></param>
          <param T="33" param="gamma2" value="1|1,'0.44'"></param>
          <param T="33" param="sigmak1" value="1|1,'0.85'"></param>
          <param T="33" param="sigmak2" value="1|1,'1.0'"></param>
          <param T="33" param="sigmaom1" value="1|1,'0.5'"></param>
          <param T="33" param="sigmaom2" value="1|1,'0.856'"></param>
          <param T="33" param="kappaA" value="1|1,'0.402'"></param>
          <param T="33" param="BA" value="1|1,'6.59'"></param>
          <param T="33" param="kappaL" value="1|1,'0.417'"></param>
          <param T="33" param="Elvel" value="1|1,'8.6'"></param>
          <param T="33" param="C_mu_v2f" value="1|1,'0.22'"></param>
          <param T="33" param="C_tau" value="1|1,'6'"></param>
          <param T="33" param="C_eta" value="1|1,'86'"></param>
          <param T="33" param="C_L" value="1|1,'0.164'"></param>
          <param T="33" param="C1" value="1|1,'1.7'"></param>
          <param T="33" param="C2" value="1|1,'1.2'"></param>
          <param T="33" param="Ceps1_v2f" value="1|1,'1.44'"></param>
          <param T="33" param="Ceps2_v2f" value="1|1,'1.83'"></param>
          <param T="33" param="A0" value="1|1,'4'"></param>
          <param T="33" param="A1" value="1|1,'0.04'"></param>
          <param T="33" param="RkepsC2" value="1|1,'1.9'"></param>
          <param T="33" param="sigmaeps_Rkeps" value="1|1,'1.2'"></param>
          <param T="33" param="sigmak_v2f" value="1|1,'1'"></param>
          <param T="33" param="sigmaeps_v2f" value="1|1,'1.22'"></param>
          <param T="33" param="sigmazeta_v2f" value="1|1,'1'"></param>
          <param T="33" param="TurbulenceModelType" value="1|1,'None'"></param>
          <param T="33" param="TurbulenceModel" value="1|1,'keps'"></param>
          <param T="33" param="WallTreatment" value="1|1,'WallFunctions'"></param>
          <param T="33" param="editTurbulenceModelParameters" value="1|1,'0'"></param>
          <param T="33" param="LESModel" value="1|1,'RBVM'"></param>
          <param T="33" param="editLESModelParameters" value="1|1,'0'"></param>
          <param T="33" param="Cvisc" value="1|1,'0.0740'"></param>
          <param T="33" param="Cs" value="1|1,'0.01'"></param>
          <param T="33" param="LESWallTreatment" value="1|1,'LowReynoldsNumber'"></param>
          <param T="33" param="Cdes" value="1|1,'1'"></param>
          <param T="33" param="c_e2" value="1|1,'50'"></param>
          <param T="33" param="c_a2" value="1|1,'0.06'"></param>
          <param T="33" param="sigma_gamma" value="1|1,'1'"></param>
          <param T="33" param="C_TU1" value="1|1,'100'"></param>
          <param T="33" param="C_TU2" value="1|1,'1000'"></param>
          <param T="33" param="C_TU3" value="1|1,'1'"></param>
          <param T="33" param="C_PG1" value="1|1,'14.68'"></param>
          <param T="33" param="C_PG2" value="1|1,'-7.34'"></param>
          <param T="33" param="C_PG3" value="1|1,'0'"></param>
          <param T="33" param="C_PG1_lim" value="1|1,'1.5'"></param>
          <param T="33" param="C_PG2_lim" value="1|1,'3'"></param>
          <param T="33" param="C_k" value="1|1,'1'"></param>
          <param T="33" param="C_SEP" value="1|1,'1'"></param>
          <param T="33" param="Re_thetac_lim" value="1|1,'1100'"></param>
          <param T="33" param="DESTurbulenceModel" value="1|1,'SpalartAllmaras'"></param>
          <param T="33" param="DESWallTreatment" value="1|1,'Automatic'"></param>
          <param T="33" param="editDESModelParameters" value="1|1,'0'"></param>
          <param T="33" param="includeTransitionModeling" value="1|1,'0'"></param>
          <param T="33" param="ThermalTurbType" value="1|1,'KaysCrawford'"></param>
          <param T="33" param="ThermalWallFunction" value="1|1,'Standard'"></param>
        </PhysicsProp>
        <PhysicsProp tag="ConsistentStabilization" name="Stabilization" created="1675816460717">
          <!-- User comments -->
          <entityComments T="0"></entityComments>
          <!-- Created by -->
          <entityAuthor T="0"></entityAuthor>
          <!-- Parameter values -->
          <param T="33" param="StreamlineDiffusionOldForm" value="1|1,'0'"></param>
          <param T="33" param="StreamlineDiffusion" value="1|1,'1'"></param>
          <param T="33" param="CrosswindDiffusion" value="1|1,'1'"></param>
          <param T="33" param="RANSStreamlineDiffusion" value="1|1,'1'"></param>
          <param T="33" param="RANSCrosswindDiffusion" value="1|1,'1'"></param>
          <param T="33" param="CrosswindDiffusionOldFormNS" value="1|1,'0'"></param>
          <param T="33" param="ck" value="1|1,'1'"></param>
          <param T="33" param="CrosswindDiffusionOldFormRANS" value="1|1,'0'"></param>
          <param T="33" param="ck_RANS" value="1|1,'1'"></param>
          <param T="33" param="useDynamicSubgridTimescale" value="1|1,'1'"></param>
          <param T="33" param="limitTimeStepInStabilization" value="1|1,'0'"></param>
        </PhysicsProp>
        <PhysicsProp tag="InconsistentStabilization" name="Inconsistent Stabilization" created="1675816460718">
          <!-- User comments -->
          <entityComments T="0"></entityComments>
          <!-- Created by -->
          <entityAuthor T="0"></entityAuthor>
          <!-- Parameter values -->
          <param T="33" param="IsotropicDiffusion" value="1|1,'0'"></param>
          <param T="33" param="delid" value="1|1,'0.25'"></param>
          <param T="33" param="RANSIsotropicDiffusion" value="1|1,'0'"></param>
          <param T="33" param="delidRANS" value="1|1,'0.25'"></param>
        </PhysicsProp>
        <PhysicsProp tag="AdvancedSettingProperty" name="Advanced Settings 2" created="1675816460718">
          <!-- User comments -->
          <entityComments T="0"></entityComments>
          <!-- Created by -->
          <entityAuthor T="0"></entityAuthor>
          <!-- Parameter values -->
          <param T="33" param="UsePseudoTime" value="1|1,'0'"></param>
          <param T="33" param="PseudoTimeSetting" value="1|1,'Automatic'"></param>
          <param T="33" param="CFLNumbExpr" value="1|1,'Automatic'"></param>
          <param T="33" param="locCFL" value="1|1,'spf.localCFLvalue'"></param>
          <param T="33" param="UScale" value="1|1,'1[m/s]'"></param>
          <param T="33" param="lScaleFact" value="1|1,'0.035'"></param>
          <param T="33" param="viscScale" value="1|1,'5e-6[m^2/s]'"></param>
          <param T="33" param="useBNS" value="1|1,'0'"></param>
        </PhysicsProp>
        <PhysicsProp tag="NormalVector" name="Normal Vector" created="1675816460719">
          <!-- User comments -->
          <entityComments T="0"></entityComments>
          <!-- Created by -->
          <entityAuthor T="0"></entityAuthor>
        </PhysicsProp>
        <PhysicsProp tag="PropertyEnablerProp" name="" created="1675816460719">
          <!-- User comments -->
          <entityComments T="0"></entityComments>
          <!-- Created by -->
          <entityAuthor T="0"></entityAuthor>
          <!-- Parameter values -->
          <param T="33" param="allowOutOfPlaneProp" value="1|1,'1'"></param>
          <param T="33" param="allowRadiationProp" value="1|1,'1'"></param>
          <param T="33" param="allowStokesProp" value="1|1,'1'"></param>
          <param T="33" param="allowTurbProp" value="1|1,'1'"></param>
          <param T="33" param="allowMaxwellStefan" value="1|1,'1'"></param>
        </PhysicsProp>
        <PhysicsProp tag="EquationDisplayMAINSinglePhaseFlow" name=" 2" created="1675816460720">
          <!-- User comments -->
          <entityComments T="0"></entityComments>
          <!-- Created by -->
          <entityAuthor T="0"></entityAuthor>
        </PhysicsProp>
        <PhysicsProp tag="StudyStep" name="Show Equation Assuming" created="1675816460720">
          <!-- User comments -->
          <entityComments T="0"></entityComments>
          <!-- Created by -->
          <entityAuthor T="0"></entityAuthor>
          <!-- Parameter values -->
          <param T="33" param="StudyStep" value="1|1,'std1/phasei'"></param>
        </PhysicsProp>
      </PhysicsPropList>
    </Physics>
    <Physics op="PhaseField" tag="pf" name="Phase Field" created="1675816461375">
      <!-- User comments -->
      <entityComments T="0"></entityComments>
      <!-- Created by -->
      <entityAuthor T="0"></entityAuthor>
      <selection T="32" selection="LocalSelection" flags="16" selType="GEOMDIM">
        <explicit dim="3" hDim="3" geom="/geom/geom1"/>
      </selection>
      <!-- Geometry -->
      <geom T="50">/geom/geom1</geom>
      <!-- Scope identifier -->
      <identifier T="0">pf</identifier>
      <PhysicsFieldList tag="field" name="PhysicsFieldList" created="1675816461375">
        <!-- User comments -->
        <entityComments T="0"></entityComments>
        <!-- Created by -->
        <entityAuthor T="0"></entityAuthor>
        <PhysicsField tag="phasefieldvariable" created="1675816461376">
          <!-- Node status -->
          <entityFlags T="51">NOREMOVE|NORETAG|NODEACTIVATE</entityFlags>
          <!-- Identifier -->
          <applfieldID T="0">phasefieldvariable</applfieldID>
          <!-- Component names -->
          <components T="1">1,'phipf'</components>
          <!-- Field name -->
          <fieldname T="0">phipf</fieldname>
        </PhysicsField>
        <PhysicsField tag="phasefieldhelpvariable" created="1675816461376">
          <!-- Node status -->
          <entityFlags T="51">NOREMOVE|NORETAG|NODEACTIVATE</entityFlags>
          <!-- Identifier -->
          <applfieldID T="0">phasefieldhelpvariable</applfieldID>
          <!-- Component names -->
          <components T="1">1,'psi'</components>
          <!-- Field name -->
          <fieldname T="0">psi</fieldname>
        </PhysicsField>
        <PhysicsField tag="reciprocallength_i" created="1675816461376">
          <!-- Node status -->
          <entityFlags T="51">NOREMOVE|NORETAG|NODEACTIVATE</entityFlags>
          <!-- Identifier -->
          <applfieldID T="0">reciprocallength_i</applfieldID>
          <!-- Component names -->
          <components T="1">1,'GI'</components>
          <!-- Field name -->
          <fieldname T="0">GI</fieldname>
        </PhysicsField>
      </PhysicsFieldList>
      <FeatureInfoList tag="featureInfo" name="FeatureInfoList" created="1675816461375">
        <!-- User comments -->
        <entityComments T="0"></entityComments>
        <!-- Created by -->
        <entityAuthor T="0"></entityAuthor>
        <FeatureInfo tag="info" name="Equation View" created="1675816461414" modified="1724695805711">
          <!-- Node status -->
          <entityFlags T="51">NOREMOVE|NODEACTIVATE</entityFlags>
          <!-- User comments -->
          <entityComments T="0"></entityComments>
          <!-- Created by -->
          <entityAuthor T="0"></entityAuthor>
          <!-- Updated by -->
          <entityModifiedBy T="0"></entityModifiedBy>
        </FeatureInfo>
      </FeatureInfoList>
      <PhysicsFeatureList tag="feature" name="PhysicsFeatureList" created="1675816461375">
        <!-- User comments -->
        <entityComments T="0"></entityComments>
        <!-- Created by -->
        <entityAuthor T="0"></entityAuthor>
        <PhysicsFeature op="PhaseFieldModel" tag="pfm1" name="Phase Field Model 1" created="1675816461396" modified="1682181892018">
          <!-- Node status -->
          <entityFlags T="51">NOREMOVE|NODEACTIVATE</entityFlags>
          <!-- User comments -->
          <entityComments T="0"></entityComments>
          <!-- Created by -->
          <entityAuthor T="0"></entityAuthor>
          <!-- Updated by -->
          <entityModifiedBy T="0"></entityModifiedBy>
          <selection T="32" selection="XDLocalSelection" flags="17" selType="GEOMDIM">
            <explicit dim="3" hDim="3" geom="/geom/geom1"/>
          </selection>
          <!-- Parameter values -->
          <param T="33" param="epsilon_pf" value="1|1,'pf.ep_default/10'"></param>
          <param T="33" param="dfdphi" value="1|1,'0'"></param>
          <param T="33" param="chiOption" value="1|1,'userdef'"></param>
          <param T="33" param="chi" value="1|1,'1'"></param>
          <param T="33" param="U" value="1|1,'1[m/s]'"></param>
          <param T="33" param="u_src" value="1|1,'userdef'"></param>
          <param T="33" param="u" value="3|1,'0'|1,'0'|1,'0'"></param>
          <param T="33" param="sigma_src" value="1|1,'userdef'"></param>
          <param T="33" param="sigma" value="1|1,'1'"></param>
          <param T="33" param="StudyStep" value="1|1,'std1/phasei'"></param>
          <param T="33" param="showPhysicsSymbols" value="1|1,'1'"></param>
          <!-- Feature dimension -->
          <edim T="5">3</edim>
          <!-- Flag indicating default feature -->
          <default T="3">true</default>
          <FeatureInfoList tag="featureInfo" name="FeatureInfoList" created="1675816461398">
            <!-- User comments -->
            <entityComments T="0"></entityComments>
            <!-- Created by -->
            <entityAuthor T="0"></entityAuthor>
            <FeatureInfo tag="info" name="Equation View" created="1675816461399" modified="1724695805711">
              <!-- Node status -->
              <entityFlags T="51">NOREMOVE|NODEACTIVATE</entityFlags>
              <!-- User comments -->
              <entityComments T="0"></entityComments>
              <!-- Created by -->
              <entityAuthor T="0"></entityAuthor>
              <!-- Updated by -->
              <entityModifiedBy T="0"></entityModifiedBy>
            </FeatureInfo>
          </FeatureInfoList>
          <ModelEntityTag tag="DomainType" created="1675816461399">
            <!-- List of tags -->
            <values T="1">2,'VOID','GEOMETRY'</values>
          </ModelEntityTag>
          <PhysicsFeatureList tag="feature" name="PhysicsFeatureList" created="1675816461399">
            <!-- User comments -->
            <entityComments T="0"></entityComments>
            <!-- Created by -->
            <entityAuthor T="0"></entityAuthor>
          </PhysicsFeatureList>
        </PhysicsFeature>
        <PhysicsFeature op="init" tag="init1" name="Initial Values 1" created="1675816461401">
          <!-- Node status -->
          <entityFlags T="51">NOREMOVE|NODEACTIVATE</entityFlags>
          <!-- User comments -->
          <entityComments T="0"></entityComments>
          <!-- Created by -->
          <entityAuthor T="0"></entityAuthor>
          <selection T="32" selection="XDLocalSelection" flags="17" selType="GEOMDIM">
            <explicit dim="3" hDim="3" geom="/geom/geom1"/>
          </selection>
          <!-- Parameter values -->
          <param T="33" param="psi" value="1|1,'0'"></param>
          <param T="33" param="InitialValuesOption" value="1|1,'SpecifyPhase'"></param>
          <param T="33" param="phipf_init" value="1|1,'0'"></param>
          <param T="33" param="FluidInDomain" value="1|1,'Fluid1phipf'"></param>
          <param T="33" param="StudyStep" value="1|1,'std1/phasei'"></param>
          <param T="33" param="showPhysicsSymbols" value="1|1,'1'"></param>
          <!-- Feature dimension -->
          <edim T="5">3</edim>
          <!-- Flag indicating default feature -->
          <default T="3">true</default>
          <FeatureInfoList tag="featureInfo" name="FeatureInfoList" created="1675816461402">
            <!-- User comments -->
            <entityComments T="0"></entityComments>
            <!-- Created by -->
            <entityAuthor T="0"></entityAuthor>
            <FeatureInfo tag="info" name="Equation View" created="1675816461402" modified="1724695805711">
              <!-- Node status -->
              <entityFlags T="51">NOREMOVE|NODEACTIVATE</entityFlags>
              <!-- User comments -->
              <entityComments T="0"></entityComments>
              <!-- Created by -->
              <entityAuthor T="0"></entityAuthor>
              <!-- Updated by -->
              <entityModifiedBy T="0"></entityModifiedBy>
            </FeatureInfo>
          </FeatureInfoList>
          <ModelEntityTag tag="DomainType" created="1675816461402">
            <!-- List of tags -->
            <values T="1">2,'VOID','GEOMETRY'</values>
          </ModelEntityTag>
          <PhysicsFeatureList tag="feature" name="PhysicsFeatureList" created="1675816461402">
            <!-- User comments -->
            <entityComments T="0"></entityComments>
            <!-- Created by -->
            <entityAuthor T="0"></entityAuthor>
          </PhysicsFeatureList>
        </PhysicsFeature>
        <PhysicsFeature op="initFluid2" tag="initfluid2" name="Initial Values, Fluid 2" created="1675816461403" modified="1682247443169">
          <!-- Node status -->
          <entityFlags T="51">NOREMOVE</entityFlags>
          <!-- User comments -->
          <entityComments T="0"></entityComments>
          <!-- Created by -->
          <entityAuthor T="0"></entityAuthor>
          <!-- Updated by -->
          <entityModifiedBy T="0"></entityModifiedBy>
          <selection T="32" selection="XDLocalSelection" selType="GEOMDIM">
            <explicit dim="3" hDim="3" geom="/geom/geom1" entities="4,1,3"/>
          </selection>
          <!-- Parameter values -->
          <param T="33" param="psi" value="1|1,'0'"></param>
          <param T="33" param="InitialValuesOption" value="1|1,'SpecifyPhase'"></param>
          <param T="33" param="phipf_init" value="1|1,'0'"></param>
          <param T="33" param="FluidInDomain" value="1|1,'Fluid2phipf'"></param>
          <param T="33" param="StudyStep" value="1|1,'std1/phasei'"></param>
          <param T="33" param="showPhysicsSymbols" value="1|1,'1'"></param>
          <!-- Feature dimension -->
          <edim T="5">3</edim>
          <!-- Flag indicating default feature -->
          <default T="3">true</default>
          <FeatureInfoList tag="featureInfo" name="FeatureInfoList" created="1675816461405">
            <!-- User comments -->
            <entityComments T="0"></entityComments>
            <!-- Created by -->
            <entityAuthor T="0"></entityAuthor>
            <FeatureInfo tag="info" name="Equation View" created="1675816461405" modified="1724695805711">
              <!-- Node status -->
              <entityFlags T="51">NOREMOVE|NODEACTIVATE</entityFlags>
              <!-- User comments -->
              <entityComments T="0"></entityComments>
              <!-- Created by -->
              <entityAuthor T="0"></entityAuthor>
              <!-- Updated by -->
              <entityModifiedBy T="0"></entityModifiedBy>
            </FeatureInfo>
          </FeatureInfoList>
          <ModelEntityTag tag="DomainType" created="1675816461406">
            <!-- List of tags -->
            <values T="1">2,'VOID','GEOMETRY'</values>
          </ModelEntityTag>
          <PhysicsFeatureList tag="feature" name="PhysicsFeatureList" created="1675816461406">
            <!-- User comments -->
            <entityComments T="0"></entityComments>
            <!-- Created by -->
            <entityAuthor T="0"></entityAuthor>
          </PhysicsFeatureList>
        </PhysicsFeature>
        <PhysicsFeature op="WettedWall" tag="ww1" name="Wetted Wall 1" created="1675816461408" modified="1681588464301">
          <!-- Node status -->
          <entityFlags T="51">NOREMOVE|NODEACTIVATE</entityFlags>
          <!-- User comments -->
          <entityComments T="0"></entityComments>
          <!-- Created by -->
          <entityAuthor T="0"></entityAuthor>
          <!-- Updated by -->
          <entityModifiedBy T="0"></entityModifiedBy>
          <selection T="32" selection="XDLocalSelection" flags="17" selType="GEOMDIM">
            <explicit dim="2" hDim="2" geom="/geom/geom1"/>
          </selection>
          <!-- Parameter values -->
          <param T="33" param="SpecifyContactAngle" value="1|1,'SpecifyContactAngleDirectly'"></param>
          <param T="33" param="thetaw" value="1|1,'pi/5'"></param>
          <param T="33" param="surfaceE1" value="1|1,'0[J/m^2]'"></param>
          <param T="33" param="surfaceE2" value="1|1,'0[J/m^2]'"></param>
          <param T="33" param="StudyStep" value="1|1,'std1/phasei'"></param>
          <param T="33" param="showPhysicsSymbols" value="1|1,'1'"></param>
          <param T="33" param="pairContrib" value="1|1,'fallback'"></param>
          <!-- Feature dimension -->
          <edim T="5">2</edim>
          <!-- Flag indicating default feature -->
          <default T="3">true</default>
          <FeatureInfoList tag="featureInfo" name="FeatureInfoList" created="1675816461409">
            <!-- User comments -->
            <entityComments T="0"></entityComments>
            <!-- Created by -->
            <entityAuthor T="0"></entityAuthor>
            <FeatureInfo tag="info" name="Equation View" created="1675816461409" modified="1724695805711">
              <!-- Node status -->
              <entityFlags T="51">NOREMOVE|NODEACTIVATE</entityFlags>
              <!-- User comments -->
              <entityComments T="0"></entityComments>
              <!-- Created by -->
              <entityAuthor T="0"></entityAuthor>
              <!-- Updated by -->
              <entityModifiedBy T="0"></entityModifiedBy>
            </FeatureInfo>
          </FeatureInfoList>
          <ModelEntityTag tag="DomainType" created="1675816461409">
            <!-- List of tags -->
            <values T="1">1,'EXTERIOR'</values>
          </ModelEntityTag>
          <PhysicsFeatureList tag="feature" name="PhysicsFeatureList" created="1675816461409">
            <!-- User comments -->
            <entityComments T="0"></entityComments>
            <!-- Created by -->
            <entityAuthor T="0"></entityAuthor>
          </PhysicsFeatureList>
        </PhysicsFeature>
        <PhysicsFeature op="Continuity" tag="dcont1" name="Continuity 1" created="1675816461410">
          <!-- Node status -->
          <entityFlags T="51">DISABLED|NOREMOVE|NODEACTIVATE</entityFlags>
          <!-- User comments -->
          <entityComments T="0"></entityComments>
          <!-- Created by -->
          <entityAuthor T="0"></entityAuthor>
          <selection T="32" selection="XDLocalSelection" flags="17" selType="GEOMDIM">
            <explicit dim="2" hDim="2" geom="/geom/geom1"/>
          </selection>
          <!-- Parameter values -->
          <param T="33" param="pairs" value="0"></param>
          <param T="33" param="pairDisconnect" value="1|1,'0'"></param>
          <param T="33" param="StudyStep" value="1|1,'std1/phasei'"></param>
          <param T="33" param="showPhysicsSymbols" value="1|1,'1'"></param>
          <!-- Feature dimension -->
          <edim T="5">2</edim>
          <!-- Flag indicating default feature -->
          <default T="3">true</default>
          <FeatureInfoList tag="featureInfo" name="FeatureInfoList" created="1675816461411">
            <!-- User comments -->
            <entityComments T="0"></entityComments>
            <!-- Created by -->
            <entityAuthor T="0"></entityAuthor>
            <FeatureInfo tag="info" name="Equation View" created="1675816461411">
              <!-- Node status -->
              <entityFlags T="51">NOREMOVE|NODEACTIVATE</entityFlags>
              <!-- User comments -->
              <entityComments T="0"></entityComments>
              <!-- Created by -->
              <entityAuthor T="0"></entityAuthor>
            </FeatureInfo>
          </FeatureInfoList>
          <ModelEntityTag tag="DomainType" created="1675816461412">
            <!-- List of tags -->
            <values T="1">1,'IDENTITYPAIR'</values>
          </ModelEntityTag>
          <PhysicsFeatureList tag="feature" name="PhysicsFeatureList" created="1675816461412">
            <!-- User comments -->
            <entityComments T="0"></entityComments>
            <!-- Created by -->
            <entityAuthor T="0"></entityAuthor>
          </PhysicsFeatureList>
        </PhysicsFeature>
        <PhysicsFeature op="WettedWall" tag="ww2" name="ppg150" created="1675816795673" modified="1683449855573">
          <!-- User comments -->
          <entityComments T="0"></entityComments>
          <!-- Created by -->
          <entityAuthor T="0"></entityAuthor>
          <!-- Updated by -->
          <entityModifiedBy T="0"></entityModifiedBy>
          <selection T="32" selection="XDLocalSelection" selType="GEOMDIM">
            <explicit dim="2" hDim="2" geom="/geom/geom1" entities="-54,-1,6,7,8,9,12,13,15,16,19,20,21,22,23,24,25,26,27,28,29,30,31,32,33,34,35,36,38,39,41,42,43,44,45,46,47,48,49,50,51,52,53"/>
          </selection>
          <!-- Parameter values -->
          <param T="33" param="SpecifyContactAngle" value="1|1,'SpecifyContactAngleDirectly'"></param>
          <param T="33" param="thetaw" value="1|1,'pi/6'"></param>
          <param T="33" param="surfaceE1" value="1|1,'0[J/m^2]'"></param>
          <param T="33" param="surfaceE2" value="1|1,'0[J/m^2]'"></param>
          <param T="33" param="StudyStep" value="1|1,'std1/phasei'"></param>
          <param T="33" param="showPhysicsSymbols" value="1|1,'1'"></param>
          <param T="33" param="pairContrib" value="1|1,'fallback'"></param>
          <!-- Feature dimension -->
          <edim T="5">2</edim>
          <FeatureInfoList tag="featureInfo" name="FeatureInfoList" created="1675816795675">
            <!-- User comments -->
            <entityComments T="0"></entityComments>
            <!-- Created by -->
            <entityAuthor T="0"></entityAuthor>
            <FeatureInfo tag="info" name="Equation View" created="1675816795675" modified="1724695805711">
              <!-- Node status -->
              <entityFlags T="51">NOREMOVE|NODEACTIVATE</entityFlags>
              <!-- User comments -->
              <entityComments T="0"></entityComments>
              <!-- Created by -->
              <entityAuthor T="0"></entityAuthor>
              <!-- Updated by -->
              <entityModifiedBy T="0"></entityModifiedBy>
            </FeatureInfo>
          </FeatureInfoList>
          <ModelEntityTag tag="DomainType" created="1675816795675">
            <!-- List of tags -->
            <values T="1">1,'EXTERIOR'</values>
          </ModelEntityTag>
          <PhysicsFeatureList tag="feature" name="PhysicsFeatureList" created="1675816795675">
            <!-- User comments -->
            <entityComments T="0"></entityComments>
            <!-- Created by -->
            <entityAuthor T="0"></entityAuthor>
          </PhysicsFeatureList>
        </PhysicsFeature>
        <PhysicsFeature op="WettedWall" tag="ww3" name="peg45" created="1675816799131" modified="1683449855573">
          <!-- User comments -->
          <entityComments T="0"></entityComments>
          <!-- Created by -->
          <entityAuthor T="0"></entityAuthor>
          <!-- Updated by -->
          <entityModifiedBy T="0"></entityModifiedBy>
          <selection T="32" selection="XDLocalSelection" selType="GEOMDIM">
            <explicit dim="2" hDim="2" geom="/geom/geom1" entities="-54,-1,10,11,12,13,15,16,21,22,23,24,27,28,29,30,35,36,37,38,39,40,41,42,43,44,47,48,51,52"/>
          </selection>
          <!-- Parameter values -->
          <param T="33" param="SpecifyContactAngle" value="1|1,'SpecifyContactAngleDirectly'"></param>
          <param T="33" param="thetaw" value="1|1,'135*pi/180'"></param>
          <param T="33" param="surfaceE1" value="1|1,'0[J/m^2]'"></param>
          <param T="33" param="surfaceE2" value="1|1,'0[J/m^2]'"></param>
          <param T="33" param="StudyStep" value="1|1,'std1/phasei'"></param>
          <param T="33" param="showPhysicsSymbols" value="1|1,'1'"></param>
          <param T="33" param="pairContrib" value="1|1,'fallback'"></param>
          <!-- Feature dimension -->
          <edim T="5">2</edim>
          <FeatureInfoList tag="featureInfo" name="FeatureInfoList" created="1675816799132">
            <!-- User comments -->
            <entityComments T="0"></entityComments>
            <!-- Created by -->
            <entityAuthor T="0"></entityAuthor>
            <FeatureInfo tag="info" name="Equation View" created="1675816799132" modified="1724695805711">
              <!-- Node status -->
              <entityFlags T="51">NOREMOVE|NODEACTIVATE</entityFlags>
              <!-- User comments -->
              <entityComments T="0"></entityComments>
              <!-- Created by -->
              <entityAuthor T="0"></entityAuthor>
              <!-- Updated by -->
              <entityModifiedBy T="0"></entityModifiedBy>
            </FeatureInfo>
          </FeatureInfoList>
          <ModelEntityTag tag="DomainType" created="1675816799132">
            <!-- List of tags -->
            <values T="1">1,'EXTERIOR'</values>
          </ModelEntityTag>
          <PhysicsFeatureList tag="feature" name="PhysicsFeatureList" created="1675816799133">
            <!-- User comments -->
            <entityComments T="0"></entityComments>
            <!-- Created by -->
            <entityAuthor T="0"></entityAuthor>
          </PhysicsFeatureList>
        </PhysicsFeature>
        <PhysicsFeature op="SymmetryFluid" tag="sym1" name="Symmetry 1" created="1675861299897" modified="1682524776474">
          <!-- User comments -->
          <entityComments T="0"></entityComments>
          <!-- Created by -->
          <entityAuthor T="0"></entityAuthor>
          <!-- Updated by -->
          <entityModifiedBy T="0"></entityModifiedBy>
          <selection T="32" selection="XDLocalSelection" selType="GEOMDIM">
            <explicit dim="2" hDim="2" geom="/geom/geom1" entities="-54,-1,3,14"/>
          </selection>
          <!-- Parameter values -->
          <param T="33" param="StudyStep" value="1|1,'std1/phasei'"></param>
          <param T="33" param="showPhysicsSymbols" value="1|1,'1'"></param>
          <param T="33" param="pairContrib" value="1|1,'fallback'"></param>
          <!-- Feature dimension -->
          <edim T="5">2</edim>
          <FeatureInfoList tag="featureInfo" name="FeatureInfoList" created="1675861299898">
            <!-- User comments -->
            <entityComments T="0"></entityComments>
            <!-- Created by -->
            <entityAuthor T="0"></entityAuthor>
            <FeatureInfo tag="info" name="Equation View" created="1675861299898" modified="1724695805711">
              <!-- Node status -->
              <entityFlags T="51">NOREMOVE|NODEACTIVATE</entityFlags>
              <!-- User comments -->
              <entityComments T="0"></entityComments>
              <!-- Created by -->
              <entityAuthor T="0"></entityAuthor>
              <!-- Updated by -->
              <entityModifiedBy T="0"></entityModifiedBy>
            </FeatureInfo>
          </FeatureInfoList>
          <ModelEntityTag tag="DomainType" created="1675861299898">
            <!-- List of tags -->
            <values T="1">1,'EXTERIOR'</values>
          </ModelEntityTag>
          <PhysicsFeatureList tag="feature" name="PhysicsFeatureList" created="1675861299898">
            <!-- User comments -->
            <entityComments T="0"></entityComments>
            <!-- Created by -->
            <entityAuthor T="0"></entityAuthor>
          </PhysicsFeatureList>
        </PhysicsFeature>
        <PhysicsFeature op="SymmetryFluid" tag="sym2" name="Symmetry 2" created="1681334402294" modified="1683449855573">
          <!-- Node status -->
          <entityFlags T="51">DISABLED</entityFlags>
          <!-- User comments -->
          <entityComments T="0"></entityComments>
          <!-- Created by -->
          <entityAuthor T="0"></entityAuthor>
          <!-- Updated by -->
          <entityModifiedBy T="0"></entityModifiedBy>
          <selection T="32" selection="XDLocalSelection" selType="GEOMDIM">
            <explicit dim="2" hDim="2" geom="/geom/geom1" entities="-54,-1,41,42,43,44,45,46,47,48,49,50,51,52,53,54"/>
          </selection>
          <!-- Parameter values -->
          <param T="33" param="StudyStep" value="1|1,'std1/phasei'"></param>
          <param T="33" param="showPhysicsSymbols" value="1|1,'1'"></param>
          <param T="33" param="pairContrib" value="1|1,'fallback'"></param>
          <!-- Feature dimension -->
          <edim T="5">2</edim>
          <FeatureInfoList tag="featureInfo" name="FeatureInfoList" created="1681334402295">
            <!-- User comments -->
            <entityComments T="0"></entityComments>
            <!-- Created by -->
            <entityAuthor T="0"></entityAuthor>
            <FeatureInfo tag="info" name="Equation View" created="1681334402295" modified="1682665206900">
              <!-- Node status -->
              <entityFlags T="51">NOREMOVE|NODEACTIVATE</entityFlags>
              <!-- User comments -->
              <entityComments T="0"></entityComments>
              <!-- Created by -->
              <entityAuthor T="0"></entityAuthor>
              <!-- Updated by -->
              <entityModifiedBy T="0"></entityModifiedBy>
            </FeatureInfo>
          </FeatureInfoList>
          <ModelEntityTag tag="DomainType" created="1681334402295">
            <!-- List of tags -->
            <values T="1">1,'EXTERIOR'</values>
          </ModelEntityTag>
          <PhysicsFeatureList tag="feature" name="PhysicsFeatureList" created="1681334402295">
            <!-- User comments -->
            <entityComments T="0"></entityComments>
            <!-- Created by -->
            <entityAuthor T="0"></entityAuthor>
          </PhysicsFeatureList>
        </PhysicsFeature>
        <PhysicsFeature op="SymmetryFluid" tag="sym3" name="Symmetry 3" created="1681521990387" modified="1682524776474">
          <!-- Node status -->
          <entityFlags T="51">DISABLED</entityFlags>
          <!-- User comments -->
          <entityComments T="0"></entityComments>
          <!-- Created by -->
          <entityAuthor T="0"></entityAuthor>
          <!-- Updated by -->
          <entityModifiedBy T="0"></entityModifiedBy>
          <selection T="32" selection="XDLocalSelection" selType="GEOMDIM">
            <explicit dim="2" hDim="2" geom="/geom/geom1" entities="-54,-1,3,14"/>
          </selection>
          <!-- Parameter values -->
          <param T="33" param="StudyStep" value="1|1,'std1/phasei'"></param>
          <param T="33" param="showPhysicsSymbols" value="1|1,'1'"></param>
          <param T="33" param="pairContrib" value="1|1,'fallback'"></param>
          <!-- Feature dimension -->
          <edim T="5">2</edim>
          <FeatureInfoList tag="featureInfo" name="FeatureInfoList" created="1681521990388">
            <!-- User comments -->
            <entityComments T="0"></entityComments>
            <!-- Created by -->
            <entityAuthor T="0"></entityAuthor>
            <FeatureInfo tag="info" name="Equation View" created="1681521990388" modified="1682524776474">
              <!-- Node status -->
              <entityFlags T="51">NOREMOVE|NODEACTIVATE</entityFlags>
              <!-- User comments -->
              <entityComments T="0"></entityComments>
              <!-- Created by -->
              <entityAuthor T="0"></entityAuthor>
              <!-- Updated by -->
              <entityModifiedBy T="0"></entityModifiedBy>
            </FeatureInfo>
          </FeatureInfoList>
          <ModelEntityTag tag="DomainType" created="1681521990388">
            <!-- List of tags -->
            <values T="1">1,'EXTERIOR'</values>
          </ModelEntityTag>
          <PhysicsFeatureList tag="feature" name="PhysicsFeatureList" created="1681521990388">
            <!-- User comments -->
            <entityComments T="0"></entityComments>
            <!-- Created by -->
            <entityAuthor T="0"></entityAuthor>
          </PhysicsFeatureList>
        </PhysicsFeature>
        <PhysicsFeature op="Outlet" tag="out1" name="Outlet 1" created="1682077462514" modified="1682707025495">
          <!-- User comments -->
          <entityComments T="0"></entityComments>
          <!-- Created by -->
          <entityAuthor T="0"></entityAuthor>
          <!-- Updated by -->
          <entityModifiedBy T="0"></entityModifiedBy>
          <selection T="32" selection="XDLocalSelection" selType="GEOMDIM">
            <explicit dim="2" hDim="2" geom="/geom/geom1" entities="-54,-1,1,2,4,5,54"/>
          </selection>
          <!-- Parameter values -->
          <param T="33" param="StudyStep" value="1|1,'std1/phasei'"></param>
          <param T="33" param="showPhysicsSymbols" value="1|1,'1'"></param>
          <param T="33" param="pairContrib" value="1|1,'fallback'"></param>
          <!-- Feature dimension -->
          <edim T="5">2</edim>
          <FeatureInfoList tag="featureInfo" name="FeatureInfoList" created="1682077462515">
            <!-- User comments -->
            <entityComments T="0"></entityComments>
            <!-- Created by -->
            <entityAuthor T="0"></entityAuthor>
            <FeatureInfo tag="info" name="Equation View" created="1682077462515" modified="1724695805711">
              <!-- Node status -->
              <entityFlags T="51">NOREMOVE|NODEACTIVATE</entityFlags>
              <!-- User comments -->
              <entityComments T="0"></entityComments>
              <!-- Created by -->
              <entityAuthor T="0"></entityAuthor>
              <!-- Updated by -->
              <entityModifiedBy T="0"></entityModifiedBy>
            </FeatureInfo>
          </FeatureInfoList>
          <ModelEntityTag tag="DomainType" created="1682077462515">
            <!-- List of tags -->
            <values T="1">1,'EXTERIOR'</values>
          </ModelEntityTag>
          <PhysicsFeatureList tag="feature" name="PhysicsFeatureList" created="1682077462515">
            <!-- User comments -->
            <entityComments T="0"></entityComments>
            <!-- Created by -->
            <entityAuthor T="0"></entityAuthor>
          </PhysicsFeatureList>
        </PhysicsFeature>
      </PhysicsFeatureList>
      <PhysicsPropList tag="prop" name="PhysicsPropList" created="1675816461375">
        <!-- User comments -->
        <entityComments T="0"></entityComments>
        <!-- Created by -->
        <entityAuthor T="0"></entityAuthor>
        <PhysicsProp tag="PhysicsSymbols" name="Enable Physics Symbols" created="1675816461379">
          <!-- User comments -->
          <entityComments T="0"></entityComments>
          <!-- Created by -->
          <entityAuthor T="0"></entityAuthor>
          <!-- Parameter values -->
          <param T="33" param="PhysicsSymbols" value="1|1,'0'"></param>
          <param T="33" param="physicsSymbolButtons" value="1|1,'0'"></param>
        </PhysicsProp>
        <PhysicsProp tag="ShapeProperty" name="Shape Function" created="1675816461379">
          <!-- User comments -->
          <entityComments T="0"></entityComments>
          <!-- Created by -->
          <entityAuthor T="0"></entityAuthor>
          <!-- Parameter values -->
          <param T="33" param="order_phasefield" value="1|1,'1'"></param>
          <param T="33" param="boundaryFlux_phasefieldvariable" value="1|1,'0'"></param>
          <param T="33" param="boundaryFluxSmooth_phasefieldvariable" value="1|1,'1'"></param>
          <param T="33" param="hiddenRowLabels" value="3|1,'Phase field variable'|1,'Phase field help variable'|1,'Reciprocal initial interface distance'"></param>
          <param T="33" param="valueType" value="3|1,'real'|1,'real'|1,'real'"></param>
          <param T="33" param="frame" value="1|1,'spatial'"></param>
        </PhysicsProp>
        <PhysicsProp tag="EquationForm" name="Advanced Settings" created="1675816461379">
          <!-- User comments -->
          <entityComments T="0"></entityComments>
          <!-- Created by -->
          <entityAuthor T="0"></entityAuthor>
          <!-- Parameter values -->
          <param T="33" param="form" value="1|1,'Automatic'"></param>
          <param T="33" param="freq_src" value="1|1,'fromSolver'"></param>
          <param T="33" param="freq" value="1|1,'1[kHz]'"></param>
          <param T="33" param="showAllModelInputs" value="1|1,'0'"></param>
        </PhysicsProp>
        <PhysicsProp tag="AdvancedSettingProperty" name="Convective Term" created="1675816461379">
          <!-- User comments -->
          <entityComments T="0"></entityComments>
          <!-- Created by -->
          <entityAuthor T="0"></entityAuthor>
          <!-- Parameter values -->
          <param T="33" param="ConvectiveTerm" value="1|1,'NonConservativeForm'"></param>
        </PhysicsProp>
        <PhysicsProp tag="HidenProperty" name="" created="1675816461380">
          <!-- User comments -->
          <entityComments T="0"></entityComments>
          <!-- Created by -->
          <entityAuthor T="0"></entityAuthor>
          <!-- Parameter values -->
          <param T="33" param="BackCompState" value="1|1,'1'"></param>
          <param T="33" param="sigmaw" value="1|1,'0.2'"></param>
        </PhysicsProp>
        <PhysicsProp tag="EquationDisplayMAINPhaseField" name=" 2" created="1675816461380">
          <!-- User comments -->
          <entityComments T="0"></entityComments>
          <!-- Created by -->
          <entityAuthor T="0"></entityAuthor>
        </PhysicsProp>
        <PhysicsProp tag="DistanceBasedInitialization" name="Distance Based Initialization" created="1675816461380">
          <!-- User comments -->
          <entityComments T="0"></entityComments>
          <!-- Created by -->
          <entityAuthor T="0"></entityAuthor>
          <!-- Parameter values -->
          <param T="33" param="DistanceBasedInitialization" value="1|1,'1'"></param>
        </PhysicsProp>
        <PhysicsProp tag="NormalVector" name="Normal Vector" created="1675816461380">
          <!-- User comments -->
          <entityComments T="0"></entityComments>
          <!-- Created by -->
          <entityAuthor T="0"></entityAuthor>
        </PhysicsProp>
        <PhysicsProp tag="ConservationCompensation" name="Conservation Compensation" created="1675816461381">
          <!-- User comments -->
          <entityComments T="0"></entityComments>
          <!-- Created by -->
          <entityAuthor T="0"></entityAuthor>
        </PhysicsProp>
        <PhysicsProp tag="StudyStep" name="Show Equation Assuming" created="1675816461381">
          <!-- User comments -->
          <entityComments T="0"></entityComments>
          <!-- Created by -->
          <entityAuthor T="0"></entityAuthor>
          <!-- Parameter values -->
          <param T="33" param="StudyStep" value="1|1,'std1/phasei'"></param>
        </PhysicsProp>
      </PhysicsPropList>
    </Physics>
  </PhysicsList>
  <GeomList tag="geom" name="Geometry Parts" created="1675816460262">
    <!-- User comments -->
    <entityComments T="0"></entityComments>
    <!-- Created by -->
    <entityAuthor T="0"></entityAuthor>
    <GeomSequence tag="geom1" name="Geometry 1" created="1675816460601" modified="1724733291791">
      <!-- Node status -->
      <entityFlags T="51">NODEACTIVATE</entityFlags>
      <!-- Containing model node -->
      <storedParent T="50">/modelNode/comp1</storedParent>
      <!-- User comments -->
      <entityComments T="0"></entityComments>
      <!-- Created by -->
      <entityAuthor T="0"></entityAuthor>
      <!-- Updated by -->
      <entityModifiedBy T="0"></entityModifiedBy>
      <assocID T="6">1,0,-397169797,-1001814442</assocID>
      <angularUnit T="0">deg</angularUnit>
      <assocMaps T="7">{0,1,2,3,4,5,6,7,8,9,10,11,12,13,14,15,16,17,18,19,20,21,22,23,24,25,26,27,28,29,30,31,32,33,34,35,36,37,38,39,40,41,42,43,44,45,46,47,48,49,50,51,52,53,54,55,56,57,58,59,60,61,62,63,64,65,66,67,68,69,70,71,72,73,74,75,76,77,78,79,80},{0,1,2,3,4,5,6,7,8,9,10,11,12,13,14,15,16,17,18,19,20,21,22,23,24,25,26,27,28,29,30,31,32,33,34,35,36,37,38,39,40,41,42,43,44,45,46,47,48,49,50,51,52,53,54,55,56,57,58,59,60,61,62,63,64,65,66,67,68,69,70,71,72,73,74,75,76,77,78,79,80,81,82,83,84,85,86,87,88,89,90,91,92,93,94,95,96,97,98,99,100,101,102,103,104,105,106,107,108,109,110,111,112,113,114,115,116,117,118,119,120,121,122,123,124,125,126,127,128},{0,1,2,3,4,5,6,7,8,9,10,11,12,13,14,15,16,17,18,19,20,21,22,23,24,25,26,27,28,29,30,31,32,33,34,35,36,37,38,39,40,41,42,43,44,45,46,47,48,49,50,51,52,53,54},{0,1,2,3}</assocMaps>
      <inverseAssocMaps T="7">{0,1,2,3,4,5,6,7,8,9,10,11,12,13,14,15,16,17,18,19,20,21,22,23,24,25,26,27,28,29,30,31,32,33,34,35,36,37,38,39,40,41,42,43,44,45,46,47,48,49,50,51,52,53,54,55,56,57,58,59,60,61,62,63,64,65,66,67,68,69,70,71,72,73,74,75,76,77,78,79,80},{0,1,2,3,4,5,6,7,8,9,10,11,12,13,14,15,16,17,18,19,20,21,22,23,24,25,26,27,28,29,30,31,32,33,34,35,36,37,38,39,40,41,42,43,44,45,46,47,48,49,50,51,52,53,54,55,56,57,58,59,60,61,62,63,64,65,66,67,68,69,70,71,72,73,74,75,76,77,78,79,80,81,82,83,84,85,86,87,88,89,90,91,92,93,94,95,96,97,98,99,100,101,102,103,104,105,106,107,108,109,110,111,112,113,114,115,116,117,118,119,120,121,122,123,124,125,126,127,128},{0,1,2,3,4,5,6,7,8,9,10,11,12,13,14,15,16,17,18,19,20,21,22,23,24,25,26,27,28,29,30,31,32,33,34,35,36,37,38,39,40,41,42,43,44,45,46,47,48,49,50,51,52,53,54},{0,1,2,3}</inverseAssocMaps>
      <current T="50">/geom/geom1/feature/fin</current>
      <externallySet T="3">false</externallySet>
      <geometryFrame T="50">/frame/geometry1</geometryFrame>
      <geomInfo T="50">/geom/geom1/geomnative</geomInfo>
      <!-- Geometry kernel -->
      <geomrep T="0">comsol</geomrep>
      <lastBuiltFeature T="50">/geom/geom1/feature/fin</lastBuiltFeature>
      <lengthUnit T="0">mm</lengthUnit>
      <materialFrame T="50">/frame/material1</materialFrame>
      <meshFrame T="50">/frame/mesh1</meshFrame>
      <sdim T="5">3</sdim>
      <spatialFrame T="50">/frame/spatial1</spatialFrame>
      <xmeshIndex T="5">1</xmeshIndex>
      <!-- Geometry sequence type -->
      <sequenceType T="103">STANDARD</sequenceType>
      <!-- Whether the final geometry is built -->
      <finGeomBuilt T="3">true</finGeomBuilt>
      <GeomNative tag="geomnative" created="1724695304246">
        <!-- Space dimension. -->
        <spaceDim T="5">3</spaceDim>
        <!-- Number of entities. -->
        <numEntities T="6">80,128,54,3</numEntities>
        <!-- Number of entities for mesh control. -->
        <numEntitiesMesh T="6">80,128,54,3</numEntitiesMesh>
        <!-- Number of finite void regions. -->
        <numFiniteVoids T="5">0</numFiniteVoids>
        <!-- Geometry exists. -->
        <existing T="3">true</existing>
        <!-- Void regions are labeled. -->
        <voidsLabeled T="3">true</voidsLabeled>
        <!-- Size. -->
        <geomScale T="12">0.25</geomScale>
        <!-- Relative tolerance. -->
        <geomTol T="12">1.0E-10</geomTol>
        <!-- Bounding box -->
        <boundingBox T="13">-0.25,0.25,-0.25,0.25,0.0,0.075</boundingBox>
        <!-- Object type -->
        <type T="0">solid</type>
        <!-- Geom object -->
        <geom T="52" class="GEOMETRY" resource="geometry1.mphbin" id="393076d21bc7de64" fileid="a7b79fc511921d6e"/>
      </GeomNative>
      <GeomFeatureList tag="feature" name="GeomFeatureList" created="1675816460608">
        <!-- User comments -->
        <entityComments T="0"></entityComments>
        <!-- Created by -->
        <entityAuthor T="0"></entityAuthor>
        <WorkPlaneFeature op="WorkPlane" tag="wp2" name="Work Plane 1" created="1681398454697" modified="1724695318607">
          <!-- User comments -->
          <entityComments T="0"></entityComments>
          <!-- Created by -->
          <entityAuthor T="0"></entityAuthor>
          <!-- Updated by -->
          <entityModifiedBy T="0"></entityModifiedBy>
          <!-- Key containing all property values -->
          <key T="0">true[deg]geomattrgeomattrlevelplanetypequickquickplanexyquickoffsettypedistanceoffsetcoordinatenamezquickz0.0csplanetypequickquickoriginglobalquickaxisnaturaldispl0.0|0.0|rot0.0uniteonrepairtoltypeauto</key>
          <!-- Unique identifier -->
          <id T="5">23</id>
          <!-- Current feature status -->
          <status T="101">BUILT</status>
          <!-- Status of last build operation -->
          <buildStatus T="101">BUILT</buildStatus>
          <!-- Contribute to -->
          <propertyValue T="30" value="none" name="p:contributeto" ReferenceContainerList="/geom/geom1/selection" CompositeIndex="1"></propertyValue>
          <!-- Last build time -->
          <propertyValue T="30" value="299" name="p:buildtime"></propertyValue>
          <!-- Show -->
          <propertyValue T="30" value="on" name="p:buildinfox"></propertyValue>
          <!-- Built with -->
          <propertyValue T="30" value="COMSOL 6.2.0.415 (win64)|2024-08-26T20:01:44.005896700" name="p:buildinfo"></propertyValue>
          <!-- Offset vertex -->
          <propertyValue T="30" name="p:offsetvertex">
            <Selection selection="LocalGeomObjectSelection" selType="OBJECTDIM">
              <base dim="0" geom="/geom/geom1"/>
            </Selection>
          </propertyValue>
          <!-- Planar face -->
          <propertyValue T="30" name="p:face">
            <Selection selection="LocalGeomObjectSelection" selType="OBJECTDIM">
              <base dim="2" geom="/geom/geom1"/>
            </Selection>
          </propertyValue>
          <!-- Planar curved edge -->
          <propertyValue T="30" name="p:planaredge">
            <Selection selection="LocalGeomObjectSelection" selType="OBJECTDIM">
              <base dim="1" geom="/geom/geom1"/>
            </Selection>
          </propertyValue>
          <!-- Straight edge -->
          <propertyValue T="30" name="p:edge">
            <Selection selection="LocalGeomObjectSelection" selType="OBJECTDIM">
              <base dim="1" geom="/geom/geom1"/>
            </Selection>
          </propertyValue>
          <!-- Face adjacent to edge -->
          <propertyValue T="30" name="p:adjface">
            <Selection selection="LocalGeomObjectSelection" selType="OBJECTDIM">
              <base dim="2" geom="/geom/geom1"/>
            </Selection>
          </propertyValue>
          <!-- Circular edge -->
          <propertyValue T="30" name="p:circedge">
            <Selection selection="LocalGeomObjectSelection" selType="OBJECTDIM">
              <base dim="1" geom="/geom/geom1"/>
            </Selection>
          </propertyValue>
          <!-- Vertex -->
          <propertyValue T="30" name="p:circvertex">
            <Selection selection="LocalGeomObjectSelection" selType="OBJECTDIM">
              <base dim="0" geom="/geom/geom1"/>
            </Selection>
          </propertyValue>
          <!-- Vertex -->
          <propertyValue T="30" name="p:normalvertex">
            <Selection selection="LocalGeomObjectSelection" selType="OBJECTDIM">
              <base dim="0" geom="/geom/geom1"/>
            </Selection>
          </propertyValue>
          <!-- First vertex -->
          <propertyValue T="30" name="p:vertex1">
            <Selection selection="LocalGeomObjectSelection" selType="OBJECTDIM">
              <base dim="0" geom="/geom/geom1"/>
            </Selection>
          </propertyValue>
          <!-- Second vertex -->
          <propertyValue T="30" name="p:vertex2">
            <Selection selection="LocalGeomObjectSelection" selType="OBJECTDIM">
              <base dim="0" geom="/geom/geom1"/>
            </Selection>
          </propertyValue>
          <!-- Third vertex -->
          <propertyValue T="30" name="p:vertex3">
            <Selection selection="LocalGeomObjectSelection" selType="OBJECTDIM">
              <base dim="0" geom="/geom/geom1"/>
            </Selection>
          </propertyValue>
          <!-- Take work plane from -->
          <propertyValue T="30" value="this" name="p:workplanesrc" CompositeIndex="1"></propertyValue>
          <!-- Work plane to transform -->
          <propertyValue T="30" value="xyplane" name="p:workplane" CompositeIndex="1"></propertyValue>
          <!-- Axis -->
          <propertyValue T="30" value="0 0 1" valueMatrix="1|3,'0','0','1'" name="p:transaxis"></propertyValue>
          <!-- Axis -->
          <propertyValue T="30" value="0 0 1" valueMatrix="1|3,'0','0','1'" name="p:transax3"></propertyValue>
          <!-- Axis -->
          <propertyValue T="30" value="0 0" valueMatrix="1|2,'0','0'" name="p:transax2"></propertyValue>
          <!-- Straight edge -->
          <propertyValue T="30" name="p:transedge">
            <Selection selection="LocalGeomObjectSelection" selType="OBJECTDIM">
              <base dim="1" geom="/geom/geom1"/>
            </Selection>
          </propertyValue>
          <!-- Vertex for origin -->
          <propertyValue T="30" name="p:originvertex">
            <Selection selection="LocalGeomObjectSelection" selType="OBJECTDIM">
              <base dim="0" geom="/geom/geom1"/>
            </Selection>
          </propertyValue>
          <!-- Vertex for axis -->
          <propertyValue T="30" name="p:axisvertex">
            <Selection selection="LocalGeomObjectSelection" selType="OBJECTDIM">
              <base dim="0" geom="/geom/geom1"/>
            </Selection>
          </propertyValue>
          <!-- Unite objects -->
          <propertyValue T="30" value="on" name="p:unite"></propertyValue>
          <!-- Absolute repair tolerance -->
          <propertyValue T="30" value="2.0E-7" name="p:absrepairtol"></propertyValue>
          <!-- View work plane geometry in 3D -->
          <propertyValue T="30" value="off" name="p:workplane3d"></propertyValue>
          <!-- Show work plane in instances -->
          <propertyValue T="30" name="p:showworkplane">null</propertyValue>
          <!-- Work plane matrix at last build -->
          <propertyValue T="30" valueMatrix="3|3,'0','1','0'|3,'0','0','1'|3,'0','0','0'" name="p:buildwpmatrix"></propertyValue>
          <cacheTag T="11">-5124295692593200396</cacheTag>
          <extraAssocIDs T="7">{23,-1,-1193093065,910870254}</extraAssocIDs>
          <consumers T="3">true</consumers>
          <sequence2DKey T="11">-6526124636725418972</sequence2DKey>
          <NodeDefaultValues>46,'p:selresult','p:selresultshow','p:color','p:customcolor','p:selplaneshow','p:cumselkey','p:geomattr','p:geomattrlevel','p:planetype','p:quickplane','p:quickoffsettype','p:offsetcoordinatename','p:quickx','p:quicky','p:quickz','p:offsettype','p:offset','p:reverse','p:angle','p:circpoint','p:circoffset','p:normalvector','p:normalpoint','p:normalcoord','p:genpoints','p:transdispl','p:transspecify','p:transaxistype','p:transrot','p:transeulerang','p:csplanetype','p:quickorigin','p:quickaxis','p:displ','p:rot','p:showcoordsys','p:origin','p:faceparallelaxis','p:edgeparallelorigin','p:edgeparallelaxis','p:repairtoltype','p:repairtol','p:showcoincident','p:showintersection','p:showprojection','p:extrainputkey'</NodeDefaultValues>
          <GeomObjectList tag="geom" created="1681398454698">
            <GeomObject tag="wp2.uni" name="Work_plane" created="1682075475802" modified="1683452964783">
              <!-- Node status -->
              <entityFlags T="51">NORETAG</entityFlags>
              <!-- User comments -->
              <entityComments T="0"></entityComments>
              <!-- Created by -->
              <entityAuthor T="0"></entityAuthor>
              <!-- Updated by -->
              <entityModifiedBy T="0"></entityModifiedBy>
              <assocID T="6">23,0,-1193093065,1674576660</assocID>
              <consumer T="50">/geom/geom1/feature/ext2</consumer>
              <GeomNative tag="geomnative" created="1724695304005">
                <!-- Space dimension. -->
                <spaceDim T="5">3</spaceDim>
                <!-- Number of entities. -->
                <numEntities T="6">32,36,5,0</numEntities>
                <!-- Number of entities for mesh control. -->
                <numEntitiesMesh T="6">32,36,5,0</numEntitiesMesh>
                <!-- Number of finite void regions. -->
                <numFiniteVoids T="5">0</numFiniteVoids>
                <!-- Void regions are labeled. -->
                <voidsLabeled T="3">true</voidsLabeled>
                <!-- Size. -->
                <geomScale T="12">0.2</geomScale>
                <!-- Relative tolerance. -->
                <geomTol T="12">1.0E-10</geomTol>
                <!-- Object type -->
                <type T="0">surface</type>
              </GeomNative>
            </GeomObject>
          </GeomObjectList>
          <GeomFeatureList tag="feature" name="GeomFeatureList" created="1681398454698">
            <!-- User comments -->
            <entityComments T="0"></entityComments>
            <!-- Created by -->
            <entityAuthor T="0"></entityAuthor>
          </GeomFeatureList>
          <GeomSequence tag="sequence2D" name="Plane Geometry" created="1681398454700" modified="1724695318607">
            <!-- Node status -->
            <entityFlags T="51">NOREMOVE|NORETAG|NODEACTIVATE</entityFlags>
            <!-- User comments -->
            <entityComments T="0"></entityComments>
            <!-- Created by -->
            <entityAuthor T="0"></entityAuthor>
            <!-- Updated by -->
            <entityModifiedBy T="0"></entityModifiedBy>
            <angularUnit T="0">deg</angularUnit>
            <current T="50">/geom/geom1/feature/wp2/sequence2D/feature/dif2</current>
            <!-- Geometry kernel -->
            <geomrep T="0">comsol</geomrep>
            <hasFinalize T="3">false</hasFinalize>
            <lastBuiltFeature T="50">/geom/geom1/feature/wp2/sequence2D/feature/dif2</lastBuiltFeature>
            <lengthUnit T="0">mm</lengthUnit>
            <sdim T="5">2</sdim>
            <!-- Geometry sequence type -->
            <sequenceType T="103">WORK_PLANE</sequenceType>
            <sketchStatus T="3">true</sketchStatus>
            <!-- Whether the final geometry is built -->
            <finGeomBuilt T="3">true</finGeomBuilt>
            <GeomFeatureList tag="feature" name="GeomFeatureList" created="1681398454700">
              <!-- User comments -->
              <entityComments T="0"></entityComments>
              <!-- Created by -->
              <entityAuthor T="0"></entityAuthor>
              <GeomFeature op="Polygon" tag="pol1" name="Polygon 1" created="1681398612841" modified="1682543386290">
                <!-- User comments -->
                <entityComments T="0"></entityComments>
                <!-- Created by -->
                <entityAuthor T="0"></entityAuthor>
                <!-- Updated by -->
                <entityModifiedBy T="0"></entityModifiedBy>
                <!-- Key containing all property values -->
                <key T="0">true[deg]geomattrconstruction|on|geomattrlevelg|typeopentableconstrsourcetabletable-0.2|-0.2|0.0|0.0|-0.2|0.2|</key>
                <!-- Identifier of stored native. -->
                <cacheTagImported T="11">5526916606756914880</cacheTagImported>
                <!-- Unique identifier -->
                <id T="5">26</id>
                <!-- Current feature status -->
                <status T="101">BUILT</status>
                <!-- Status of last build operation -->
                <buildStatus T="101">BUILT</buildStatus>
                <!-- Contribute to -->
                <propertyValue T="30" value="none" name="p:contributeto" ReferenceContainerList="/geom/geom1/feature/wp2/sequence2D/selection" CompositeIndex="1"></propertyValue>
                <!-- Geometry attribute name/value pairs -->
                <propertyValue T="30" valueMatrix="1|2,'construction','on'" name="p:geomattr"></propertyValue>
                <!-- Assigned geometry attribute levels -->
                <propertyValue T="30" valueMatrix="1|1,'16'" name="p:geomattrlevel"></propertyValue>
                <!-- Type -->
                <propertyValue T="30" value="open" name="p:type"></propertyValue>
                <!-- Data source -->
                <propertyValue T="30" value="table" name="p:source"></propertyValue>
                <!-- Data points -->
                <propertyValue T="30" valueMatrix="3|2,'-0.2','-0.2'|2,'0','0'|2,'-0.2','0.2'" name="p:table"></propertyValue>
                <!-- #x0 -->
                <propertyValue T="30" value="" valueMatrix="1|0" name="p:x"></propertyValue>
                <!-- #x1 -->
                <propertyValue T="30" value="" valueMatrix="1|0" name="p:y"></propertyValue>
                <!-- Segment IDs -->
                <propertyValue T="30" valueMatrix="1|2,'3','4'" name="p:segid"></propertyValue>
                <!-- Valid vertex coordinates -->
                <propertyValue T="30" valueMatrix="3|2,'-0.2','-0.2'|2,'0','0'|2,'-0.2','0.2'" name="p:segvtxvalid"></propertyValue>
                <cacheTag T="11">8466502218343336508</cacheTag>
                <consumers T="3">true</consumers>
                <NodeDefaultValues>35,'p:selresult','p:selresultshow','p:color','p:customcolor','p:buildtime','p:buildinfox','p:buildinfo','p:tableconstr','p:filename','p:rebuild','p:tableexcelfilename','p:tableexcelsheet','p:tableexcelrange','p:tableexcelincludeheaders','p:tableexcelseparateunits','p:tableexceloverwrite','p:tableexcelcalculatedvalues','p:x_vector_method','p:x_vector_start','p:x_vector_stop','p:x_vector_step','p:x_vector_numvalues','p:x_vector_function','p:x_vector_interval','p:x_vector_freqperdec','p:y_vector_method','p:y_vector_start','p:y_vector_stop','p:y_vector_step','p:y_vector_numvalues','p:y_vector_function','p:y_vector_interval','p:y_vector_freqperdec','p:addedrowidx','p:addedrow'</NodeDefaultValues>
                <GeomObjectList tag="geom" created="1681398612842">
                  <GeomObject tag="pol1(1)" name="Polygon" created="1681398612856" modified="1682077989452">
                    <!-- Node status -->
                    <entityFlags T="51">NORETAG</entityFlags>
                    <!-- User comments -->
                    <entityComments T="0"></entityComments>
                    <!-- Created by -->
                    <entityAuthor T="0"></entityAuthor>
                    <!-- Updated by -->
                    <entityModifiedBy T="0"></entityModifiedBy>
                    <assocID T="6">26,0,1971261160,36338601</assocID>
                    <GeomNative tag="geomnative" created="1682075104751">
                      <!-- Space dimension. -->
                      <spaceDim T="5">2</spaceDim>
                      <!-- Number of entities. -->
                      <numEntities T="6">3,2,0</numEntities>
                      <!-- Number of entities for mesh control. -->
                      <numEntitiesMesh T="6">3,2,0</numEntitiesMesh>
                      <!-- Number of finite void regions. -->
                      <numFiniteVoids T="5">0</numFiniteVoids>
                      <!-- Geometry exists. -->
                      <existing T="3">true</existing>
                      <!-- Void regions are labeled. -->
                      <voidsLabeled T="3">true</voidsLabeled>
                      <!-- Size. -->
                      <geomScale T="12">0.2</geomScale>
                      <!-- Relative tolerance. -->
                      <geomTol T="12">1.0E-10</geomTol>
                      <!-- Object type -->
                      <type T="0">curve</type>
                      <!-- Geom object -->
                      <geom T="52" class="GEOMETRY" resource="geometry2.mphbin" id="757f0ee8fe694a3c" fileid="f2d8c8dc8ce22ea3"/>
                      <!-- Use old edge parameterization version -->
                      <oldEdgeParVer T="3">true</oldEdgeParVer>
                    </GeomNative>
                    <SketchObject tag="sketchObject" created="1681398612856">
                      <assocID T="6">26,-1,1971261160,36338601</assocID>
                    </SketchObject>
                  </GeomObject>
                </GeomObjectList>
                <GeomFeatureList tag="feature" name="GeomFeatureList" created="1681398612842">
                  <!-- User comments -->
                  <entityComments T="0"></entityComments>
                  <!-- Created by -->
                  <entityAuthor T="0"></entityAuthor>
                </GeomFeatureList>
                <GeomObjectList tag="importedGeom" name="GeomObjectList" created="1681398612856">
                  <!-- User comments -->
                  <entityComments T="0"></entityComments>
                  <!-- Created by -->
                  <entityAuthor T="0"></entityAuthor>
                  <GeomObject tag="i0" name="Polygon" created="1682075104751">
                    <!-- Node status -->
                    <entityFlags T="51">NORETAG</entityFlags>
                    <!-- User comments -->
                    <entityComments T="0"></entityComments>
                    <!-- Created by -->
                    <entityAuthor T="0"></entityAuthor>
                    <GeomNative tag="geomnative" created="1682075104751">
                      <!-- Space dimension. -->
                      <spaceDim T="5">2</spaceDim>
                      <!-- Number of entities. -->
                      <numEntities T="6">3,2,0</numEntities>
                      <!-- Number of entities for mesh control. -->
                      <numEntitiesMesh T="6">3,2,0</numEntitiesMesh>
                      <!-- Number of finite void regions. -->
                      <numFiniteVoids T="5">0</numFiniteVoids>
                      <!-- Geometry exists. -->
                      <existing T="3">true</existing>
                      <!-- Void regions are labeled. -->
                      <voidsLabeled T="3">true</voidsLabeled>
                      <!-- Size. -->
                      <geomScale T="12">0.2</geomScale>
                      <!-- Relative tolerance. -->
                      <geomTol T="12">1.0E-10</geomTol>
                      <!-- Object type -->
                      <type T="0">curve</type>
                      <!-- Geom object -->
                      <geom T="52" class="GEOMETRY" resource="geometry2.mphbin" id="757f0ee8fe694a3c" fileid="f2d8c8dc8ce22ea3"/>
                    </GeomNative>
                  </GeomObject>
                </GeomObjectList>
              </GeomFeature>
              <GeomFeature op="Rectangle" tag="r1" name="Rectangle 1" created="1682073711250" modified="1682543493660">
                <!-- User comments -->
                <entityComments T="0"></entityComments>
                <!-- Created by -->
                <entityAuthor T="0"></entityAuthor>
                <!-- Updated by -->
                <entityModifiedBy T="0"></entityModifiedBy>
                <!-- Key containing all property values -->
                <key T="0">true[deg]geomattrgeomattrlevelposconstroff|off|pos-0.1|-0.1|x-0.1y-0.1rotconstroffrot0.0typesolidbasecornerlayerlayerleftofflayerrightofflayerbottomonlayertopofflx0.2ly0.2sizeconstroff|off|size0.2|0.2|</key>
                <!-- Unique identifier -->
                <id T="5">168</id>
                <!-- Current feature status -->
                <status T="101">BUILT</status>
                <!-- Status of last build operation -->
                <buildStatus T="101">BUILT</buildStatus>
                <!-- Contribute to -->
                <propertyValue T="30" value="none" name="p:contributeto" ReferenceContainerList="/geom/geom1/feature/wp2/sequence2D/selection" CompositeIndex="1"></propertyValue>
                <!-- Position -->
                <propertyValue T="30" valueMatrix="1|2,'-0.1','-0.1'" name="p:pos"></propertyValue>
                <!-- x -->
                <propertyValue T="30" value="-0.1" name="p:x"></propertyValue>
                <!-- y -->
                <propertyValue T="30" value="-0.1" name="p:y"></propertyValue>
                <!-- Width -->
                <propertyValue T="30" value="0.2" name="p:lx"></propertyValue>
                <!-- Height -->
                <propertyValue T="30" value="0.2" name="p:ly"></propertyValue>
                <!-- Size -->
                <propertyValue T="30" valueMatrix="1|2,'0.2','0.2'" name="p:size"></propertyValue>
                <assocConfig T="9">[({0,3}),({1,2}),({0,1}),({3,2})],[({3}),({1}),({0}),({2})],[],[(),(),(),(),({1})]</assocConfig>
                <cacheTag T="11">-6542549326797586752</cacheTag>
                <consumers T="3">true</consumers>
                <NodeDefaultValues>25,'p:selresult','p:selresultshow','p:color','p:customcolor','p:geomattr','p:geomattrlevel','p:buildtime','p:buildinfox','p:buildinfo','p:posconstr','p:rotconstr','p:rot','p:type','p:base','p:layerold','p:layername','p:layer','p:layerleft','p:layerright','p:layerbottom','p:layertop','p:sizeconstr','p:arrowdispl','p:labelpos','p:arrowint'</NodeDefaultValues>
                <GeomObjectList tag="geom" created="1682073711251">
                  <GeomObject tag="r1(1)" name="Rectangle[geometry]" created="1682073711270">
                    <!-- Node status -->
                    <entityFlags T="51">NORETAG</entityFlags>
                    <!-- User comments -->
                    <entityComments T="0"></entityComments>
                    <!-- Created by -->
                    <entityAuthor T="0"></entityAuthor>
                    <assocID T="6">168,0,-1523305971,2078387651</assocID>
                    <consumer T="50">/geom/geom1/feature/wp2/sequence2D/feature/fil2</consumer>
                    <GeomNative tag="geomnative" created="1683452948489">
                      <!-- Space dimension. -->
                      <spaceDim T="5">2</spaceDim>
                      <!-- Number of entities. -->
                      <numEntities T="6">4,4,1</numEntities>
                      <!-- Number of entities for mesh control. -->
                      <numEntitiesMesh T="6">4,4,1</numEntitiesMesh>
                      <!-- Number of finite void regions. -->
                      <numFiniteVoids T="5">0</numFiniteVoids>
                      <!-- Void regions are labeled. -->
                      <voidsLabeled T="3">true</voidsLabeled>
                      <!-- Size. -->
                      <geomScale T="12">0.1</geomScale>
                      <!-- Relative tolerance. -->
                      <geomTol T="12">1.0E-10</geomTol>
                      <!-- Object type -->
                      <type T="0">solid</type>
                      <!-- Use old edge parameterization version -->
                      <oldEdgeParVer T="3">true</oldEdgeParVer>
                    </GeomNative>
                    <SketchObject tag="sketchObject" created="1682073711270">
                      <assocID T="6">168,-1,-1523305971,2078387651</assocID>
                    </SketchObject>
                  </GeomObject>
                </GeomObjectList>
                <GeomFeatureList tag="feature" name="GeomFeatureList" created="1682073711251">
                  <!-- User comments -->
                  <entityComments T="0"></entityComments>
                  <!-- Created by -->
                  <entityAuthor T="0"></entityAuthor>
                </GeomFeatureList>
              </GeomFeature>
              <GeomFeature op="Rectangle" tag="r2" name="Rectangle 2" created="1682073740378" modified="1682543493660">
                <!-- User comments -->
                <entityComments T="0"></entityComments>
                <!-- Created by -->
                <entityAuthor T="0"></entityAuthor>
                <!-- Updated by -->
                <entityModifiedBy T="0"></entityModifiedBy>
                <!-- Key containing all property values -->
                <key T="0">true[deg]geomattrgeomattrlevelposconstroff|off|pos-0.2|-0.2|x-0.2y-0.2rotconstroffrot0.0typesolidbasecornerlayerlayerleftofflayerrightofflayerbottomonlayertopofflx0.4ly0.4sizeconstroff|off|size0.4|0.4|</key>
                <!-- Unique identifier -->
                <id T="5">169</id>
                <!-- Current feature status -->
                <status T="101">BUILT</status>
                <!-- Status of last build operation -->
                <buildStatus T="101">BUILT</buildStatus>
                <!-- Contribute to -->
                <propertyValue T="30" value="none" name="p:contributeto" ReferenceContainerList="/geom/geom1/feature/wp2/sequence2D/selection" CompositeIndex="1"></propertyValue>
                <!-- Position -->
                <propertyValue T="30" valueMatrix="1|2,'-0.2','-0.2'" name="p:pos"></propertyValue>
                <!-- x -->
                <propertyValue T="30" value="-0.2" name="p:x"></propertyValue>
                <!-- y -->
                <propertyValue T="30" value="-0.2" name="p:y"></propertyValue>
                <!-- Width -->
                <propertyValue T="30" value="0.4" name="p:lx"></propertyValue>
                <!-- Height -->
                <propertyValue T="30" value="0.4" name="p:ly"></propertyValue>
                <!-- Size -->
                <propertyValue T="30" valueMatrix="1|2,'0.4','0.4'" name="p:size"></propertyValue>
                <assocConfig T="9">[({0,3}),({1,2}),({0,1}),({3,2})],[({3}),({1}),({0}),({2})],[],[(),(),(),(),({1})]</assocConfig>
                <cacheTag T="11">-4844618062953201467</cacheTag>
                <consumers T="3">true</consumers>
                <NodeDefaultValues>25,'p:selresult','p:selresultshow','p:color','p:customcolor','p:geomattr','p:geomattrlevel','p:buildtime','p:buildinfox','p:buildinfo','p:posconstr','p:rotconstr','p:rot','p:type','p:base','p:layerold','p:layername','p:layer','p:layerleft','p:layerright','p:layerbottom','p:layertop','p:sizeconstr','p:arrowdispl','p:labelpos','p:arrowint'</NodeDefaultValues>
                <GeomObjectList tag="geom" created="1682073740379">
                  <GeomObject tag="r2(1)" name="Rectangle[geometry]" created="1682073740383">
                    <!-- Node status -->
                    <entityFlags T="51">NORETAG</entityFlags>
                    <!-- User comments -->
                    <entityComments T="0"></entityComments>
                    <!-- Created by -->
                    <entityAuthor T="0"></entityAuthor>
                    <assocID T="6">169,0,-1127975542,-2040844344</assocID>
                    <consumer T="50">/geom/geom1/feature/wp2/sequence2D/feature/fil1</consumer>
                    <GeomNative tag="geomnative" created="1683452948491">
                      <!-- Space dimension. -->
                      <spaceDim T="5">2</spaceDim>
                      <!-- Number of entities. -->
                      <numEntities T="6">4,4,1</numEntities>
                      <!-- Number of entities for mesh control. -->
                      <numEntitiesMesh T="6">4,4,1</numEntitiesMesh>
                      <!-- Number of finite void regions. -->
                      <numFiniteVoids T="5">0</numFiniteVoids>
                      <!-- Void regions are labeled. -->
                      <voidsLabeled T="3">true</voidsLabeled>
                      <!-- Size. -->
                      <geomScale T="12">0.2</geomScale>
                      <!-- Relative tolerance. -->
                      <geomTol T="12">1.0E-10</geomTol>
                      <!-- Object type -->
                      <type T="0">solid</type>
                      <!-- Use old edge parameterization version -->
                      <oldEdgeParVer T="3">true</oldEdgeParVer>
                    </GeomNative>
                    <SketchObject tag="sketchObject" created="1682073740383">
                      <assocID T="6">169,-1,-1127975542,-2040844344</assocID>
                    </SketchObject>
                  </GeomObject>
                </GeomObjectList>
                <GeomFeatureList tag="feature" name="GeomFeatureList" created="1682073740379">
                  <!-- User comments -->
                  <entityComments T="0"></entityComments>
                  <!-- Created by -->
                  <entityAuthor T="0"></entityAuthor>
                </GeomFeatureList>
              </GeomFeature>
              <GeomFeature op="Rectangle" tag="r3" name="Rectangle 3" created="1682075371893" modified="1682543493660">
                <!-- User comments -->
                <entityComments T="0"></entityComments>
                <!-- Created by -->
                <entityAuthor T="0"></entityAuthor>
                <!-- Updated by -->
                <entityModifiedBy T="0"></entityModifiedBy>
                <!-- Key containing all property values -->
                <key T="0">true[deg]geomattrgeomattrlevelposconstroff|off|pos-0.1|-0.1|x-0.1y-0.1rotconstroffrot0.0typesolidbasecornerlayerlayerleftofflayerrightofflayerbottomonlayertopofflx0.2ly0.2sizeconstroff|off|size0.2|0.2|</key>
                <!-- Unique identifier -->
                <id T="5">174</id>
                <!-- Current feature status -->
                <status T="101">BUILT</status>
                <!-- Status of last build operation -->
                <buildStatus T="101">BUILT</buildStatus>
                <!-- Contribute to -->
                <propertyValue T="30" value="none" name="p:contributeto" ReferenceContainerList="/geom/geom1/feature/wp2/sequence2D/selection" CompositeIndex="1"></propertyValue>
                <!-- Position -->
                <propertyValue T="30" valueMatrix="1|2,'-0.1','-0.1'" name="p:pos"></propertyValue>
                <!-- x -->
                <propertyValue T="30" value="-0.1" name="p:x"></propertyValue>
                <!-- y -->
                <propertyValue T="30" value="-0.1" name="p:y"></propertyValue>
                <!-- Width -->
                <propertyValue T="30" value="0.2" name="p:lx"></propertyValue>
                <!-- Height -->
                <propertyValue T="30" value="0.2" name="p:ly"></propertyValue>
                <!-- Size -->
                <propertyValue T="30" valueMatrix="1|2,'0.2','0.2'" name="p:size"></propertyValue>
                <assocConfig T="9">[({0,3}),({1,2}),({0,1}),({3,2})],[({3}),({1}),({0}),({2})],[],[(),(),(),(),({1})]</assocConfig>
                <cacheTag T="11">-4548426523223805882</cacheTag>
                <consumers T="3">true</consumers>
                <NodeDefaultValues>25,'p:selresult','p:selresultshow','p:color','p:customcolor','p:geomattr','p:geomattrlevel','p:buildtime','p:buildinfox','p:buildinfo','p:posconstr','p:rotconstr','p:rot','p:type','p:base','p:layerold','p:layername','p:layer','p:layerleft','p:layerright','p:layerbottom','p:layertop','p:sizeconstr','p:arrowdispl','p:labelpos','p:arrowint'</NodeDefaultValues>
                <GeomObjectList tag="geom" created="1682075371894">
                  <GeomObject tag="r3(1)" name="Rectangle[geometry]" created="1682075380070">
                    <!-- Node status -->
                    <entityFlags T="51">NORETAG</entityFlags>
                    <!-- User comments -->
                    <entityComments T="0"></entityComments>
                    <!-- Created by -->
                    <entityAuthor T="0"></entityAuthor>
                    <assocID T="6">174,0,-1059013076,1567039305</assocID>
                    <consumer T="50">/geom/geom1/feature/wp2/sequence2D/feature/fil3</consumer>
                    <GeomNative tag="geomnative" created="1683452948492">
                      <!-- Space dimension. -->
                      <spaceDim T="5">2</spaceDim>
                      <!-- Number of entities. -->
                      <numEntities T="6">4,4,1</numEntities>
                      <!-- Number of entities for mesh control. -->
                      <numEntitiesMesh T="6">4,4,1</numEntitiesMesh>
                      <!-- Number of finite void regions. -->
                      <numFiniteVoids T="5">0</numFiniteVoids>
                      <!-- Void regions are labeled. -->
                      <voidsLabeled T="3">true</voidsLabeled>
                      <!-- Size. -->
                      <geomScale T="12">0.1</geomScale>
                      <!-- Relative tolerance. -->
                      <geomTol T="12">1.0E-10</geomTol>
                      <!-- Object type -->
                      <type T="0">solid</type>
                      <!-- Use old edge parameterization version -->
                      <oldEdgeParVer T="3">true</oldEdgeParVer>
                    </GeomNative>
                    <SketchObject tag="sketchObject" created="1682075380070">
                      <assocID T="6">174,-1,-1059013076,1567039305</assocID>
                    </SketchObject>
                  </GeomObject>
                </GeomObjectList>
                <GeomFeatureList tag="feature" name="GeomFeatureList" created="1682075371894">
                  <!-- User comments -->
                  <entityComments T="0"></entityComments>
                  <!-- Created by -->
                  <entityAuthor T="0"></entityAuthor>
                </GeomFeatureList>
              </GeomFeature>
              <GeomFeature op="Fillet" tag="fil1" name="Fillet 1" created="1682074843124" modified="1682543493660">
                <!-- User comments -->
                <entityComments T="0"></entityComments>
                <!-- Created by -->
                <entityAuthor T="0"></entityAuthor>
                <!-- Updated by -->
                <entityModifiedBy T="0"></entityModifiedBy>
                <!-- Key containing all property values -->
                <key T="0">true[deg]geomattrgeomattrlevelpointOBJECTDIM[r2(1)][0]{1,2,3,4}radiusconstronradius0.125</key>
                <!-- Unique identifier -->
                <id T="5">170</id>
                <!-- Current feature status -->
                <status T="101">BUILT</status>
                <!-- Status of last build operation -->
                <buildStatus T="101">BUILT</buildStatus>
                <!-- Contribute to -->
                <propertyValue T="30" value="none" name="p:contributeto" ReferenceContainerList="/geom/geom1/feature/wp2/sequence2D/selection" CompositeIndex="1"></propertyValue>
                <!-- Select in sketch -->
                <propertyValue T="30" value="on" name="p:selectinsketch"></propertyValue>
                <!-- Vertices to fillet -->
                <propertyValue T="30" name="p:point">
                  <Selection selection="LocalGeomObjectSelection" selType="OBJECTDIM">
                    <base dim="0" geom="/geom/geom1/feature/wp2/sequence2D"/>
                    <object flags="13" geom="/geom/geom1/feature/wp2/sequence2D/feature/r2/geom/r2(1)" entities="5,1,2,3,4" assocId="{169,0,-1127975542,-2040844344}"/>
                  </Selection>
                </propertyValue>
                <!-- Vertices to fillet -->
                <propertyValue T="30" name="p:pointinsketch">
                  <Selection selection="LocalGeomObjectSelection" selType="OBJECTDIM">
                    <base dim="0" geom="/geom/geom1/feature/wp2/sequence2D"/>
                    <object flags="13" geom="/geom/geom1/feature/wp2/sequence2D/feature/r2/geom/r2(1)/sketchObject" entities="6,1,2,3,4" assocId="{169,-1,-1127975542,-2040844344}"/>
                  </Selection>
                </propertyValue>
                <!-- Radius -->
                <propertyValue T="30" value="0.125" name="p:radius"></propertyValue>
                <cacheTag T="11">4810887779835512544</cacheTag>
                <consumers T="3">true</consumers>
                <NodeDefaultValues>11,'p:selresult','p:selresultshow','p:color','p:customcolor','p:cumselkey','p:geomattr','p:geomattrlevel','p:buildtime','p:buildinfox','p:buildinfo','p:radiusconstr'</NodeDefaultValues>
                <GeomObjectList tag="geom" created="1682074843125">
                  <GeomObject tag="fil1(1)" name="Fillet" created="1682074855134" modified="1682077993289">
                    <!-- Node status -->
                    <entityFlags T="51">NORETAG</entityFlags>
                    <!-- User comments -->
                    <entityComments T="0"></entityComments>
                    <!-- Created by -->
                    <entityAuthor T="0"></entityAuthor>
                    <!-- Updated by -->
                    <entityModifiedBy T="0"></entityModifiedBy>
                    <assocID T="6">170,0,1120122098,1596161183</assocID>
                    <consumer T="50">/geom/geom1/feature/wp2/sequence2D/feature/dif1</consumer>
                    <GeomNative tag="geomnative" created="1683452948497">
                      <!-- Space dimension. -->
                      <spaceDim T="5">2</spaceDim>
                      <!-- Number of entities. -->
                      <numEntities T="6">8,8,1</numEntities>
                      <!-- Number of entities for mesh control. -->
                      <numEntitiesMesh T="6">8,8,1</numEntitiesMesh>
                      <!-- Number of finite void regions. -->
                      <numFiniteVoids T="5">0</numFiniteVoids>
                      <!-- Void regions are labeled. -->
                      <voidsLabeled T="3">true</voidsLabeled>
                      <!-- Size. -->
                      <geomScale T="12">0.2</geomScale>
                      <!-- Relative tolerance. -->
                      <geomTol T="12">1.0E-10</geomTol>
                      <!-- Object type -->
                      <type T="0">solid</type>
                      <!-- Use old edge parameterization version -->
                      <oldEdgeParVer T="3">true</oldEdgeParVer>
                    </GeomNative>
                  </GeomObject>
                </GeomObjectList>
                <GeomFeatureList tag="feature" name="GeomFeatureList" created="1682074843125">
                  <!-- User comments -->
                  <entityComments T="0"></entityComments>
                  <!-- Created by -->
                  <entityAuthor T="0"></entityAuthor>
                </GeomFeatureList>
              </GeomFeature>
              <GeomFeature op="Fillet" tag="fil2" name="Fillet 2" created="1682074889748" modified="1682543493660">
                <!-- User comments -->
                <entityComments T="0"></entityComments>
                <!-- Created by -->
                <entityAuthor T="0"></entityAuthor>
                <!-- Updated by -->
                <entityModifiedBy T="0"></entityModifiedBy>
                <!-- Key containing all property values -->
                <key T="0">true[deg]geomattrgeomattrlevelpointOBJECTDIM[r1(1)][0]{1,2,3,4}radiusconstronradius0.05</key>
                <!-- Unique identifier -->
                <id T="5">171</id>
                <!-- Current feature status -->
                <status T="101">BUILT</status>
                <!-- Status of last build operation -->
                <buildStatus T="101">BUILT</buildStatus>
                <!-- Contribute to -->
                <propertyValue T="30" value="none" name="p:contributeto" ReferenceContainerList="/geom/geom1/feature/wp2/sequence2D/selection" CompositeIndex="1"></propertyValue>
                <!-- Select in sketch -->
                <propertyValue T="30" value="on" name="p:selectinsketch"></propertyValue>
                <!-- Vertices to fillet -->
                <propertyValue T="30" name="p:point">
                  <Selection selection="LocalGeomObjectSelection" selType="OBJECTDIM">
                    <base dim="0" geom="/geom/geom1/feature/wp2/sequence2D"/>
                    <object flags="13" geom="/geom/geom1/feature/wp2/sequence2D/feature/r1/geom/r1(1)" entities="5,1,2,3,4" assocId="{168,0,-1523305971,2078387651}"/>
                  </Selection>
                </propertyValue>
                <!-- Vertices to fillet -->
                <propertyValue T="30" name="p:pointinsketch">
                  <Selection selection="LocalGeomObjectSelection" selType="OBJECTDIM">
                    <base dim="0" geom="/geom/geom1/feature/wp2/sequence2D"/>
                    <object flags="13" geom="/geom/geom1/feature/wp2/sequence2D/feature/r1/geom/r1(1)/sketchObject" entities="6,1,2,3,4" assocId="{168,-1,-1523305971,2078387651}"/>
                  </Selection>
                </propertyValue>
                <!-- Radius -->
                <propertyValue T="30" value="0.05" name="p:radius"></propertyValue>
                <cacheTag T="11">-265767984543916827</cacheTag>
                <consumers T="3">true</consumers>
                <NodeDefaultValues>11,'p:selresult','p:selresultshow','p:color','p:customcolor','p:cumselkey','p:geomattr','p:geomattrlevel','p:buildtime','p:buildinfox','p:buildinfo','p:radiusconstr'</NodeDefaultValues>
                <GeomObjectList tag="geom" created="1682074889748">
                  <GeomObject tag="fil2(1)" name="Fillet" created="1682074900614" modified="1682077993289">
                    <!-- Node status -->
                    <entityFlags T="51">NORETAG</entityFlags>
                    <!-- User comments -->
                    <entityComments T="0"></entityComments>
                    <!-- Created by -->
                    <entityAuthor T="0"></entityAuthor>
                    <!-- Updated by -->
                    <entityModifiedBy T="0"></entityModifiedBy>
                    <assocID T="6">171,0,-61878931,610079396</assocID>
                    <consumer T="50">/geom/geom1/feature/wp2/sequence2D/feature/dif1</consumer>
                    <GeomNative tag="geomnative" created="1683452948502">
                      <!-- Space dimension. -->
                      <spaceDim T="5">2</spaceDim>
                      <!-- Number of entities. -->
                      <numEntities T="6">8,8,1</numEntities>
                      <!-- Number of entities for mesh control. -->
                      <numEntitiesMesh T="6">8,8,1</numEntitiesMesh>
                      <!-- Number of finite void regions. -->
                      <numFiniteVoids T="5">0</numFiniteVoids>
                      <!-- Void regions are labeled. -->
                      <voidsLabeled T="3">true</voidsLabeled>
                      <!-- Size. -->
                      <geomScale T="12">0.1</geomScale>
                      <!-- Relative tolerance. -->
                      <geomTol T="12">1.0E-10</geomTol>
                      <!-- Object type -->
                      <type T="0">solid</type>
                      <!-- Use old edge parameterization version -->
                      <oldEdgeParVer T="3">true</oldEdgeParVer>
                    </GeomNative>
                  </GeomObject>
                </GeomObjectList>
                <GeomFeatureList tag="feature" name="GeomFeatureList" created="1682074889748">
                  <!-- User comments -->
                  <entityComments T="0"></entityComments>
                  <!-- Created by -->
                  <entityAuthor T="0"></entityAuthor>
                </GeomFeatureList>
              </GeomFeature>
              <GeomFeature op="Fillet" tag="fil3" name="Fillet 3" created="1682075392077" modified="1682543493660">
                <!-- User comments -->
                <entityComments T="0"></entityComments>
                <!-- Created by -->
                <entityAuthor T="0"></entityAuthor>
                <!-- Updated by -->
                <entityModifiedBy T="0"></entityModifiedBy>
                <!-- Key containing all property values -->
                <key T="0">true[deg]geomattrgeomattrlevelpointOBJECTDIM[r3(1)][0]{1,2,3,4}radiusconstronradius0.05</key>
                <!-- Unique identifier -->
                <id T="5">175</id>
                <!-- Current feature status -->
                <status T="101">BUILT</status>
                <!-- Status of last build operation -->
                <buildStatus T="101">BUILT</buildStatus>
                <!-- Contribute to -->
                <propertyValue T="30" value="none" name="p:contributeto" ReferenceContainerList="/geom/geom1/feature/wp2/sequence2D/selection" CompositeIndex="1"></propertyValue>
                <!-- Select in sketch -->
                <propertyValue T="30" value="on" name="p:selectinsketch"></propertyValue>
                <!-- Vertices to fillet -->
                <propertyValue T="30" name="p:point">
                  <Selection selection="LocalGeomObjectSelection" selType="OBJECTDIM">
                    <base dim="0" geom="/geom/geom1/feature/wp2/sequence2D"/>
                    <object flags="13" geom="/geom/geom1/feature/wp2/sequence2D/feature/r3/geom/r3(1)" entities="5,1,2,3,4" assocId="{174,0,-1059013076,1567039305}"/>
                  </Selection>
                </propertyValue>
                <!-- Vertices to fillet -->
                <propertyValue T="30" name="p:pointinsketch">
                  <Selection selection="LocalGeomObjectSelection" selType="OBJECTDIM">
                    <base dim="0" geom="/geom/geom1/feature/wp2/sequence2D"/>
                    <object flags="13" geom="/geom/geom1/feature/wp2/sequence2D/feature/r3/geom/r3(1)/sketchObject" entities="6,1,2,3,4" assocId="{174,-1,-1059013076,1567039305}"/>
                  </Selection>
                </propertyValue>
                <!-- Radius -->
                <propertyValue T="30" value="0.05" name="p:radius"></propertyValue>
                <cacheTag T="11">-3068712046297504569</cacheTag>
                <consumers T="3">true</consumers>
                <NodeDefaultValues>11,'p:selresult','p:selresultshow','p:color','p:customcolor','p:cumselkey','p:geomattr','p:geomattrlevel','p:buildtime','p:buildinfox','p:buildinfo','p:radiusconstr'</NodeDefaultValues>
                <GeomObjectList tag="geom" created="1682075392077">
                  <GeomObject tag="fil3(1)" name="Fillet" created="1682075397661">
                    <!-- Node status -->
                    <entityFlags T="51">NORETAG</entityFlags>
                    <!-- User comments -->
                    <entityComments T="0"></entityComments>
                    <!-- Created by -->
                    <entityAuthor T="0"></entityAuthor>
                    <assocID T="6">175,0,-714490201,507517574</assocID>
                    <consumer T="50">/geom/geom1/feature/wp2/sequence2D/feature/dif2</consumer>
                    <GeomNative tag="geomnative" created="1683452948504">
                      <!-- Space dimension. -->
                      <spaceDim T="5">2</spaceDim>
                      <!-- Number of entities. -->
                      <numEntities T="6">8,8,1</numEntities>
                      <!-- Number of entities for mesh control. -->
                      <numEntitiesMesh T="6">8,8,1</numEntitiesMesh>
                      <!-- Number of finite void regions. -->
                      <numFiniteVoids T="5">0</numFiniteVoids>
                      <!-- Void regions are labeled. -->
                      <voidsLabeled T="3">true</voidsLabeled>
                      <!-- Size. -->
                      <geomScale T="12">0.1</geomScale>
                      <!-- Relative tolerance. -->
                      <geomTol T="12">1.0E-10</geomTol>
                      <!-- Object type -->
                      <type T="0">solid</type>
                      <!-- Use old edge parameterization version -->
                      <oldEdgeParVer T="3">true</oldEdgeParVer>
                    </GeomNative>
                  </GeomObject>
                </GeomObjectList>
                <GeomFeatureList tag="feature" name="GeomFeatureList" created="1682075392077">
                  <!-- User comments -->
                  <entityComments T="0"></entityComments>
                  <!-- Created by -->
                  <entityAuthor T="0"></entityAuthor>
                </GeomFeatureList>
              </GeomFeature>
              <GeomFeature op="Circle" tag="c6" name="Circle 1" created="1682076552731" modified="1683449855573">
                <!-- User comments -->
                <entityComments T="0"></entityComments>
                <!-- Created by -->
                <entityAuthor T="0"></entityAuthor>
                <!-- Updated by -->
                <entityModifiedBy T="0"></entityModifiedBy>
                <!-- Key containing all property values -->
                <key T="0">true[deg]geomattrgeomattrlevelposconstroff|off|pos-0.0853553390593273|0.0853553390593273|x-0.0853553390593273y0.0853553390593273rotconstronrot0.0typesolidbasecenterlayerrconstroffr0.05angleconstronangle360.0</key>
                <!-- Unique identifier -->
                <id T="5">182</id>
                <!-- Current feature status -->
                <status T="101">BUILT</status>
                <!-- Status of last build operation -->
                <buildStatus T="101">BUILT</buildStatus>
                <!-- Contribute to -->
                <propertyValue T="30" value="none" name="p:contributeto" ReferenceContainerList="/geom/geom1/feature/wp2/sequence2D/selection" CompositeIndex="1"></propertyValue>
                <!-- Position -->
                <propertyValue T="30" valueMatrix="1|2,'-0.0853553390593273','0.0853553390593273'" name="p:pos"></propertyValue>
                <!-- x -->
                <propertyValue T="30" value="-0.0853553390593273" name="p:x"></propertyValue>
                <!-- y -->
                <propertyValue T="30" value="0.0853553390593273" name="p:y"></propertyValue>
                <!-- Radius -->
                <propertyValue T="30" value="r_p1" name="p:r"></propertyValue>
                <assocConfig T="9">[({0}),({1}),({2}),({3})],[({0}),({1}),({2}),({3})],[],[(),({1})]</assocConfig>
                <cacheTag T="11">-3585184038544616788</cacheTag>
                <consumers T="3">true</consumers>
                <NodeDefaultValues>22,'p:selresult','p:selresultshow','p:color','p:customcolor','p:geomattr','p:geomattrlevel','p:buildtime','p:buildinfox','p:buildinfo','p:posconstr','p:rotconstr','p:rot','p:type','p:base','p:layerold','p:layername','p:layer','p:rconstr','p:angleconstr','p:angle','p:labelradius','p:arrowangdispl'</NodeDefaultValues>
                <GeomObjectList tag="geom" created="1682076552732">
                  <GeomObject tag="c6(1)" name="Circle" created="1682076561100" modified="1683449855573">
                    <!-- Node status -->
                    <entityFlags T="51">NORETAG</entityFlags>
                    <!-- User comments -->
                    <entityComments T="0"></entityComments>
                    <!-- Created by -->
                    <entityAuthor T="0"></entityAuthor>
                    <!-- Updated by -->
                    <entityModifiedBy T="0"></entityModifiedBy>
                    <assocID T="6">182,0,-834740708,289751471</assocID>
                    <consumer T="50">/geom/geom1/feature/wp2/sequence2D/feature/dif2</consumer>
                    <GeomNative tag="geomnative" created="1683452948506">
                      <!-- Space dimension. -->
                      <spaceDim T="5">2</spaceDim>
                      <!-- Number of entities. -->
                      <numEntities T="6">4,4,1</numEntities>
                      <!-- Number of entities for mesh control. -->
                      <numEntitiesMesh T="6">4,4,1</numEntitiesMesh>
                      <!-- Number of finite void regions. -->
                      <numFiniteVoids T="5">0</numFiniteVoids>
                      <!-- Void regions are labeled. -->
                      <voidsLabeled T="3">true</voidsLabeled>
                      <!-- Size. -->
                      <geomScale T="12">0.13535533905932728</geomScale>
                      <!-- Relative tolerance. -->
                      <geomTol T="12">1.0E-10</geomTol>
                      <!-- Object type -->
                      <type T="0">solid</type>
                      <!-- Use old edge parameterization version -->
                      <oldEdgeParVer T="3">true</oldEdgeParVer>
                    </GeomNative>
                    <SketchObject tag="sketchObject" created="1682076561100">
                      <assocID T="6">182,-1,-834740708,289751471</assocID>
                    </SketchObject>
                  </GeomObject>
                </GeomObjectList>
                <GeomFeatureList tag="feature" name="GeomFeatureList" created="1682076552732">
                  <!-- User comments -->
                  <entityComments T="0"></entityComments>
                  <!-- Created by -->
                  <entityAuthor T="0"></entityAuthor>
                </GeomFeatureList>
              </GeomFeature>
              <GeomFeature op="Circle" tag="c5" name="Circle 2" created="1681401057669" modified="1683449855573">
                <!-- User comments -->
                <entityComments T="0"></entityComments>
                <!-- Created by -->
                <entityAuthor T="0"></entityAuthor>
                <!-- Updated by -->
                <entityModifiedBy T="0"></entityModifiedBy>
                <!-- Key containing all property values -->
                <key T="0">true[deg]geomattrgeomattrlevelposconstroff|off|pos0.08535533905932718|0.08535533905932718|x0.08535533905932718y0.08535533905932718rotconstronrot0.0typesolidbasecenterlayerrconstroffr0.05angleconstronangle360.0</key>
                <!-- Unique identifier -->
                <id T="5">99</id>
                <!-- Current feature status -->
                <status T="101">BUILT</status>
                <!-- Status of last build operation -->
                <buildStatus T="101">BUILT</buildStatus>
                <!-- Contribute to -->
                <propertyValue T="30" value="none" name="p:contributeto" ReferenceContainerList="/geom/geom1/feature/wp2/sequence2D/selection" CompositeIndex="1"></propertyValue>
                <!-- Position -->
                <propertyValue T="30" valueMatrix="1|2,'0.08535533905932718','0.08535533905932718'" name="p:pos"></propertyValue>
                <!-- x -->
                <propertyValue T="30" value="0.08535533905932718" name="p:x"></propertyValue>
                <!-- y -->
                <propertyValue T="30" value="0.08535533905932718" name="p:y"></propertyValue>
                <!-- Radius -->
                <propertyValue T="30" value="r_p2" name="p:r"></propertyValue>
                <assocConfig T="9">[({0}),({1}),({2}),({3})],[({0}),({1}),({2}),({3})],[],[(),({1})]</assocConfig>
                <cacheTag T="11">5898165422648739881</cacheTag>
                <consumers T="3">true</consumers>
                <NodeDefaultValues>22,'p:selresult','p:selresultshow','p:color','p:customcolor','p:geomattr','p:geomattrlevel','p:buildtime','p:buildinfox','p:buildinfo','p:posconstr','p:rotconstr','p:rot','p:type','p:base','p:layerold','p:layername','p:layer','p:rconstr','p:angleconstr','p:angle','p:labelradius','p:arrowangdispl'</NodeDefaultValues>
                <GeomObjectList tag="geom" created="1681401057669">
                  <GeomObject tag="c5(1)" name="Circle" created="1681401057671" modified="1683449855573">
                    <!-- Node status -->
                    <entityFlags T="51">NORETAG</entityFlags>
                    <!-- User comments -->
                    <entityComments T="0"></entityComments>
                    <!-- Created by -->
                    <entityAuthor T="0"></entityAuthor>
                    <!-- Updated by -->
                    <entityModifiedBy T="0"></entityModifiedBy>
                    <assocID T="6">99,0,1373273651,479704876</assocID>
                    <consumer T="50">/geom/geom1/feature/wp2/sequence2D/feature/dif2</consumer>
                    <GeomNative tag="geomnative" created="1683452948508">
                      <!-- Space dimension. -->
                      <spaceDim T="5">2</spaceDim>
                      <!-- Number of entities. -->
                      <numEntities T="6">4,4,1</numEntities>
                      <!-- Number of entities for mesh control. -->
                      <numEntitiesMesh T="6">4,4,1</numEntitiesMesh>
                      <!-- Number of finite void regions. -->
                      <numFiniteVoids T="5">0</numFiniteVoids>
                      <!-- Void regions are labeled. -->
                      <voidsLabeled T="3">true</voidsLabeled>
                      <!-- Size. -->
                      <geomScale T="12">0.13535533905932717</geomScale>
                      <!-- Relative tolerance. -->
                      <geomTol T="12">1.0E-10</geomTol>
                      <!-- Object type -->
                      <type T="0">solid</type>
                      <!-- Use old edge parameterization version -->
                      <oldEdgeParVer T="3">true</oldEdgeParVer>
                    </GeomNative>
                    <SketchObject tag="sketchObject" created="1681401057671">
                      <assocID T="6">99,-1,1373273651,479704876</assocID>
                    </SketchObject>
                  </GeomObject>
                </GeomObjectList>
                <GeomFeatureList tag="feature" name="GeomFeatureList" created="1681401057669">
                  <!-- User comments -->
                  <entityComments T="0"></entityComments>
                  <!-- Created by -->
                  <entityAuthor T="0"></entityAuthor>
                </GeomFeatureList>
              </GeomFeature>
              <GeomFeature op="Circle" tag="c4" name="Circle 3" created="1681401043641" modified="1683449855573">
                <!-- User comments -->
                <entityComments T="0"></entityComments>
                <!-- Created by -->
                <entityAuthor T="0"></entityAuthor>
                <!-- Updated by -->
                <entityModifiedBy T="0"></entityModifiedBy>
                <!-- Key containing all property values -->
                <key T="0">true[deg]geomattrgeomattrlevelposconstroff|off|pos0.08535533905932746|-0.08535533905932746|x0.08535533905932746y-0.08535533905932746rotconstronrot0.0typesolidbasecenterlayerrconstroffr0.045angleconstronangle360.0</key>
                <!-- Unique identifier -->
                <id T="5">98</id>
                <!-- Current feature status -->
                <status T="101">BUILT</status>
                <!-- Status of last build operation -->
                <buildStatus T="101">BUILT</buildStatus>
                <!-- Contribute to -->
                <propertyValue T="30" value="none" name="p:contributeto" ReferenceContainerList="/geom/geom1/feature/wp2/sequence2D/selection" CompositeIndex="1"></propertyValue>
                <!-- Position -->
                <propertyValue T="30" valueMatrix="1|2,'0.08535533905932746','-0.08535533905932746'" name="p:pos"></propertyValue>
                <!-- x -->
                <propertyValue T="30" value="0.08535533905932746" name="p:x"></propertyValue>
                <!-- y -->
                <propertyValue T="30" value="-0.08535533905932746" name="p:y"></propertyValue>
                <!-- Radius -->
                <propertyValue T="30" value="r_p3" name="p:r"></propertyValue>
                <assocConfig T="9">[({0}),({1}),({2}),({3})],[({0}),({1}),({2}),({3})],[],[(),({1})]</assocConfig>
                <cacheTag T="11">1392730268446119980</cacheTag>
                <consumers T="3">true</consumers>
                <NodeDefaultValues>22,'p:selresult','p:selresultshow','p:color','p:customcolor','p:geomattr','p:geomattrlevel','p:buildtime','p:buildinfox','p:buildinfo','p:posconstr','p:rotconstr','p:rot','p:type','p:base','p:layerold','p:layername','p:layer','p:rconstr','p:angleconstr','p:angle','p:labelradius','p:arrowangdispl'</NodeDefaultValues>
                <GeomObjectList tag="geom" created="1681401043641">
                  <GeomObject tag="c4(1)" name="Circle" created="1681401043649" modified="1683449855573">
                    <!-- Node status -->
                    <entityFlags T="51">NORETAG</entityFlags>
                    <!-- User comments -->
                    <entityComments T="0"></entityComments>
                    <!-- Created by -->
                    <entityAuthor T="0"></entityAuthor>
                    <!-- Updated by -->
                    <entityModifiedBy T="0"></entityModifiedBy>
                    <assocID T="6">98,0,324270284,935970607</assocID>
                    <consumer T="50">/geom/geom1/feature/wp2/sequence2D/feature/dif2</consumer>
                    <GeomNative tag="geomnative" created="1683452948509">
                      <!-- Space dimension. -->
                      <spaceDim T="5">2</spaceDim>
                      <!-- Number of entities. -->
                      <numEntities T="6">4,4,1</numEntities>
                      <!-- Number of entities for mesh control. -->
                      <numEntitiesMesh T="6">4,4,1</numEntitiesMesh>
                      <!-- Number of finite void regions. -->
                      <numFiniteVoids T="5">0</numFiniteVoids>
                      <!-- Void regions are labeled. -->
                      <voidsLabeled T="3">true</voidsLabeled>
                      <!-- Size. -->
                      <geomScale T="12">0.13035533905932745</geomScale>
                      <!-- Relative tolerance. -->
                      <geomTol T="12">1.0E-10</geomTol>
                      <!-- Object type -->
                      <type T="0">solid</type>
                      <!-- Use old edge parameterization version -->
                      <oldEdgeParVer T="3">true</oldEdgeParVer>
                    </GeomNative>
                    <SketchObject tag="sketchObject" created="1681401043649">
                      <assocID T="6">98,-1,324270284,935970607</assocID>
                    </SketchObject>
                  </GeomObject>
                </GeomObjectList>
                <GeomFeatureList tag="feature" name="GeomFeatureList" created="1681401043641">
                  <!-- User comments -->
                  <entityComments T="0"></entityComments>
                  <!-- Created by -->
                  <entityAuthor T="0"></entityAuthor>
                </GeomFeatureList>
              </GeomFeature>
              <GeomFeature op="Circle" tag="c7" name="Circle 4" created="1682076552733" modified="1683452964783">
                <!-- User comments -->
                <entityComments T="0"></entityComments>
                <!-- Created by -->
                <entityAuthor T="0"></entityAuthor>
                <!-- Updated by -->
                <entityModifiedBy T="0"></entityModifiedBy>
                <!-- Key containing all property values -->
                <key T="0">true[deg]geomattrgeomattrlevelposconstroff|off|pos-0.08535533905932724|-0.08535533905932724|x-0.08535533905932724y-0.08535533905932724rotconstronrot0.0typesolidbasecenterlayerrconstroffr0.04700000000000001angleconstronangle360.0</key>
                <!-- Unique identifier -->
                <id T="5">183</id>
                <!-- Current feature status -->
                <status T="101">BUILT</status>
                <!-- Status of last build operation -->
                <buildStatus T="101">BUILT</buildStatus>
                <!-- Contribute to -->
                <propertyValue T="30" value="none" name="p:contributeto" ReferenceContainerList="/geom/geom1/feature/wp2/sequence2D/selection" CompositeIndex="1"></propertyValue>
                <!-- Position -->
                <propertyValue T="30" valueMatrix="1|2,'-0.08535533905932724','-0.08535533905932724'" name="p:pos"></propertyValue>
                <!-- x -->
                <propertyValue T="30" value="-0.08535533905932724" name="p:x"></propertyValue>
                <!-- y -->
                <propertyValue T="30" value="-0.08535533905932724" name="p:y"></propertyValue>
                <!-- Radius -->
                <propertyValue T="30" value="r_p4" name="p:r"></propertyValue>
                <assocConfig T="9">[({0}),({1}),({2}),({3})],[({0}),({1}),({2}),({3})],[],[(),({1})]</assocConfig>
                <cacheTag T="11">-7334250297702245606</cacheTag>
                <consumers T="3">true</consumers>
                <NodeDefaultValues>22,'p:selresult','p:selresultshow','p:color','p:customcolor','p:geomattr','p:geomattrlevel','p:buildtime','p:buildinfox','p:buildinfo','p:posconstr','p:rotconstr','p:rot','p:type','p:base','p:layerold','p:layername','p:layer','p:rconstr','p:angleconstr','p:angle','p:labelradius','p:arrowangdispl'</NodeDefaultValues>
                <GeomObjectList tag="geom" created="1682076552734">
                  <GeomObject tag="c7(1)" name="Circle" created="1682076597623" modified="1683452964783">
                    <!-- Node status -->
                    <entityFlags T="51">NORETAG</entityFlags>
                    <!-- User comments -->
                    <entityComments T="0"></entityComments>
                    <!-- Created by -->
                    <entityAuthor T="0"></entityAuthor>
                    <!-- Updated by -->
                    <entityModifiedBy T="0"></entityModifiedBy>
                    <assocID T="6">183,0,-1707638218,-658044387</assocID>
                    <consumer T="50">/geom/geom1/feature/wp2/sequence2D/feature/dif2</consumer>
                    <GeomNative tag="geomnative" created="1683452948511">
                      <!-- Space dimension. -->
                      <spaceDim T="5">2</spaceDim>
                      <!-- Number of entities. -->
                      <numEntities T="6">4,4,1</numEntities>
                      <!-- Number of entities for mesh control. -->
                      <numEntitiesMesh T="6">4,4,1</numEntitiesMesh>
                      <!-- Number of finite void regions. -->
                      <numFiniteVoids T="5">0</numFiniteVoids>
                      <!-- Void regions are labeled. -->
                      <voidsLabeled T="3">true</voidsLabeled>
                      <!-- Size. -->
                      <geomScale T="12">0.13235533905932725</geomScale>
                      <!-- Relative tolerance. -->
                      <geomTol T="12">1.0E-10</geomTol>
                      <!-- Object type -->
                      <type T="0">solid</type>
                      <!-- Use old edge parameterization version -->
                      <oldEdgeParVer T="3">true</oldEdgeParVer>
                    </GeomNative>
                    <SketchObject tag="sketchObject" created="1682076597623">
                      <assocID T="6">183,-1,-1707638218,-658044387</assocID>
                    </SketchObject>
                  </GeomObject>
                </GeomObjectList>
                <GeomFeatureList tag="feature" name="GeomFeatureList" created="1682076552734">
                  <!-- User comments -->
                  <entityComments T="0"></entityComments>
                  <!-- Created by -->
                  <entityAuthor T="0"></entityAuthor>
                </GeomFeatureList>
              </GeomFeature>
              <GeomFeature op="Difference" tag="dif1" name="Difference 1" created="1682075273276" modified="1682543493660">
                <!-- User comments -->
                <entityComments T="0"></entityComments>
                <!-- Created by -->
                <entityAuthor T="0"></entityAuthor>
                <!-- Updated by -->
                <entityModifiedBy T="0"></entityModifiedBy>
                <!-- Key containing all property values -->
                <key T="0">true[deg]propagateselongeomattrgeomattrlevelinputOBJECT[fil1]input2OBJECT[fil2]keepaddoffkeepsubtractoffintbndonedgenonepointnonerepairtoltypeautokeeplowerdimoffgeomrepcomsoldesignbooloff</key>
                <!-- Unique identifier -->
                <id T="5">172</id>
                <!-- Current feature status -->
                <status T="101">BUILT</status>
                <!-- Status of last build operation -->
                <buildStatus T="101">BUILT</buildStatus>
                <!-- Contribute to -->
                <propertyValue T="30" value="none" name="p:contributeto" ReferenceContainerList="/geom/geom1/feature/wp2/sequence2D/selection" CompositeIndex="1"></propertyValue>
                <!-- Objects to add -->
                <propertyValue T="30" name="p:input">
                  <Selection selection="LocalGeomObjectSelection" selType="OBJECT">
                    <base geom="/geom/geom1/feature/wp2/sequence2D"/>
                    <object flags="12" feature="/geom/geom1/feature/wp2/sequence2D/feature/fil1" assocId="{170,0,1120122098,1596161183}"/>
                  </Selection>
                </propertyValue>
                <!-- Objects to subtract -->
                <propertyValue T="30" name="p:input2">
                  <Selection selection="LocalGeomObjectSelection" selType="OBJECT">
                    <base geom="/geom/geom1/feature/wp2/sequence2D"/>
                    <object flags="12" feature="/geom/geom1/feature/wp2/sequence2D/feature/fil2" assocId="{171,0,-61878931,610079396}"/>
                  </Selection>
                </propertyValue>
                <!-- Absolute repair tolerance -->
                <propertyValue T="30" value="2.0E-7" name="p:absrepairtol"></propertyValue>
                <cacheTag T="11">3496925398744493109</cacheTag>
                <consumers T="3">true</consumers>
                <NodeDefaultValues>21,'p:selresult','p:selresultshow','p:color','p:customcolor','p:cumselkey','p:propagatesel','p:geomattr','p:geomattrlevel','p:buildtime','p:buildinfox','p:buildinfo','p:keepadd','p:keepsubtract','p:intbnd','p:edge','p:point','p:repairtoltype','p:repairtol','p:keeplowerdim','p:geomrep','p:designbool'</NodeDefaultValues>
                <GeomObjectList tag="geom" created="1682075273276">
                  <GeomObject tag="dif1(1)" name="Difference" created="1682075282005">
                    <!-- Node status -->
                    <entityFlags T="51">NORETAG</entityFlags>
                    <!-- User comments -->
                    <entityComments T="0"></entityComments>
                    <!-- Created by -->
                    <entityAuthor T="0"></entityAuthor>
                    <assocID T="6">172,0,814191391,1282387295</assocID>
                    <GeomNative tag="geomnative" created="1683452948515">
                      <!-- Space dimension. -->
                      <spaceDim T="5">2</spaceDim>
                      <!-- Number of entities. -->
                      <numEntities T="6">16,16,1</numEntities>
                      <!-- Number of entities for mesh control. -->
                      <numEntitiesMesh T="6">16,16,1</numEntitiesMesh>
                      <!-- Number of finite void regions. -->
                      <numFiniteVoids T="5">1</numFiniteVoids>
                      <!-- Geometry exists. -->
                      <existing T="3">true</existing>
                      <!-- Void regions are labeled. -->
                      <voidsLabeled T="3">true</voidsLabeled>
                      <!-- Size. -->
                      <geomScale T="12">0.2</geomScale>
                      <!-- Relative tolerance. -->
                      <geomTol T="12">1.0E-10</geomTol>
                      <!-- Object type -->
                      <type T="0">solid</type>
                      <!-- Geom object -->
                      <geom T="52" class="GEOMETRY" resource="geometry3.mphbin" id="b78e2f0a9201a7bc" fileid="8c6a629e06395684"/>
                      <!-- Use old edge parameterization version -->
                      <oldEdgeParVer T="3">true</oldEdgeParVer>
                    </GeomNative>
                  </GeomObject>
                </GeomObjectList>
                <GeomFeatureList tag="feature" name="GeomFeatureList" created="1682075273276">
                  <!-- User comments -->
                  <entityComments T="0"></entityComments>
                  <!-- Created by -->
                  <entityAuthor T="0"></entityAuthor>
                </GeomFeatureList>
              </GeomFeature>
              <GeomFeature op="Difference" tag="dif2" name="Difference 2" created="1682075312570" modified="1683452964783">
                <!-- User comments -->
                <entityComments T="0"></entityComments>
                <!-- Created by -->
                <entityAuthor T="0"></entityAuthor>
                <!-- Updated by -->
                <entityModifiedBy T="0"></entityModifiedBy>
                <!-- Key containing all property values -->
                <key T="0">true[deg]propagateselongeomattrgeomattrlevelinputOBJECT[c4, c5, c6, c7]input2OBJECT[fil3]keepaddoffkeepsubtractoffintbndonedgenonepointnonerepairtoltypeautokeeplowerdimoffgeomrepcomsoldesignbooloff</key>
                <!-- Unique identifier -->
                <id T="5">173</id>
                <!-- Current feature status -->
                <status T="101">BUILT</status>
                <!-- Status of last build operation -->
                <buildStatus T="101">BUILT</buildStatus>
                <!-- Contribute to -->
                <propertyValue T="30" value="none" name="p:contributeto" ReferenceContainerList="/geom/geom1/feature/wp2/sequence2D/selection" CompositeIndex="1"></propertyValue>
                <!-- Objects to add -->
                <propertyValue T="30" name="p:input">
                  <Selection selection="LocalGeomObjectSelection" selType="OBJECT">
                    <base geom="/geom/geom1/feature/wp2/sequence2D"/>
                    <object flags="12" feature="/geom/geom1/feature/wp2/sequence2D/feature/c4" assocId="{98,0,324270284,935970607}"/>
                    <object flags="12" feature="/geom/geom1/feature/wp2/sequence2D/feature/c5" assocId="{99,0,1373273651,479704876}"/>
                    <object flags="12" feature="/geom/geom1/feature/wp2/sequence2D/feature/c6" assocId="{182,0,-834740708,289751471}"/>
                    <object flags="12" feature="/geom/geom1/feature/wp2/sequence2D/feature/c7" assocId="{183,0,-1707638218,-658044387}"/>
                  </Selection>
                </propertyValue>
                <!-- Objects to subtract -->
                <propertyValue T="30" name="p:input2">
                  <Selection selection="LocalGeomObjectSelection" selType="OBJECT">
                    <base geom="/geom/geom1/feature/wp2/sequence2D"/>
                    <object flags="12" feature="/geom/geom1/feature/wp2/sequence2D/feature/fil3" assocId="{175,0,-714490201,507517574}"/>
                  </Selection>
                </propertyValue>
                <!-- Absolute repair tolerance -->
                <propertyValue T="30" value="1.4E-7" name="p:absrepairtol"></propertyValue>
                <cacheTag T="11">-1209336142847714423</cacheTag>
                <consumers T="3">true</consumers>
                <NodeDefaultValues>21,'p:selresult','p:selresultshow','p:color','p:customcolor','p:cumselkey','p:propagatesel','p:geomattr','p:geomattrlevel','p:buildtime','p:buildinfox','p:buildinfo','p:keepadd','p:keepsubtract','p:intbnd','p:edge','p:point','p:repairtoltype','p:repairtol','p:keeplowerdim','p:geomrep','p:designbool'</NodeDefaultValues>
                <GeomObjectList tag="geom" created="1682075312571">
                  <GeomObject tag="dif2(1)" name="Difference" created="1682075472641" modified="1683452964783">
                    <!-- Node status -->
                    <entityFlags T="51">NORETAG</entityFlags>
                    <!-- User comments -->
                    <entityComments T="0"></entityComments>
                    <!-- Created by -->
                    <entityAuthor T="0"></entityAuthor>
                    <!-- Updated by -->
                    <entityModifiedBy T="0"></entityModifiedBy>
                    <assocID T="6">173,0,-281570513,811512255</assocID>
                    <GeomNative tag="geomnative" created="1683452948522">
                      <!-- Space dimension. -->
                      <spaceDim T="5">2</spaceDim>
                      <!-- Number of entities. -->
                      <numEntities T="6">24,24,4</numEntities>
                      <!-- Number of entities for mesh control. -->
                      <numEntitiesMesh T="6">24,24,4</numEntitiesMesh>
                      <!-- Number of finite void regions. -->
                      <numFiniteVoids T="5">0</numFiniteVoids>
                      <!-- Geometry exists. -->
                      <existing T="3">true</existing>
                      <!-- Void regions are labeled. -->
                      <voidsLabeled T="3">true</voidsLabeled>
                      <!-- Size. -->
                      <geomScale T="12">0.13535533905932728</geomScale>
                      <!-- Relative tolerance. -->
                      <geomTol T="12">1.0E-10</geomTol>
                      <!-- Object type -->
                      <type T="0">solid</type>
                      <!-- Geom object -->
                      <geom T="52" class="GEOMETRY" resource="geometry13.mphbin" id="a57ff84af6d5616a" fileid="e4e71f221ca2e059"/>
                      <!-- Use old edge parameterization version -->
                      <oldEdgeParVer T="3">true</oldEdgeParVer>
                    </GeomNative>
                  </GeomObject>
                </GeomObjectList>
                <GeomFeatureList tag="feature" name="GeomFeatureList" created="1682075312571">
                  <!-- User comments -->
                  <entityComments T="0"></entityComments>
                  <!-- Created by -->
                  <entityAuthor T="0"></entityAuthor>
                </GeomFeatureList>
              </GeomFeature>
            </GeomFeatureList>
            <GeomObjectSelectionFeatureList tag="selection" name="Cumulative Selections" created="1681398454700">
              <!-- User comments -->
              <entityComments T="0"></entityComments>
              <!-- Created by -->
              <entityAuthor T="0"></entityAuthor>
            </GeomObjectSelectionFeatureList>
            <NodeGroupList tag="nodeGroup" name="NodeGroupList" created="1681398454700">
              <!-- User comments -->
              <entityComments T="0"></entityComments>
              <!-- Created by -->
              <entityAuthor T="0"></entityAuthor>
            </NodeGroupList>
            <GeomAttributeList tag="attribute" name="Attributes" created="1681398454700">
              <!-- User comments -->
              <entityComments T="0"></entityComments>
              <!-- Created by -->
              <entityAuthor T="0"></entityAuthor>
              <GeomAttribute op="Construction" tag="construction" name="Construction_geometry" created="1681398454700">
                <!-- Node status -->
                <entityFlags T="51">NOREMOVE|NORETAG|NODEACTIVATE|HIDDEN</entityFlags>
                <!-- User comments -->
                <entityComments T="0"></entityComments>
                <!-- Created by -->
                <entityAuthor T="0"></entityAuthor>
              </GeomAttribute>
            </GeomAttributeList>
            <SketchSnapshotDataList tag="sketchsnapshot" name="SketchSnapshotDataList" created="1681398462022">
              <!-- User comments -->
              <entityComments T="0"></entityComments>
              <!-- Created by -->
              <entityAuthor T="0"></entityAuthor>
              <SketchSnapshotData tag="t26" created="1681398612856" modified="1682077989452">
                <!-- Updated by -->
                <entityModifiedBy T="0"></entityModifiedBy>
                <stringNames T="0">operationid</stringNames>
                <stringNames T="0">featureLabel</stringNames>
                <stringNames T="0">linexprerror</stringNames>
                <stringNames T="0">source</stringNames>
                <stringValues T="0">Polygon</stringValues>
                <stringValues T="0">Polygon 1</stringValues>
                <stringValues T="0"></stringValues>
                <stringValues T="0">table</stringValues>
                <doubleMatNames T="0">p</doubleMatNames>
                <doubleMatNames T="0">table</doubleMatNames>
                <doubleMatValues T="14">{-0.2,0.0,-0.2},{-0.2,0.0,0.2}</doubleMatValues>
                <doubleMatValues T="14">{-0.2,-0.2},{0.0,0.0},{-0.2,0.2}</doubleMatValues>
                <intNames T="0">featureid</intNames>
                <intNames T="0">parentid</intNames>
                <intNames T="0">closed</intNames>
                <intValues T="5">26</intValues>
                <intValues T="5">-1</intValues>
                <intValues T="5">0</intValues>
                <intArrNames T="0">pConstr</intArrNames>
                <intArrNames T="0">segid</intArrNames>
                <intArrValues T="6">0,0,0</intArrValues>
                <intArrValues T="6">3,4</intArrValues>
                <boolNames T="0">featureactive</boolNames>
                <boolNames T="0">inbuildstate</boolNames>
                <boolNames T="0">dead</boolNames>
                <boolValues T="3">true</boolValues>
                <boolValues T="3">true</boolValues>
                <boolValues T="3">false</boolValues>
              </SketchSnapshotData>
              <SketchSnapshotData tag="t168" created="1682073711271">
                <stringNames T="0">operationid</stringNames>
                <stringNames T="0">featureLabel</stringNames>
                <stringNames T="0">linexprerror</stringNames>
                <stringNames T="0">type</stringNames>
                <stringNames T="0">base</stringNames>
                <stringNames T="0">xtext</stringNames>
                <stringNames T="0">ytext</stringNames>
                <stringValues T="0">Rectangle</stringValues>
                <stringValues T="0">Rectangle 1</stringValues>
                <stringValues T="0"></stringValues>
                <stringValues T="0">solid</stringValues>
                <stringValues T="0">corner</stringValues>
                <stringValues T="0">0.2</stringValues>
                <stringValues T="0">0.2</stringValues>
                <doubleNames T="0">sf</doubleNames>
                <doubleNames T="0">rot</doubleNames>
                <doubleValues T="12">0.017453292519943295</doubleValues>
                <doubleValues T="12">0.0</doubleValues>
                <doubleArrNames T="0">pos</doubleArrNames>
                <doubleArrNames T="0">size</doubleArrNames>
                <doubleArrNames T="0">arrowdispl</doubleArrNames>
                <doubleArrNames T="0">labelpos</doubleArrNames>
                <doubleArrValues T="13">-0.1,-0.1</doubleArrValues>
                <doubleArrValues T="13">0.2,0.2</doubleArrValues>
                <doubleArrValues T="13">NaN,NaN</doubleArrValues>
                <doubleArrValues T="13">0.5,0.5</doubleArrValues>
                <intNames T="0">featureid</intNames>
                <intNames T="0">parentid</intNames>
                <intNames T="0">rotConstr</intNames>
                <intValues T="5">168</intValues>
                <intValues T="5">-1</intValues>
                <intValues T="5">0</intValues>
                <intArrNames T="0">posConstr</intArrNames>
                <intArrNames T="0">sizeConstr</intArrNames>
                <intArrNames T="0">arrowint</intArrNames>
                <intArrValues T="6">0,0</intArrValues>
                <intArrValues T="6">0,0</intArrValues>
                <intArrValues T="6">1,1</intArrValues>
                <boolNames T="0">featureactive</boolNames>
                <boolNames T="0">inbuildstate</boolNames>
                <boolNames T="0">dead</boolNames>
                <boolValues T="3">true</boolValues>
                <boolValues T="3">true</boolValues>
                <boolValues T="3">false</boolValues>
              </SketchSnapshotData>
              <SketchSnapshotData tag="t169" created="1682073740383">
                <stringNames T="0">operationid</stringNames>
                <stringNames T="0">featureLabel</stringNames>
                <stringNames T="0">linexprerror</stringNames>
                <stringNames T="0">type</stringNames>
                <stringNames T="0">base</stringNames>
                <stringNames T="0">xtext</stringNames>
                <stringNames T="0">ytext</stringNames>
                <stringValues T="0">Rectangle</stringValues>
                <stringValues T="0">Rectangle 2</stringValues>
                <stringValues T="0"></stringValues>
                <stringValues T="0">solid</stringValues>
                <stringValues T="0">corner</stringValues>
                <stringValues T="0">0.4</stringValues>
                <stringValues T="0">0.4</stringValues>
                <doubleNames T="0">sf</doubleNames>
                <doubleNames T="0">rot</doubleNames>
                <doubleValues T="12">0.017453292519943295</doubleValues>
                <doubleValues T="12">0.0</doubleValues>
                <doubleArrNames T="0">pos</doubleArrNames>
                <doubleArrNames T="0">size</doubleArrNames>
                <doubleArrNames T="0">arrowdispl</doubleArrNames>
                <doubleArrNames T="0">labelpos</doubleArrNames>
                <doubleArrValues T="13">-0.2,-0.2</doubleArrValues>
                <doubleArrValues T="13">0.4,0.4</doubleArrValues>
                <doubleArrValues T="13">NaN,NaN</doubleArrValues>
                <doubleArrValues T="13">0.5,0.5</doubleArrValues>
                <intNames T="0">featureid</intNames>
                <intNames T="0">parentid</intNames>
                <intNames T="0">rotConstr</intNames>
                <intValues T="5">169</intValues>
                <intValues T="5">-1</intValues>
                <intValues T="5">0</intValues>
                <intArrNames T="0">posConstr</intArrNames>
                <intArrNames T="0">sizeConstr</intArrNames>
                <intArrNames T="0">arrowint</intArrNames>
                <intArrValues T="6">0,0</intArrValues>
                <intArrValues T="6">0,0</intArrValues>
                <intArrValues T="6">1,1</intArrValues>
                <boolNames T="0">featureactive</boolNames>
                <boolNames T="0">inbuildstate</boolNames>
                <boolNames T="0">dead</boolNames>
                <boolValues T="3">true</boolValues>
                <boolValues T="3">true</boolValues>
                <boolValues T="3">false</boolValues>
              </SketchSnapshotData>
              <SketchSnapshotData tag="t174" created="1682075380074">
                <stringNames T="0">operationid</stringNames>
                <stringNames T="0">featureLabel</stringNames>
                <stringNames T="0">linexprerror</stringNames>
                <stringNames T="0">type</stringNames>
                <stringNames T="0">base</stringNames>
                <stringNames T="0">xtext</stringNames>
                <stringNames T="0">ytext</stringNames>
                <stringValues T="0">Rectangle</stringValues>
                <stringValues T="0">Rectangle 3</stringValues>
                <stringValues T="0"></stringValues>
                <stringValues T="0">solid</stringValues>
                <stringValues T="0">corner</stringValues>
                <stringValues T="0">0.2</stringValues>
                <stringValues T="0">0.2</stringValues>
                <doubleNames T="0">sf</doubleNames>
                <doubleNames T="0">rot</doubleNames>
                <doubleValues T="12">0.017453292519943295</doubleValues>
                <doubleValues T="12">0.0</doubleValues>
                <doubleArrNames T="0">pos</doubleArrNames>
                <doubleArrNames T="0">size</doubleArrNames>
                <doubleArrNames T="0">arrowdispl</doubleArrNames>
                <doubleArrNames T="0">labelpos</doubleArrNames>
                <doubleArrValues T="13">-0.1,-0.1</doubleArrValues>
                <doubleArrValues T="13">0.2,0.2</doubleArrValues>
                <doubleArrValues T="13">NaN,NaN</doubleArrValues>
                <doubleArrValues T="13">0.5,0.5</doubleArrValues>
                <intNames T="0">featureid</intNames>
                <intNames T="0">parentid</intNames>
                <intNames T="0">rotConstr</intNames>
                <intValues T="5">174</intValues>
                <intValues T="5">-1</intValues>
                <intValues T="5">0</intValues>
                <intArrNames T="0">posConstr</intArrNames>
                <intArrNames T="0">sizeConstr</intArrNames>
                <intArrNames T="0">arrowint</intArrNames>
                <intArrValues T="6">0,0</intArrValues>
                <intArrValues T="6">0,0</intArrValues>
                <intArrValues T="6">1,1</intArrValues>
                <boolNames T="0">featureactive</boolNames>
                <boolNames T="0">inbuildstate</boolNames>
                <boolNames T="0">dead</boolNames>
                <boolValues T="3">true</boolValues>
                <boolValues T="3">true</boolValues>
                <boolValues T="3">false</boolValues>
              </SketchSnapshotData>
              <SketchSnapshotData tag="t170" created="1682074855135">
                <stringNames T="0">operationid</stringNames>
                <stringNames T="0">featureLabel</stringNames>
                <stringNames T="0">linexprerror</stringNames>
                <stringNames T="0">text</stringNames>
                <stringValues T="0">Fillet</stringValues>
                <stringValues T="0">Fillet 1</stringValues>
                <stringValues T="0"></stringValues>
                <stringValues T="0">0.125</stringValues>
                <doubleNames T="0">radius</doubleNames>
                <doubleValues T="12">0.125</doubleValues>
                <intNames T="0">featureid</intNames>
                <intNames T="0">parentid</intNames>
                <intNames T="0">radiusConstr</intNames>
                <intValues T="5">170</intValues>
                <intValues T="5">-1</intValues>
                <intValues T="5">1</intValues>
                <intMatNames T="0">point</intMatNames>
                <intMatValues T="7">{0},{0,0,0,0},{0,1,2,3},{169,0,-1127975542,-2040844344}</intMatValues>
                <boolNames T="0">featureactive</boolNames>
                <boolNames T="0">inbuildstate</boolNames>
                <boolValues T="3">true</boolValues>
                <boolValues T="3">true</boolValues>
              </SketchSnapshotData>
              <SketchSnapshotData tag="t171" created="1682074900615">
                <stringNames T="0">operationid</stringNames>
                <stringNames T="0">featureLabel</stringNames>
                <stringNames T="0">linexprerror</stringNames>
                <stringNames T="0">text</stringNames>
                <stringValues T="0">Fillet</stringValues>
                <stringValues T="0">Fillet 2</stringValues>
                <stringValues T="0"></stringValues>
                <stringValues T="0">0.05</stringValues>
                <doubleNames T="0">radius</doubleNames>
                <doubleValues T="12">0.05</doubleValues>
                <intNames T="0">featureid</intNames>
                <intNames T="0">parentid</intNames>
                <intNames T="0">radiusConstr</intNames>
                <intValues T="5">171</intValues>
                <intValues T="5">-1</intValues>
                <intValues T="5">1</intValues>
                <intMatNames T="0">point</intMatNames>
                <intMatValues T="7">{0},{0,0,0,0},{0,1,2,3},{168,0,-1523305971,2078387651}</intMatValues>
                <boolNames T="0">featureactive</boolNames>
                <boolNames T="0">inbuildstate</boolNames>
                <boolValues T="3">true</boolValues>
                <boolValues T="3">true</boolValues>
              </SketchSnapshotData>
              <SketchSnapshotData tag="t175" created="1682075397671">
                <stringNames T="0">operationid</stringNames>
                <stringNames T="0">featureLabel</stringNames>
                <stringNames T="0">linexprerror</stringNames>
                <stringNames T="0">text</stringNames>
                <stringValues T="0">Fillet</stringValues>
                <stringValues T="0">Fillet 3</stringValues>
                <stringValues T="0"></stringValues>
                <stringValues T="0">0.05</stringValues>
                <doubleNames T="0">radius</doubleNames>
                <doubleValues T="12">0.05</doubleValues>
                <intNames T="0">featureid</intNames>
                <intNames T="0">parentid</intNames>
                <intNames T="0">radiusConstr</intNames>
                <intValues T="5">175</intValues>
                <intValues T="5">-1</intValues>
                <intValues T="5">1</intValues>
                <intMatNames T="0">point</intMatNames>
                <intMatValues T="7">{0},{0,0,0,0},{0,1,2,3},{174,0,-1059013076,1567039305}</intMatValues>
                <boolNames T="0">featureactive</boolNames>
                <boolNames T="0">inbuildstate</boolNames>
                <boolValues T="3">true</boolValues>
                <boolValues T="3">true</boolValues>
              </SketchSnapshotData>
              <SketchSnapshotData tag="t182" created="1682076561101" modified="1682543386290">
                <!-- Updated by -->
                <entityModifiedBy T="0"></entityModifiedBy>
                <stringNames T="0">operationid</stringNames>
                <stringNames T="0">featureLabel</stringNames>
                <stringNames T="0">linexprerror</stringNames>
                <stringNames T="0">type</stringNames>
                <stringNames T="0">base</stringNames>
                <stringNames T="0">text</stringNames>
                <stringValues T="0">Circle</stringValues>
                <stringValues T="0">Circle 1</stringValues>
                <stringValues T="0"></stringValues>
                <stringValues T="0">solid</stringValues>
                <stringValues T="0">center</stringValues>
                <stringValues T="0">r_p1</stringValues>
                <doubleNames T="0">r</doubleNames>
                <doubleNames T="0">sf</doubleNames>
                <doubleNames T="0">angle</doubleNames>
                <doubleNames T="0">rot</doubleNames>
                <doubleNames T="0">labelradius</doubleNames>
                <doubleNames T="0">arrowangdispl</doubleNames>
                <doubleValues T="12">0.05</doubleValues>
                <doubleValues T="12">0.017453292519943295</doubleValues>
                <doubleValues T="12">360.0</doubleValues>
                <doubleValues T="12">0.0</doubleValues>
                <doubleValues T="12">0.5</doubleValues>
                <doubleValues T="12">0.0</doubleValues>
                <doubleArrNames T="0">pos</doubleArrNames>
                <doubleArrValues T="13">-0.0853553390593273,0.0853553390593273</doubleArrValues>
                <intNames T="0">featureid</intNames>
                <intNames T="0">parentid</intNames>
                <intNames T="0">rConstr</intNames>
                <intNames T="0">angleConstr</intNames>
                <intNames T="0">rotConstr</intNames>
                <intValues T="5">182</intValues>
                <intValues T="5">-1</intValues>
                <intValues T="5">0</intValues>
                <intValues T="5">1</intValues>
                <intValues T="5">1</intValues>
                <intArrNames T="0">posConstr</intArrNames>
                <intArrValues T="6">0,0</intArrValues>
                <boolNames T="0">featureactive</boolNames>
                <boolNames T="0">inbuildstate</boolNames>
                <boolNames T="0">dead</boolNames>
                <boolValues T="3">true</boolValues>
                <boolValues T="3">true</boolValues>
                <boolValues T="3">false</boolValues>
              </SketchSnapshotData>
              <SketchSnapshotData tag="t99" created="1681401057671" modified="1682543386290">
                <!-- Updated by -->
                <entityModifiedBy T="0"></entityModifiedBy>
                <stringNames T="0">operationid</stringNames>
                <stringNames T="0">featureLabel</stringNames>
                <stringNames T="0">linexprerror</stringNames>
                <stringNames T="0">type</stringNames>
                <stringNames T="0">base</stringNames>
                <stringNames T="0">text</stringNames>
                <stringValues T="0">Circle</stringValues>
                <stringValues T="0">Circle 2</stringValues>
                <stringValues T="0"></stringValues>
                <stringValues T="0">solid</stringValues>
                <stringValues T="0">center</stringValues>
                <stringValues T="0">r_p2</stringValues>
                <doubleNames T="0">r</doubleNames>
                <doubleNames T="0">sf</doubleNames>
                <doubleNames T="0">angle</doubleNames>
                <doubleNames T="0">rot</doubleNames>
                <doubleNames T="0">labelradius</doubleNames>
                <doubleNames T="0">arrowangdispl</doubleNames>
                <doubleValues T="12">0.05</doubleValues>
                <doubleValues T="12">0.017453292519943295</doubleValues>
                <doubleValues T="12">360.0</doubleValues>
                <doubleValues T="12">0.0</doubleValues>
                <doubleValues T="12">0.5</doubleValues>
                <doubleValues T="12">0.0</doubleValues>
                <doubleArrNames T="0">pos</doubleArrNames>
                <doubleArrValues T="13">0.08535533905932718,0.08535533905932718</doubleArrValues>
                <intNames T="0">featureid</intNames>
                <intNames T="0">parentid</intNames>
                <intNames T="0">rConstr</intNames>
                <intNames T="0">angleConstr</intNames>
                <intNames T="0">rotConstr</intNames>
                <intValues T="5">99</intValues>
                <intValues T="5">-1</intValues>
                <intValues T="5">0</intValues>
                <intValues T="5">1</intValues>
                <intValues T="5">1</intValues>
                <intArrNames T="0">posConstr</intArrNames>
                <intArrValues T="6">0,0</intArrValues>
                <boolNames T="0">featureactive</boolNames>
                <boolNames T="0">inbuildstate</boolNames>
                <boolNames T="0">dead</boolNames>
                <boolValues T="3">true</boolValues>
                <boolValues T="3">true</boolValues>
                <boolValues T="3">false</boolValues>
              </SketchSnapshotData>
              <SketchSnapshotData tag="t98" created="1681401043650" modified="1682543386290">
                <!-- Updated by -->
                <entityModifiedBy T="0"></entityModifiedBy>
                <stringNames T="0">operationid</stringNames>
                <stringNames T="0">featureLabel</stringNames>
                <stringNames T="0">linexprerror</stringNames>
                <stringNames T="0">type</stringNames>
                <stringNames T="0">base</stringNames>
                <stringNames T="0">text</stringNames>
                <stringValues T="0">Circle</stringValues>
                <stringValues T="0">Circle 3</stringValues>
                <stringValues T="0"></stringValues>
                <stringValues T="0">solid</stringValues>
                <stringValues T="0">center</stringValues>
                <stringValues T="0">r_p3</stringValues>
                <doubleNames T="0">r</doubleNames>
                <doubleNames T="0">sf</doubleNames>
                <doubleNames T="0">angle</doubleNames>
                <doubleNames T="0">rot</doubleNames>
                <doubleNames T="0">labelradius</doubleNames>
                <doubleNames T="0">arrowangdispl</doubleNames>
                <doubleValues T="12">0.045</doubleValues>
                <doubleValues T="12">0.017453292519943295</doubleValues>
                <doubleValues T="12">360.0</doubleValues>
                <doubleValues T="12">0.0</doubleValues>
                <doubleValues T="12">0.5</doubleValues>
                <doubleValues T="12">0.0</doubleValues>
                <doubleArrNames T="0">pos</doubleArrNames>
                <doubleArrValues T="13">0.08535533905932746,-0.08535533905932746</doubleArrValues>
                <intNames T="0">featureid</intNames>
                <intNames T="0">parentid</intNames>
                <intNames T="0">rConstr</intNames>
                <intNames T="0">angleConstr</intNames>
                <intNames T="0">rotConstr</intNames>
                <intValues T="5">98</intValues>
                <intValues T="5">-1</intValues>
                <intValues T="5">0</intValues>
                <intValues T="5">1</intValues>
                <intValues T="5">1</intValues>
                <intArrNames T="0">posConstr</intArrNames>
                <intArrValues T="6">0,0</intArrValues>
                <boolNames T="0">featureactive</boolNames>
                <boolNames T="0">inbuildstate</boolNames>
                <boolNames T="0">dead</boolNames>
                <boolValues T="3">true</boolValues>
                <boolValues T="3">true</boolValues>
                <boolValues T="3">false</boolValues>
              </SketchSnapshotData>
              <SketchSnapshotData tag="t183" created="1682076561101" modified="1682543386290">
                <!-- Updated by -->
                <entityModifiedBy T="0"></entityModifiedBy>
                <stringNames T="0">operationid</stringNames>
                <stringNames T="0">featureLabel</stringNames>
                <stringNames T="0">linexprerror</stringNames>
                <stringNames T="0">type</stringNames>
                <stringNames T="0">base</stringNames>
                <stringNames T="0">text</stringNames>
                <stringValues T="0">Circle</stringValues>
                <stringValues T="0">Circle 4</stringValues>
                <stringValues T="0"></stringValues>
                <stringValues T="0">solid</stringValues>
                <stringValues T="0">center</stringValues>
                <stringValues T="0">r_p4</stringValues>
                <doubleNames T="0">r</doubleNames>
                <doubleNames T="0">sf</doubleNames>
                <doubleNames T="0">angle</doubleNames>
                <doubleNames T="0">rot</doubleNames>
                <doubleNames T="0">labelradius</doubleNames>
                <doubleNames T="0">arrowangdispl</doubleNames>
                <doubleValues T="12">0.04700000000000001</doubleValues>
                <doubleValues T="12">0.017453292519943295</doubleValues>
                <doubleValues T="12">360.0</doubleValues>
                <doubleValues T="12">0.0</doubleValues>
                <doubleValues T="12">0.5</doubleValues>
                <doubleValues T="12">0.0</doubleValues>
                <doubleArrNames T="0">pos</doubleArrNames>
                <doubleArrValues T="13">-0.08535533905932724,-0.08535533905932724</doubleArrValues>
                <intNames T="0">featureid</intNames>
                <intNames T="0">parentid</intNames>
                <intNames T="0">rConstr</intNames>
                <intNames T="0">angleConstr</intNames>
                <intNames T="0">rotConstr</intNames>
                <intValues T="5">183</intValues>
                <intValues T="5">-1</intValues>
                <intValues T="5">0</intValues>
                <intValues T="5">1</intValues>
                <intValues T="5">1</intValues>
                <intArrNames T="0">posConstr</intArrNames>
                <intArrValues T="6">0,0</intArrValues>
                <boolNames T="0">featureactive</boolNames>
                <boolNames T="0">inbuildstate</boolNames>
                <boolNames T="0">dead</boolNames>
                <boolValues T="3">true</boolValues>
                <boolValues T="3">true</boolValues>
                <boolValues T="3">false</boolValues>
              </SketchSnapshotData>
              <SketchSnapshotData tag="t172" created="1682075282005" modified="1683449855573">
                <!-- Updated by -->
                <entityModifiedBy T="0"></entityModifiedBy>
                <stringNames T="0">operationid</stringNames>
                <stringNames T="0">featureLabel</stringNames>
                <stringNames T="0">linexprerror</stringNames>
                <stringValues T="0">Difference</stringValues>
                <stringValues T="0">Difference 1</stringValues>
                <stringValues T="0"></stringValues>
                <intNames T="0">featureid</intNames>
                <intNames T="0">parentid</intNames>
                <intValues T="5">172</intValues>
                <intValues T="5">-1</intValues>
                <boolNames T="0">featureactive</boolNames>
                <boolNames T="0">inbuildstate</boolNames>
                <boolValues T="3">true</boolValues>
                <boolValues T="3">true</boolValues>
              </SketchSnapshotData>
              <SketchSnapshotData tag="t173" created="1682075326123" modified="1683449855573">
                <!-- Updated by -->
                <entityModifiedBy T="0"></entityModifiedBy>
                <stringNames T="0">operationid</stringNames>
                <stringNames T="0">featureLabel</stringNames>
                <stringNames T="0">linexprerror</stringNames>
                <stringValues T="0">Difference</stringValues>
                <stringValues T="0">Difference 2</stringValues>
                <stringValues T="0"></stringValues>
                <intNames T="0">featureid</intNames>
                <intNames T="0">parentid</intNames>
                <intValues T="5">173</intValues>
                <intValues T="5">-1</intValues>
                <boolNames T="0">featureactive</boolNames>
                <boolNames T="0">inbuildstate</boolNames>
                <boolValues T="3">true</boolValues>
                <boolValues T="3">true</boolValues>
              </SketchSnapshotData>
            </SketchSnapshotDataList>
          </GeomSequence>
          <GeomObjectList tag="importedGeom" name="GeomObjectList" created="1681398462023">
            <!-- User comments -->
            <entityComments T="0"></entityComments>
            <!-- Created by -->
            <entityAuthor T="0"></entityAuthor>
            <GeomObject tag="obj0" name="Work_plane" created="1724695304005">
              <!-- Node status -->
              <entityFlags T="51">NORETAG</entityFlags>
              <!-- User comments -->
              <entityComments T="0"></entityComments>
              <!-- Created by -->
              <entityAuthor T="0"></entityAuthor>
              <GeomNative tag="geomnative" created="1724695304005">
                <!-- Space dimension. -->
                <spaceDim T="5">2</spaceDim>
                <!-- Number of entities. -->
                <numEntities T="6">32,36,5</numEntities>
                <!-- Number of entities for mesh control. -->
                <numEntitiesMesh T="6">32,36,5</numEntitiesMesh>
                <!-- Number of finite void regions. -->
                <numFiniteVoids T="5">1</numFiniteVoids>
                <!-- Geometry exists. -->
                <existing T="3">true</existing>
                <!-- Void regions are labeled. -->
                <voidsLabeled T="3">true</voidsLabeled>
                <!-- Size. -->
                <geomScale T="12">0.2</geomScale>
                <!-- Relative tolerance. -->
                <geomTol T="12">1.0E-10</geomTol>
                <!-- Object type -->
                <type T="0">solid</type>
                <!-- Geom object -->
                <geom T="52" class="GEOMETRY" resource="geometry14.mphbin" id="9e38aaec9d6" fileid="c93bde6a1b7faeca"/>
              </GeomNative>
            </GeomObject>
          </GeomObjectList>
        </WorkPlaneFeature>
        <GeomFeature op="Extrude" tag="ext2" name="Extrude 2" created="1681398867333" modified="1724695318607">
          <!-- User comments -->
          <entityComments T="0"></entityComments>
          <!-- Created by -->
          <entityAuthor T="0"></entityAuthor>
          <!-- Updated by -->
          <entityModifiedBy T="0"></entityModifiedBy>
          <!-- Key containing all property values -->
          <key T="0">true[deg]propagateselongeomattrgeomattrlevelextrudefromworkplaneworkplanewp2inputOBJECT[wp2]inputhandlingunitedesignbooloffspecifydistancesdistance0.05|reverseoffincludeinputoncrossfacesonscale1.0|1.0|displ0.0|0.0|twist0.0|</key>
          <!-- Unique identifier -->
          <id T="5">43</id>
          <!-- Current feature status -->
          <status T="101">BUILT</status>
          <!-- Status of last build operation -->
          <buildStatus T="101">BUILT</buildStatus>
          <!-- Contribute to -->
          <propertyValue T="30" value="none" name="p:contributeto" ReferenceContainerList="/geom/geom1/selection" CompositeIndex="1"></propertyValue>
          <!-- Last build time -->
          <propertyValue T="30" value="15" name="p:buildtime"></propertyValue>
          <!-- Show -->
          <propertyValue T="30" value="on" name="p:buildinfox"></propertyValue>
          <!-- Built with -->
          <propertyValue T="30" value="COMSOL 6.2.0.415 (win64)|2024-08-26T20:01:44.024814600" name="p:buildinfo"></propertyValue>
          <!-- Work plane -->
          <propertyValue T="30" value="none" name="p:workplane" Reference="/geom/geom1/feature/wp2" CompositeIndex="0"></propertyValue>
          <!-- Input objects -->
          <propertyValue T="30" name="p:input">
            <Selection selection="LocalGeomObjectSelection" selType="OBJECT">
              <base geom="/geom/geom1"/>
              <object flags="12" feature="/geom/geom1/feature/wp2" assocId="{23,0,-1193093065,1674576660}"/>
            </Selection>
          </propertyValue>
          <!-- Input faces -->
          <propertyValue T="30" name="p:inputface">
            <Selection selection="LocalGeomObjectSelection" selType="OBJECTDIM">
              <base dim="2" geom="/geom/geom1"/>
            </Selection>
          </propertyValue>
          <!-- Distances -->
          <propertyValue T="30" valueMatrix="1|1,'h_p'" name="p:distance"></propertyValue>
          <!-- Vertices to extrude to -->
          <propertyValue T="30" name="p:vertex">
            <Selection selection="LocalGeomObjectSelection" selType="OBJECTDIM">
              <base dim="0" geom="/geom/geom1"/>
            </Selection>
          </propertyValue>
          <cacheTag T="11">8907581708701511132</cacheTag>
          <extraAssocIDs T="7">{23,0,-1193093065,1674576660}</extraAssocIDs>
          <consumers T="3">true</consumers>
          <NodeDefaultValues>26,'p:selresult','p:selresultshow','p:color','p:customcolor','p:cumselkey','p:propagatesel','p:geomattr','p:geomattrlevel','p:extrudefrom','p:inputhandling','p:designbool','p:specify','p:distanceexcelfilename','p:distanceexcelsheet','p:distanceexcelrange','p:distanceexcelincludeheaders','p:distanceexcelseparateunits','p:distanceexceloverwrite','p:distanceexcelcalculatedvalues','p:reverse','p:includeinput','p:crossfaces','p:scale','p:displ','p:twist','p:baseid'</NodeDefaultValues>
          <GeomObjectList tag="geom" created="1681398867333">
            <GeomObject tag="ext2(1)" name="Extrude" created="1681398881384" modified="1724657244749">
              <!-- Node status -->
              <entityFlags T="51">NORETAG</entityFlags>
              <!-- User comments -->
              <entityComments T="0"></entityComments>
              <!-- Created by -->
              <entityAuthor T="0"></entityAuthor>
              <!-- Updated by -->
              <entityModifiedBy T="0"></entityModifiedBy>
              <assocID T="6">43,1,2073957982,1319869704</assocID>
              <consumer T="50">/geom/geom1/feature/dif2</consumer>
              <GeomNative tag="geomnative" created="1724695304024">
                <!-- Space dimension. -->
                <spaceDim T="5">3</spaceDim>
                <!-- Number of entities. -->
                <numEntities T="6">64,104,46,5</numEntities>
                <!-- Number of entities for mesh control. -->
                <numEntitiesMesh T="6">64,104,46,5</numEntitiesMesh>
                <!-- Number of finite void regions. -->
                <numFiniteVoids T="5">0</numFiniteVoids>
                <!-- Void regions are labeled. -->
                <voidsLabeled T="3">true</voidsLabeled>
                <!-- Size. -->
                <geomScale T="12">0.2</geomScale>
                <!-- Relative tolerance. -->
                <geomTol T="12">1.0E-10</geomTol>
                <!-- Object type -->
                <type T="0">solid</type>
              </GeomNative>
            </GeomObject>
          </GeomObjectList>
          <GeomFeatureList tag="feature" name="GeomFeatureList" created="1681398867333">
            <!-- User comments -->
            <entityComments T="0"></entityComments>
            <!-- Created by -->
            <entityAuthor T="0"></entityAuthor>
          </GeomFeatureList>
        </GeomFeature>
        <WorkPlaneFeature op="WorkPlane" tag="wp5" name="Work Plane 3" created="1681400138898" modified="1724695318607">
          <!-- User comments -->
          <entityComments T="0"></entityComments>
          <!-- Created by -->
          <entityAuthor T="0"></entityAuthor>
          <!-- Updated by -->
          <entityModifiedBy T="0"></entityModifiedBy>
          <!-- Key containing all property values -->
          <key T="0">true[deg]geomattrgeomattrlevelplanetypequickquickplanexyquickoffsettypedistanceoffsetcoordinatenamezquickz0.0csplanetypequickquickoriginglobalquickaxisnaturaldispl0.0|0.0|rot0.0uniteonrepairtoltypeauto</key>
          <!-- Unique identifier -->
          <id T="5">78</id>
          <!-- Current feature status -->
          <status T="101">BUILT</status>
          <!-- Status of last build operation -->
          <buildStatus T="101">BUILT</buildStatus>
          <!-- Contribute to -->
          <propertyValue T="30" value="none" name="p:contributeto" ReferenceContainerList="/geom/geom1/selection" CompositeIndex="1"></propertyValue>
          <!-- Last build time -->
          <propertyValue T="30" value="4" name="p:buildtime"></propertyValue>
          <!-- Show -->
          <propertyValue T="30" value="on" name="p:buildinfox"></propertyValue>
          <!-- Built with -->
          <propertyValue T="30" value="COMSOL 6.2.0.415 (win64)|2024-08-26T20:01:44.030786700" name="p:buildinfo"></propertyValue>
          <!-- Offset vertex -->
          <propertyValue T="30" name="p:offsetvertex">
            <Selection selection="LocalGeomObjectSelection" selType="OBJECTDIM">
              <base dim="0" geom="/geom/geom1"/>
            </Selection>
          </propertyValue>
          <!-- Planar face -->
          <propertyValue T="30" name="p:face">
            <Selection selection="LocalGeomObjectSelection" selType="OBJECTDIM">
              <base dim="2" geom="/geom/geom1"/>
            </Selection>
          </propertyValue>
          <!-- Planar curved edge -->
          <propertyValue T="30" name="p:planaredge">
            <Selection selection="LocalGeomObjectSelection" selType="OBJECTDIM">
              <base dim="1" geom="/geom/geom1"/>
            </Selection>
          </propertyValue>
          <!-- Straight edge -->
          <propertyValue T="30" name="p:edge">
            <Selection selection="LocalGeomObjectSelection" selType="OBJECTDIM">
              <base dim="1" geom="/geom/geom1"/>
            </Selection>
          </propertyValue>
          <!-- Face adjacent to edge -->
          <propertyValue T="30" name="p:adjface">
            <Selection selection="LocalGeomObjectSelection" selType="OBJECTDIM">
              <base dim="2" geom="/geom/geom1"/>
            </Selection>
          </propertyValue>
          <!-- Circular edge -->
          <propertyValue T="30" name="p:circedge">
            <Selection selection="LocalGeomObjectSelection" selType="OBJECTDIM">
              <base dim="1" geom="/geom/geom1"/>
            </Selection>
          </propertyValue>
          <!-- Vertex -->
          <propertyValue T="30" name="p:circvertex">
            <Selection selection="LocalGeomObjectSelection" selType="OBJECTDIM">
              <base dim="0" geom="/geom/geom1"/>
            </Selection>
          </propertyValue>
          <!-- Vertex -->
          <propertyValue T="30" name="p:normalvertex">
            <Selection selection="LocalGeomObjectSelection" selType="OBJECTDIM">
              <base dim="0" geom="/geom/geom1"/>
            </Selection>
          </propertyValue>
          <!-- First vertex -->
          <propertyValue T="30" name="p:vertex1">
            <Selection selection="LocalGeomObjectSelection" selType="OBJECTDIM">
              <base dim="0" geom="/geom/geom1"/>
            </Selection>
          </propertyValue>
          <!-- Second vertex -->
          <propertyValue T="30" name="p:vertex2">
            <Selection selection="LocalGeomObjectSelection" selType="OBJECTDIM">
              <base dim="0" geom="/geom/geom1"/>
            </Selection>
          </propertyValue>
          <!-- Third vertex -->
          <propertyValue T="30" name="p:vertex3">
            <Selection selection="LocalGeomObjectSelection" selType="OBJECTDIM">
              <base dim="0" geom="/geom/geom1"/>
            </Selection>
          </propertyValue>
          <!-- Take work plane from -->
          <propertyValue T="30" value="this" name="p:workplanesrc" CompositeIndex="1"></propertyValue>
          <!-- Work plane to transform -->
          <propertyValue T="30" value="xyplane" name="p:workplane" CompositeIndex="1"></propertyValue>
          <!-- Axis -->
          <propertyValue T="30" value="0 0 1" valueMatrix="1|3,'0','0','1'" name="p:transaxis"></propertyValue>
          <!-- Axis -->
          <propertyValue T="30" value="0 0 1" valueMatrix="1|3,'0','0','1'" name="p:transax3"></propertyValue>
          <!-- Axis -->
          <propertyValue T="30" value="0 0" valueMatrix="1|2,'0','0'" name="p:transax2"></propertyValue>
          <!-- Straight edge -->
          <propertyValue T="30" name="p:transedge">
            <Selection selection="LocalGeomObjectSelection" selType="OBJECTDIM">
              <base dim="1" geom="/geom/geom1"/>
            </Selection>
          </propertyValue>
          <!-- Vertex for origin -->
          <propertyValue T="30" name="p:originvertex">
            <Selection selection="LocalGeomObjectSelection" selType="OBJECTDIM">
              <base dim="0" geom="/geom/geom1"/>
            </Selection>
          </propertyValue>
          <!-- Vertex for axis -->
          <propertyValue T="30" name="p:axisvertex">
            <Selection selection="LocalGeomObjectSelection" selType="OBJECTDIM">
              <base dim="0" geom="/geom/geom1"/>
            </Selection>
          </propertyValue>
          <!-- Unite objects -->
          <propertyValue T="30" value="on" name="p:unite"></propertyValue>
          <!-- Absolute repair tolerance -->
          <propertyValue T="30" value="2.0E-7" name="p:absrepairtol"></propertyValue>
          <!-- View work plane geometry in 3D -->
          <propertyValue T="30" value="off" name="p:workplane3d"></propertyValue>
          <!-- Show work plane in instances -->
          <propertyValue T="30" name="p:showworkplane">null</propertyValue>
          <!-- Work plane matrix at last build -->
          <propertyValue T="30" valueMatrix="3|3,'0','1','0'|3,'0','0','1'|3,'0','0','0'" name="p:buildwpmatrix"></propertyValue>
          <cacheTag T="11">3772828919228452195</cacheTag>
          <extraAssocIDs T="7">{184,0,-1556493114,1900001183}</extraAssocIDs>
          <consumers T="3">true</consumers>
          <sequence2DKey T="11">-6685087020808648548</sequence2DKey>
          <NodeDefaultValues>46,'p:selresult','p:selresultshow','p:color','p:customcolor','p:selplaneshow','p:cumselkey','p:geomattr','p:geomattrlevel','p:planetype','p:quickplane','p:quickoffsettype','p:offsetcoordinatename','p:quickx','p:quicky','p:quickz','p:offsettype','p:offset','p:reverse','p:angle','p:circpoint','p:circoffset','p:normalvector','p:normalpoint','p:normalcoord','p:genpoints','p:transdispl','p:transspecify','p:transaxistype','p:transrot','p:transeulerang','p:csplanetype','p:quickorigin','p:quickaxis','p:displ','p:rot','p:showcoordsys','p:origin','p:faceparallelaxis','p:edgeparallelorigin','p:edgeparallelaxis','p:repairtoltype','p:repairtol','p:showcoincident','p:showintersection','p:showprojection','p:extrainputkey'</NodeDefaultValues>
          <GeomObjectList tag="geom" created="1681400138899">
            <GeomObject tag="wp5.r1" name="Work_plane 1" created="1682076788443">
              <!-- Node status -->
              <entityFlags T="51">NORETAG</entityFlags>
              <!-- User comments -->
              <entityComments T="0"></entityComments>
              <!-- Created by -->
              <entityAuthor T="0"></entityAuthor>
              <assocID T="6">78,0,878430185,2142772493</assocID>
              <consumer T="50">/geom/geom1/feature/ext4</consumer>
              <GeomNative tag="geomnative" created="1724695304030">
                <!-- Space dimension. -->
                <spaceDim T="5">3</spaceDim>
                <!-- Number of entities. -->
                <numEntities T="6">4,4,1,0</numEntities>
                <!-- Number of entities for mesh control. -->
                <numEntitiesMesh T="6">4,4,1,0</numEntitiesMesh>
                <!-- Number of finite void regions. -->
                <numFiniteVoids T="5">0</numFiniteVoids>
                <!-- Void regions are labeled. -->
                <voidsLabeled T="3">true</voidsLabeled>
                <!-- Size. -->
                <geomScale T="12">0.25</geomScale>
                <!-- Relative tolerance. -->
                <geomTol T="12">1.0E-10</geomTol>
                <!-- Object type -->
                <type T="0">surface</type>
              </GeomNative>
            </GeomObject>
          </GeomObjectList>
          <GeomFeatureList tag="feature" name="GeomFeatureList" created="1681400138899">
            <!-- User comments -->
            <entityComments T="0"></entityComments>
            <!-- Created by -->
            <entityAuthor T="0"></entityAuthor>
          </GeomFeatureList>
          <GeomSequence tag="sequence2D" name="Plane Geometry" created="1681400138899" modified="1724695318607">
            <!-- Node status -->
            <entityFlags T="51">NOREMOVE|NORETAG|NODEACTIVATE</entityFlags>
            <!-- User comments -->
            <entityComments T="0"></entityComments>
            <!-- Created by -->
            <entityAuthor T="0"></entityAuthor>
            <!-- Updated by -->
            <entityModifiedBy T="0"></entityModifiedBy>
            <angularUnit T="0">deg</angularUnit>
            <current T="50">/geom/geom1/feature/wp5/sequence2D/feature/r1</current>
            <!-- Geometry kernel -->
            <geomrep T="0">comsol</geomrep>
            <hasFinalize T="3">false</hasFinalize>
            <lastBuiltFeature T="50">/geom/geom1/feature/wp5/sequence2D/feature/r1</lastBuiltFeature>
            <lengthUnit T="0">mm</lengthUnit>
            <sdim T="5">2</sdim>
            <!-- Geometry sequence type -->
            <sequenceType T="103">WORK_PLANE</sequenceType>
            <sketchStatus T="3">true</sketchStatus>
            <!-- Whether the final geometry is built -->
            <finGeomBuilt T="3">true</finGeomBuilt>
            <GeomFeatureList tag="feature" name="GeomFeatureList" created="1681400138899">
              <!-- User comments -->
              <entityComments T="0"></entityComments>
              <!-- Created by -->
              <entityAuthor T="0"></entityAuthor>
              <GeomFeature op="Rectangle" tag="r1" name="Rectangle 1" created="1682076754363">
                <!-- User comments -->
                <entityComments T="0"></entityComments>
                <!-- Created by -->
                <entityAuthor T="0"></entityAuthor>
                <!-- Key containing all property values -->
                <key T="0">true[deg]geomattrgeomattrlevelposconstroff|off|pos-0.25|-0.25|x-0.25y-0.25rotconstroffrot0.0typesolidbasecornerlayerlayerleftofflayerrightofflayerbottomonlayertopofflx0.5ly0.5sizeconstroff|off|size0.5|0.5|</key>
                <!-- Unique identifier -->
                <id T="5">184</id>
                <!-- Current feature status -->
                <status T="101">BUILT</status>
                <!-- Status of last build operation -->
                <buildStatus T="101">BUILT</buildStatus>
                <!-- Contribute to -->
                <propertyValue T="30" value="none" name="p:contributeto" ReferenceContainerList="/geom/geom1/feature/wp5/sequence2D/selection" CompositeIndex="1"></propertyValue>
                <!-- Position -->
                <propertyValue T="30" valueMatrix="1|2,'-0.25','-0.25'" name="p:pos"></propertyValue>
                <!-- x -->
                <propertyValue T="30" value="-0.25" name="p:x"></propertyValue>
                <!-- y -->
                <propertyValue T="30" value="-0.25" name="p:y"></propertyValue>
                <!-- Width -->
                <propertyValue T="30" value="0.5" name="p:lx"></propertyValue>
                <!-- Height -->
                <propertyValue T="30" value="0.5" name="p:ly"></propertyValue>
                <!-- Size -->
                <propertyValue T="30" valueMatrix="1|2,'0.5','0.5'" name="p:size"></propertyValue>
                <assocConfig T="9">[({0,3}),({1,2}),({0,1}),({3,2})],[({3}),({1}),({0}),({2})],[],[(),(),(),(),({1})]</assocConfig>
                <cacheTag T="11">-6685087020808648548</cacheTag>
                <consumers T="3">true</consumers>
                <NodeDefaultValues>25,'p:selresult','p:selresultshow','p:color','p:customcolor','p:geomattr','p:geomattrlevel','p:buildtime','p:buildinfox','p:buildinfo','p:posconstr','p:rotconstr','p:rot','p:type','p:base','p:layerold','p:layername','p:layer','p:layerleft','p:layerright','p:layerbottom','p:layertop','p:sizeconstr','p:arrowdispl','p:labelpos','p:arrowint'</NodeDefaultValues>
                <GeomObjectList tag="geom" created="1682076754363">
                  <GeomObject tag="r1(1)" name="Rectangle[geometry]" created="1682076754366">
                    <!-- Node status -->
                    <entityFlags T="51">NORETAG</entityFlags>
                    <!-- User comments -->
                    <entityComments T="0"></entityComments>
                    <!-- Created by -->
                    <entityAuthor T="0"></entityAuthor>
                    <assocID T="6">184,0,-1556493114,1900001183</assocID>
                    <GeomNative tag="geomnative" created="1682076998674">
                      <!-- Space dimension. -->
                      <spaceDim T="5">2</spaceDim>
                      <!-- Number of entities. -->
                      <numEntities T="6">4,4,1</numEntities>
                      <!-- Number of entities for mesh control. -->
                      <numEntitiesMesh T="6">4,4,1</numEntitiesMesh>
                      <!-- Number of finite void regions. -->
                      <numFiniteVoids T="5">0</numFiniteVoids>
                      <!-- Geometry exists. -->
                      <existing T="3">true</existing>
                      <!-- Void regions are labeled. -->
                      <voidsLabeled T="3">true</voidsLabeled>
                      <!-- Size. -->
                      <geomScale T="12">0.25</geomScale>
                      <!-- Relative tolerance. -->
                      <geomTol T="12">1.0E-10</geomTol>
                      <!-- Object type -->
                      <type T="0">solid</type>
                      <!-- Geom object -->
                      <geom T="52" class="GEOMETRY" resource="geometry6.mphbin" id="292467328278616f" fileid="3d55998e09498728"/>
                      <!-- Use old edge parameterization version -->
                      <oldEdgeParVer T="3">true</oldEdgeParVer>
                    </GeomNative>
                    <SketchObject tag="sketchObject" created="1682076754366">
                      <assocID T="6">184,-1,-1556493114,1900001183</assocID>
                    </SketchObject>
                  </GeomObject>
                </GeomObjectList>
                <GeomFeatureList tag="feature" name="GeomFeatureList" created="1682076754363">
                  <!-- User comments -->
                  <entityComments T="0"></entityComments>
                  <!-- Created by -->
                  <entityAuthor T="0"></entityAuthor>
                </GeomFeatureList>
              </GeomFeature>
            </GeomFeatureList>
            <GeomObjectSelectionFeatureList tag="selection" name="Cumulative Selections" created="1681400138900">
              <!-- User comments -->
              <entityComments T="0"></entityComments>
              <!-- Created by -->
              <entityAuthor T="0"></entityAuthor>
            </GeomObjectSelectionFeatureList>
            <NodeGroupList tag="nodeGroup" name="NodeGroupList" created="1681400138900">
              <!-- User comments -->
              <entityComments T="0"></entityComments>
              <!-- Created by -->
              <entityAuthor T="0"></entityAuthor>
            </NodeGroupList>
            <GeomAttributeList tag="attribute" name="Attributes" created="1681400138900">
              <!-- User comments -->
              <entityComments T="0"></entityComments>
              <!-- Created by -->
              <entityAuthor T="0"></entityAuthor>
              <GeomAttribute op="Construction" tag="construction" name="Construction_geometry" created="1681400138900">
                <!-- Node status -->
                <entityFlags T="51">NOREMOVE|NORETAG|NODEACTIVATE|HIDDEN</entityFlags>
                <!-- User comments -->
                <entityComments T="0"></entityComments>
                <!-- Created by -->
                <entityAuthor T="0"></entityAuthor>
              </GeomAttribute>
            </GeomAttributeList>
            <SketchSnapshotDataList tag="sketchsnapshot" name="SketchSnapshotDataList" created="1681400186389">
              <!-- User comments -->
              <entityComments T="0"></entityComments>
              <!-- Created by -->
              <entityAuthor T="0"></entityAuthor>
              <SketchSnapshotData tag="t184" created="1682076754366">
                <stringNames T="0">operationid</stringNames>
                <stringNames T="0">featureLabel</stringNames>
                <stringNames T="0">linexprerror</stringNames>
                <stringNames T="0">type</stringNames>
                <stringNames T="0">base</stringNames>
                <stringNames T="0">xtext</stringNames>
                <stringNames T="0">ytext</stringNames>
                <stringValues T="0">Rectangle</stringValues>
                <stringValues T="0">Rectangle 1</stringValues>
                <stringValues T="0"></stringValues>
                <stringValues T="0">solid</stringValues>
                <stringValues T="0">corner</stringValues>
                <stringValues T="0">0.5</stringValues>
                <stringValues T="0">0.5</stringValues>
                <doubleNames T="0">sf</doubleNames>
                <doubleNames T="0">rot</doubleNames>
                <doubleValues T="12">0.017453292519943295</doubleValues>
                <doubleValues T="12">0.0</doubleValues>
                <doubleArrNames T="0">pos</doubleArrNames>
                <doubleArrNames T="0">size</doubleArrNames>
                <doubleArrNames T="0">arrowdispl</doubleArrNames>
                <doubleArrNames T="0">labelpos</doubleArrNames>
                <doubleArrValues T="13">-0.25,-0.25</doubleArrValues>
                <doubleArrValues T="13">0.5,0.5</doubleArrValues>
                <doubleArrValues T="13">NaN,NaN</doubleArrValues>
                <doubleArrValues T="13">0.5,0.5</doubleArrValues>
                <intNames T="0">featureid</intNames>
                <intNames T="0">parentid</intNames>
                <intNames T="0">rotConstr</intNames>
                <intValues T="5">184</intValues>
                <intValues T="5">-1</intValues>
                <intValues T="5">0</intValues>
                <intArrNames T="0">posConstr</intArrNames>
                <intArrNames T="0">sizeConstr</intArrNames>
                <intArrNames T="0">arrowint</intArrNames>
                <intArrValues T="6">0,0</intArrValues>
                <intArrValues T="6">0,0</intArrValues>
                <intArrValues T="6">1,1</intArrValues>
                <boolNames T="0">featureactive</boolNames>
                <boolNames T="0">inbuildstate</boolNames>
                <boolNames T="0">dead</boolNames>
                <boolValues T="3">true</boolValues>
                <boolValues T="3">true</boolValues>
                <boolValues T="3">false</boolValues>
              </SketchSnapshotData>
            </SketchSnapshotDataList>
          </GeomSequence>
          <GeomObjectList tag="importedGeom" name="GeomObjectList" created="1681400186389">
            <!-- User comments -->
            <entityComments T="0"></entityComments>
            <!-- Created by -->
            <entityAuthor T="0"></entityAuthor>
            <GeomObject tag="obj0" name="Work_plane" created="1724695304030">
              <!-- Node status -->
              <entityFlags T="51">NORETAG</entityFlags>
              <!-- User comments -->
              <entityComments T="0"></entityComments>
              <!-- Created by -->
              <entityAuthor T="0"></entityAuthor>
              <GeomNative tag="geomnative" created="1724695304030">
                <!-- Space dimension. -->
                <spaceDim T="5">2</spaceDim>
                <!-- Number of entities. -->
                <numEntities T="6">4,4,1</numEntities>
                <!-- Number of entities for mesh control. -->
                <numEntitiesMesh T="6">4,4,1</numEntitiesMesh>
                <!-- Number of finite void regions. -->
                <numFiniteVoids T="5">0</numFiniteVoids>
                <!-- Geometry exists. -->
                <existing T="3">true</existing>
                <!-- Void regions are labeled. -->
                <voidsLabeled T="3">true</voidsLabeled>
                <!-- Size. -->
                <geomScale T="12">0.25</geomScale>
                <!-- Relative tolerance. -->
                <geomTol T="12">1.0E-10</geomTol>
                <!-- Object type -->
                <type T="0">solid</type>
                <!-- Geom object -->
                <geom T="52" class="GEOMETRY" resource="geometry6.mphbin" id="292467328278616f" fileid="3d55998e09498728"/>
              </GeomNative>
            </GeomObject>
          </GeomObjectList>
        </WorkPlaneFeature>
        <GeomFeature op="Extrude" tag="ext4" name="Extrude 3" created="1681400365582" modified="1724695318607">
          <!-- User comments -->
          <entityComments T="0"></entityComments>
          <!-- Created by -->
          <entityAuthor T="0"></entityAuthor>
          <!-- Updated by -->
          <entityModifiedBy T="0"></entityModifiedBy>
          <!-- Key containing all property values -->
          <key T="0">true[deg]propagateselongeomattrgeomattrlevelextrudefromworkplaneworkplanewp5inputOBJECT[wp5]inputhandlingunitedesignbooloffspecifydistancesdistance0.075|reverseoffincludeinputoncrossfacesonscale1.0|1.0|displ0.0|0.0|twist0.0|</key>
          <!-- Unique identifier -->
          <id T="5">85</id>
          <!-- Current feature status -->
          <status T="101">BUILT</status>
          <!-- Status of last build operation -->
          <buildStatus T="101">BUILT</buildStatus>
          <!-- Contribute to -->
          <propertyValue T="30" value="none" name="p:contributeto" ReferenceContainerList="/geom/geom1/selection" CompositeIndex="1"></propertyValue>
          <!-- Last build time -->
          <propertyValue T="30" value="4" name="p:buildtime"></propertyValue>
          <!-- Show -->
          <propertyValue T="30" value="on" name="p:buildinfox"></propertyValue>
          <!-- Built with -->
          <propertyValue T="30" value="COMSOL 6.2.0.415 (win64)|2024-08-26T20:01:44.035765100" name="p:buildinfo"></propertyValue>
          <!-- Work plane -->
          <propertyValue T="30" value="none" name="p:workplane" Reference="/geom/geom1/feature/wp5" CompositeIndex="0"></propertyValue>
          <!-- Input objects -->
          <propertyValue T="30" name="p:input">
            <Selection selection="LocalGeomObjectSelection" selType="OBJECT">
              <base geom="/geom/geom1"/>
              <object flags="12" feature="/geom/geom1/feature/wp5" assocId="{78,0,878430185,2142772493}"/>
            </Selection>
          </propertyValue>
          <!-- Input faces -->
          <propertyValue T="30" name="p:inputface">
            <Selection selection="LocalGeomObjectSelection" selType="OBJECTDIM">
              <base dim="2" geom="/geom/geom1"/>
            </Selection>
          </propertyValue>
          <!-- Distances -->
          <propertyValue T="30" valueMatrix="1|1,'0.075'" name="p:distance"></propertyValue>
          <!-- Vertices to extrude to -->
          <propertyValue T="30" name="p:vertex">
            <Selection selection="LocalGeomObjectSelection" selType="OBJECTDIM">
              <base dim="0" geom="/geom/geom1"/>
            </Selection>
          </propertyValue>
          <cacheTag T="11">3690749880638505286</cacheTag>
          <extraAssocIDs T="7">{78,0,878430185,2142772493}</extraAssocIDs>
          <consumers T="3">true</consumers>
          <NodeDefaultValues>26,'p:selresult','p:selresultshow','p:color','p:customcolor','p:cumselkey','p:propagatesel','p:geomattr','p:geomattrlevel','p:extrudefrom','p:inputhandling','p:designbool','p:specify','p:distanceexcelfilename','p:distanceexcelsheet','p:distanceexcelrange','p:distanceexcelincludeheaders','p:distanceexcelseparateunits','p:distanceexceloverwrite','p:distanceexcelcalculatedvalues','p:reverse','p:includeinput','p:crossfaces','p:scale','p:displ','p:twist','p:baseid'</NodeDefaultValues>
          <GeomObjectList tag="geom" created="1681400365582">
            <GeomObject tag="ext4(1)" name="Extrude" created="1681400404983" modified="1724657244749">
              <!-- Node status -->
              <entityFlags T="51">NORETAG</entityFlags>
              <!-- User comments -->
              <entityComments T="0"></entityComments>
              <!-- Created by -->
              <entityAuthor T="0"></entityAuthor>
              <!-- Updated by -->
              <entityModifiedBy T="0"></entityModifiedBy>
              <assocID T="6">85,1,859319670,1892428088</assocID>
              <consumer T="50">/geom/geom1/feature/dif2</consumer>
              <GeomNative tag="geomnative" created="1724695304034">
                <!-- Space dimension. -->
                <spaceDim T="5">3</spaceDim>
                <!-- Number of entities. -->
                <numEntities T="6">8,12,6,1</numEntities>
                <!-- Number of entities for mesh control. -->
                <numEntitiesMesh T="6">8,12,6,1</numEntitiesMesh>
                <!-- Number of finite void regions. -->
                <numFiniteVoids T="5">0</numFiniteVoids>
                <!-- Void regions are labeled. -->
                <voidsLabeled T="3">true</voidsLabeled>
                <!-- Size. -->
                <geomScale T="12">0.25</geomScale>
                <!-- Relative tolerance. -->
                <geomTol T="12">1.0E-10</geomTol>
                <!-- Object type -->
                <type T="0">solid</type>
              </GeomNative>
            </GeomObject>
          </GeomObjectList>
          <GeomFeatureList tag="feature" name="GeomFeatureList" created="1681400365582">
            <!-- User comments -->
            <entityComments T="0"></entityComments>
            <!-- Created by -->
            <entityAuthor T="0"></entityAuthor>
          </GeomFeatureList>
        </GeomFeature>
        <WorkPlaneFeature op="WorkPlane" tag="wp6" name="Work Plane 4" created="1681402054891" modified="1724695318607">
          <!-- User comments -->
          <entityComments T="0"></entityComments>
          <!-- Created by -->
          <entityAuthor T="0"></entityAuthor>
          <!-- Updated by -->
          <entityModifiedBy T="0"></entityModifiedBy>
          <!-- Key containing all property values -->
          <key T="0">true[deg]geomattrgeomattrlevelplanetypequickquickplanexyquickoffsettypedistanceoffsetcoordinatenamezquickz0.0csplanetypequickquickoriginglobalquickaxisnaturaldispl0.0|0.0|rot0.0uniteonrepairtoltypeauto</key>
          <!-- Unique identifier -->
          <id T="5">134</id>
          <!-- Current feature status -->
          <status T="101">BUILT</status>
          <!-- Status of last build operation -->
          <buildStatus T="101">BUILT</buildStatus>
          <!-- Contribute to -->
          <propertyValue T="30" value="none" name="p:contributeto" ReferenceContainerList="/geom/geom1/selection" CompositeIndex="1"></propertyValue>
          <!-- Last build time -->
          <propertyValue T="30" value="3" name="p:buildtime"></propertyValue>
          <!-- Show -->
          <propertyValue T="30" value="on" name="p:buildinfox"></propertyValue>
          <!-- Built with -->
          <propertyValue T="30" value="COMSOL 6.2.0.415 (win64)|2024-08-26T20:01:44.039746900" name="p:buildinfo"></propertyValue>
          <!-- Offset vertex -->
          <propertyValue T="30" name="p:offsetvertex">
            <Selection selection="LocalGeomObjectSelection" selType="OBJECTDIM">
              <base dim="0" geom="/geom/geom1"/>
            </Selection>
          </propertyValue>
          <!-- Planar face -->
          <propertyValue T="30" name="p:face">
            <Selection selection="LocalGeomObjectSelection" selType="OBJECTDIM">
              <base dim="2" geom="/geom/geom1"/>
            </Selection>
          </propertyValue>
          <!-- Planar curved edge -->
          <propertyValue T="30" name="p:planaredge">
            <Selection selection="LocalGeomObjectSelection" selType="OBJECTDIM">
              <base dim="1" geom="/geom/geom1"/>
            </Selection>
          </propertyValue>
          <!-- Straight edge -->
          <propertyValue T="30" name="p:edge">
            <Selection selection="LocalGeomObjectSelection" selType="OBJECTDIM">
              <base dim="1" geom="/geom/geom1"/>
            </Selection>
          </propertyValue>
          <!-- Face adjacent to edge -->
          <propertyValue T="30" name="p:adjface">
            <Selection selection="LocalGeomObjectSelection" selType="OBJECTDIM">
              <base dim="2" geom="/geom/geom1"/>
            </Selection>
          </propertyValue>
          <!-- Circular edge -->
          <propertyValue T="30" name="p:circedge">
            <Selection selection="LocalGeomObjectSelection" selType="OBJECTDIM">
              <base dim="1" geom="/geom/geom1"/>
            </Selection>
          </propertyValue>
          <!-- Vertex -->
          <propertyValue T="30" name="p:circvertex">
            <Selection selection="LocalGeomObjectSelection" selType="OBJECTDIM">
              <base dim="0" geom="/geom/geom1"/>
            </Selection>
          </propertyValue>
          <!-- Vertex -->
          <propertyValue T="30" name="p:normalvertex">
            <Selection selection="LocalGeomObjectSelection" selType="OBJECTDIM">
              <base dim="0" geom="/geom/geom1"/>
            </Selection>
          </propertyValue>
          <!-- First vertex -->
          <propertyValue T="30" name="p:vertex1">
            <Selection selection="LocalGeomObjectSelection" selType="OBJECTDIM">
              <base dim="0" geom="/geom/geom1"/>
            </Selection>
          </propertyValue>
          <!-- Second vertex -->
          <propertyValue T="30" name="p:vertex2">
            <Selection selection="LocalGeomObjectSelection" selType="OBJECTDIM">
              <base dim="0" geom="/geom/geom1"/>
            </Selection>
          </propertyValue>
          <!-- Third vertex -->
          <propertyValue T="30" name="p:vertex3">
            <Selection selection="LocalGeomObjectSelection" selType="OBJECTDIM">
              <base dim="0" geom="/geom/geom1"/>
            </Selection>
          </propertyValue>
          <!-- Take work plane from -->
          <propertyValue T="30" value="this" name="p:workplanesrc" CompositeIndex="1"></propertyValue>
          <!-- Work plane to transform -->
          <propertyValue T="30" value="xyplane" name="p:workplane" CompositeIndex="1"></propertyValue>
          <!-- Axis -->
          <propertyValue T="30" value="0 0 1" valueMatrix="1|3,'0','0','1'" name="p:transaxis"></propertyValue>
          <!-- Axis -->
          <propertyValue T="30" value="0 0 1" valueMatrix="1|3,'0','0','1'" name="p:transax3"></propertyValue>
          <!-- Axis -->
          <propertyValue T="30" value="0 0" valueMatrix="1|2,'0','0'" name="p:transax2"></propertyValue>
          <!-- Straight edge -->
          <propertyValue T="30" name="p:transedge">
            <Selection selection="LocalGeomObjectSelection" selType="OBJECTDIM">
              <base dim="1" geom="/geom/geom1"/>
            </Selection>
          </propertyValue>
          <!-- Vertex for origin -->
          <propertyValue T="30" name="p:originvertex">
            <Selection selection="LocalGeomObjectSelection" selType="OBJECTDIM">
              <base dim="0" geom="/geom/geom1"/>
            </Selection>
          </propertyValue>
          <!-- Vertex for axis -->
          <propertyValue T="30" name="p:axisvertex">
            <Selection selection="LocalGeomObjectSelection" selType="OBJECTDIM">
              <base dim="0" geom="/geom/geom1"/>
            </Selection>
          </propertyValue>
          <!-- Unite objects -->
          <propertyValue T="30" value="on" name="p:unite"></propertyValue>
          <!-- Absolute repair tolerance -->
          <propertyValue T="30" value="2.0E-7" name="p:absrepairtol"></propertyValue>
          <!-- View work plane geometry in 3D -->
          <propertyValue T="30" value="off" name="p:workplane3d"></propertyValue>
          <!-- Show work plane in instances -->
          <propertyValue T="30" name="p:showworkplane">null</propertyValue>
          <!-- Work plane matrix at last build -->
          <propertyValue T="30" valueMatrix="3|3,'0','1','0'|3,'0','0','1'|3,'0','0','0'" name="p:buildwpmatrix"></propertyValue>
          <cacheTag T="11">-3073209425531551341</cacheTag>
          <extraAssocIDs T="7">{186,0,-13835986,-1278924002}</extraAssocIDs>
          <consumers T="3">true</consumers>
          <sequence2DKey T="11">4750549948495163028</sequence2DKey>
          <NodeDefaultValues>46,'p:selresult','p:selresultshow','p:color','p:customcolor','p:selplaneshow','p:cumselkey','p:geomattr','p:geomattrlevel','p:planetype','p:quickplane','p:quickoffsettype','p:offsetcoordinatename','p:quickx','p:quicky','p:quickz','p:offsettype','p:offset','p:reverse','p:angle','p:circpoint','p:circoffset','p:normalvector','p:normalpoint','p:normalcoord','p:genpoints','p:transdispl','p:transspecify','p:transaxistype','p:transrot','p:transeulerang','p:csplanetype','p:quickorigin','p:quickaxis','p:displ','p:rot','p:showcoordsys','p:origin','p:faceparallelaxis','p:edgeparallelorigin','p:edgeparallelaxis','p:repairtoltype','p:repairtol','p:showcoincident','p:showintersection','p:showprojection','p:extrainputkey'</NodeDefaultValues>
          <GeomObjectList tag="geom" created="1681402054892">
            <GeomObject tag="wp6.fil1" name="Work_plane 1" created="1682077130893">
              <!-- Node status -->
              <entityFlags T="51">NORETAG</entityFlags>
              <!-- User comments -->
              <entityComments T="0"></entityComments>
              <!-- Created by -->
              <entityAuthor T="0"></entityAuthor>
              <assocID T="6">134,0,-715537329,-946787077</assocID>
              <consumer T="50">/geom/geom1/feature/ext5</consumer>
              <GeomNative tag="geomnative" created="1724695304039">
                <!-- Space dimension. -->
                <spaceDim T="5">3</spaceDim>
                <!-- Number of entities. -->
                <numEntities T="6">8,8,1,0</numEntities>
                <!-- Number of entities for mesh control. -->
                <numEntitiesMesh T="6">8,8,1,0</numEntitiesMesh>
                <!-- Number of finite void regions. -->
                <numFiniteVoids T="5">0</numFiniteVoids>
                <!-- Void regions are labeled. -->
                <voidsLabeled T="3">true</voidsLabeled>
                <!-- Size. -->
                <geomScale T="12">0.1</geomScale>
                <!-- Relative tolerance. -->
                <geomTol T="12">1.0E-10</geomTol>
                <!-- Object type -->
                <type T="0">surface</type>
              </GeomNative>
            </GeomObject>
          </GeomObjectList>
          <GeomFeatureList tag="feature" name="GeomFeatureList" created="1681402054892">
            <!-- User comments -->
            <entityComments T="0"></entityComments>
            <!-- Created by -->
            <entityAuthor T="0"></entityAuthor>
          </GeomFeatureList>
          <GeomSequence tag="sequence2D" name="Plane Geometry" created="1681402054893" modified="1724695318607">
            <!-- Node status -->
            <entityFlags T="51">NOREMOVE|NORETAG|NODEACTIVATE</entityFlags>
            <!-- User comments -->
            <entityComments T="0"></entityComments>
            <!-- Created by -->
            <entityAuthor T="0"></entityAuthor>
            <!-- Updated by -->
            <entityModifiedBy T="0"></entityModifiedBy>
            <angularUnit T="0">deg</angularUnit>
            <current T="50">/geom/geom1/feature/wp6/sequence2D/feature/fil1</current>
            <!-- Geometry kernel -->
            <geomrep T="0">comsol</geomrep>
            <hasFinalize T="3">false</hasFinalize>
            <lastBuiltFeature T="50">/geom/geom1/feature/wp6/sequence2D/feature/fil1</lastBuiltFeature>
            <lengthUnit T="0">mm</lengthUnit>
            <sdim T="5">2</sdim>
            <!-- Geometry sequence type -->
            <sequenceType T="103">WORK_PLANE</sequenceType>
            <sketchStatus T="3">true</sketchStatus>
            <!-- Whether the final geometry is built -->
            <finGeomBuilt T="3">true</finGeomBuilt>
            <GeomFeatureList tag="feature" name="GeomFeatureList" created="1681402054893">
              <!-- User comments -->
              <entityComments T="0"></entityComments>
              <!-- Created by -->
              <entityAuthor T="0"></entityAuthor>
              <GeomFeature op="Rectangle" tag="r1" name="Rectangle 1" created="1682077114545">
                <!-- User comments -->
                <entityComments T="0"></entityComments>
                <!-- Created by -->
                <entityAuthor T="0"></entityAuthor>
                <!-- Key containing all property values -->
                <key T="0">true[deg]geomattrgeomattrlevelposconstroff|off|pos-0.1|-0.1|x-0.1y-0.1rotconstroffrot0.0typesolidbasecornerlayerlayerleftofflayerrightofflayerbottomonlayertopofflx0.2ly0.2sizeconstroff|off|size0.2|0.2|</key>
                <!-- Unique identifier -->
                <id T="5">185</id>
                <!-- Current feature status -->
                <status T="101">BUILT</status>
                <!-- Status of last build operation -->
                <buildStatus T="101">BUILT</buildStatus>
                <!-- Contribute to -->
                <propertyValue T="30" value="none" name="p:contributeto" ReferenceContainerList="/geom/geom1/feature/wp6/sequence2D/selection" CompositeIndex="1"></propertyValue>
                <!-- Position -->
                <propertyValue T="30" valueMatrix="1|2,'-0.1','-0.1'" name="p:pos"></propertyValue>
                <!-- x -->
                <propertyValue T="30" value="-0.1" name="p:x"></propertyValue>
                <!-- y -->
                <propertyValue T="30" value="-0.1" name="p:y"></propertyValue>
                <!-- Width -->
                <propertyValue T="30" value="0.2" name="p:lx"></propertyValue>
                <!-- Height -->
                <propertyValue T="30" value="0.2" name="p:ly"></propertyValue>
                <!-- Size -->
                <propertyValue T="30" valueMatrix="1|2,'0.2','0.2'" name="p:size"></propertyValue>
                <assocConfig T="9">[({0,3}),({1,2}),({0,1}),({3,2})],[({3}),({1}),({0}),({2})],[],[(),(),(),(),({1})]</assocConfig>
                <cacheTag T="11">8330837320182901521</cacheTag>
                <consumers T="3">true</consumers>
                <NodeDefaultValues>25,'p:selresult','p:selresultshow','p:color','p:customcolor','p:geomattr','p:geomattrlevel','p:buildtime','p:buildinfox','p:buildinfo','p:posconstr','p:rotconstr','p:rot','p:type','p:base','p:layerold','p:layername','p:layer','p:layerleft','p:layerright','p:layerbottom','p:layertop','p:sizeconstr','p:arrowdispl','p:labelpos','p:arrowint'</NodeDefaultValues>
                <GeomObjectList tag="geom" created="1682077114546">
                  <GeomObject tag="r1(1)" name="Rectangle[geometry]" created="1682077114549">
                    <!-- Node status -->
                    <entityFlags T="51">NORETAG</entityFlags>
                    <!-- User comments -->
                    <entityComments T="0"></entityComments>
                    <!-- Created by -->
                    <entityAuthor T="0"></entityAuthor>
                    <assocID T="6">185,0,1939674215,-802088428</assocID>
                    <consumer T="50">/geom/geom1/feature/wp6/sequence2D/feature/fil1</consumer>
                    <GeomNative tag="geomnative" created="1682077114549">
                      <!-- Space dimension. -->
                      <spaceDim T="5">2</spaceDim>
                      <!-- Number of entities. -->
                      <numEntities T="6">4,4,1</numEntities>
                      <!-- Number of entities for mesh control. -->
                      <numEntitiesMesh T="6">4,4,1</numEntitiesMesh>
                      <!-- Number of finite void regions. -->
                      <numFiniteVoids T="5">0</numFiniteVoids>
                      <!-- Void regions are labeled. -->
                      <voidsLabeled T="3">true</voidsLabeled>
                      <!-- Size. -->
                      <geomScale T="12">0.1</geomScale>
                      <!-- Relative tolerance. -->
                      <geomTol T="12">1.0E-10</geomTol>
                      <!-- Object type -->
                      <type T="0">solid</type>
                      <!-- Use old edge parameterization version -->
                      <oldEdgeParVer T="3">true</oldEdgeParVer>
                    </GeomNative>
                    <SketchObject tag="sketchObject" created="1682077114549">
                      <assocID T="6">185,-1,1939674215,-802088428</assocID>
                    </SketchObject>
                  </GeomObject>
                </GeomObjectList>
                <GeomFeatureList tag="feature" name="GeomFeatureList" created="1682077114546">
                  <!-- User comments -->
                  <entityComments T="0"></entityComments>
                  <!-- Created by -->
                  <entityAuthor T="0"></entityAuthor>
                </GeomFeatureList>
              </GeomFeature>
              <GeomFeature op="Fillet" tag="fil1" name="Fillet 1" created="1682077118102">
                <!-- User comments -->
                <entityComments T="0"></entityComments>
                <!-- Created by -->
                <entityAuthor T="0"></entityAuthor>
                <!-- Key containing all property values -->
                <key T="0">true[deg]geomattrgeomattrlevelpointOBJECTDIM[r1(1)][0]{1,2,3,4}radiusconstronradius0.05</key>
                <!-- Unique identifier -->
                <id T="5">186</id>
                <!-- Current feature status -->
                <status T="101">BUILT</status>
                <!-- Status of last build operation -->
                <buildStatus T="101">BUILT</buildStatus>
                <!-- Contribute to -->
                <propertyValue T="30" value="none" name="p:contributeto" ReferenceContainerList="/geom/geom1/feature/wp6/sequence2D/selection" CompositeIndex="1"></propertyValue>
                <!-- Select in sketch -->
                <propertyValue T="30" value="on" name="p:selectinsketch"></propertyValue>
                <!-- Vertices to fillet -->
                <propertyValue T="30" name="p:point">
                  <Selection selection="LocalGeomObjectSelection" selType="OBJECTDIM">
                    <base dim="0" geom="/geom/geom1/feature/wp6/sequence2D"/>
                    <object flags="13" geom="/geom/geom1/feature/wp6/sequence2D/feature/r1/geom/r1(1)" entities="5,1,2,3,4" assocId="{185,0,1939674215,-802088428}"/>
                  </Selection>
                </propertyValue>
                <!-- Vertices to fillet -->
                <propertyValue T="30" name="p:pointinsketch">
                  <Selection selection="LocalGeomObjectSelection" selType="OBJECTDIM">
                    <base dim="0" geom="/geom/geom1/feature/wp6/sequence2D"/>
                    <object flags="13" geom="/geom/geom1/feature/wp6/sequence2D/feature/r1/geom/r1(1)/sketchObject" entities="6,1,2,3,4" assocId="{185,-1,1939674215,-802088428}"/>
                  </Selection>
                </propertyValue>
                <!-- Radius -->
                <propertyValue T="30" value="0.05" name="p:radius"></propertyValue>
                <cacheTag T="11">-59425104559426209</cacheTag>
                <consumers T="3">true</consumers>
                <NodeDefaultValues>11,'p:selresult','p:selresultshow','p:color','p:customcolor','p:cumselkey','p:geomattr','p:geomattrlevel','p:buildtime','p:buildinfox','p:buildinfo','p:radiusconstr'</NodeDefaultValues>
                <GeomObjectList tag="geom" created="1682077118103">
                  <GeomObject tag="fil1(1)" name="Fillet" created="1682077127765">
                    <!-- Node status -->
                    <entityFlags T="51">NORETAG</entityFlags>
                    <!-- User comments -->
                    <entityComments T="0"></entityComments>
                    <!-- Created by -->
                    <entityAuthor T="0"></entityAuthor>
                    <assocID T="6">186,0,-13835986,-1278924002</assocID>
                    <GeomNative tag="geomnative" created="1682077127765">
                      <!-- Space dimension. -->
                      <spaceDim T="5">2</spaceDim>
                      <!-- Number of entities. -->
                      <numEntities T="6">8,8,1</numEntities>
                      <!-- Number of entities for mesh control. -->
                      <numEntitiesMesh T="6">8,8,1</numEntitiesMesh>
                      <!-- Number of finite void regions. -->
                      <numFiniteVoids T="5">0</numFiniteVoids>
                      <!-- Geometry exists. -->
                      <existing T="3">true</existing>
                      <!-- Void regions are labeled. -->
                      <voidsLabeled T="3">true</voidsLabeled>
                      <!-- Size. -->
                      <geomScale T="12">0.1</geomScale>
                      <!-- Relative tolerance. -->
                      <geomTol T="12">1.0E-10</geomTol>
                      <!-- Object type -->
                      <type T="0">solid</type>
                      <!-- Geom object -->
                      <geom T="52" class="GEOMETRY" resource="geometry7.mphbin" id="c145fe7762f93dd6" fileid="2236adc84a459a2b"/>
                      <!-- Use old edge parameterization version -->
                      <oldEdgeParVer T="3">true</oldEdgeParVer>
                    </GeomNative>
                  </GeomObject>
                </GeomObjectList>
                <GeomFeatureList tag="feature" name="GeomFeatureList" created="1682077118103">
                  <!-- User comments -->
                  <entityComments T="0"></entityComments>
                  <!-- Created by -->
                  <entityAuthor T="0"></entityAuthor>
                </GeomFeatureList>
              </GeomFeature>
            </GeomFeatureList>
            <GeomObjectSelectionFeatureList tag="selection" name="Cumulative Selections" created="1681402054893">
              <!-- User comments -->
              <entityComments T="0"></entityComments>
              <!-- Created by -->
              <entityAuthor T="0"></entityAuthor>
            </GeomObjectSelectionFeatureList>
            <NodeGroupList tag="nodeGroup" name="NodeGroupList" created="1681402054893">
              <!-- User comments -->
              <entityComments T="0"></entityComments>
              <!-- Created by -->
              <entityAuthor T="0"></entityAuthor>
            </NodeGroupList>
            <GeomAttributeList tag="attribute" name="Attributes" created="1681402054893">
              <!-- User comments -->
              <entityComments T="0"></entityComments>
              <!-- Created by -->
              <entityAuthor T="0"></entityAuthor>
              <GeomAttribute op="Construction" tag="construction" name="Construction_geometry" created="1681402054893">
                <!-- Node status -->
                <entityFlags T="51">NOREMOVE|NORETAG|NODEACTIVATE|HIDDEN</entityFlags>
                <!-- User comments -->
                <entityComments T="0"></entityComments>
                <!-- Created by -->
                <entityAuthor T="0"></entityAuthor>
              </GeomAttribute>
            </GeomAttributeList>
            <SketchSnapshotDataList tag="sketchsnapshot" name="SketchSnapshotDataList" created="1681402083999">
              <!-- User comments -->
              <entityComments T="0"></entityComments>
              <!-- Created by -->
              <entityAuthor T="0"></entityAuthor>
              <SketchSnapshotData tag="t185" created="1682077114549">
                <stringNames T="0">operationid</stringNames>
                <stringNames T="0">featureLabel</stringNames>
                <stringNames T="0">linexprerror</stringNames>
                <stringNames T="0">type</stringNames>
                <stringNames T="0">base</stringNames>
                <stringNames T="0">xtext</stringNames>
                <stringNames T="0">ytext</stringNames>
                <stringValues T="0">Rectangle</stringValues>
                <stringValues T="0">Rectangle 1</stringValues>
                <stringValues T="0"></stringValues>
                <stringValues T="0">solid</stringValues>
                <stringValues T="0">corner</stringValues>
                <stringValues T="0">0.2</stringValues>
                <stringValues T="0">0.2</stringValues>
                <doubleNames T="0">sf</doubleNames>
                <doubleNames T="0">rot</doubleNames>
                <doubleValues T="12">0.017453292519943295</doubleValues>
                <doubleValues T="12">0.0</doubleValues>
                <doubleArrNames T="0">pos</doubleArrNames>
                <doubleArrNames T="0">size</doubleArrNames>
                <doubleArrNames T="0">arrowdispl</doubleArrNames>
                <doubleArrNames T="0">labelpos</doubleArrNames>
                <doubleArrValues T="13">-0.1,-0.1</doubleArrValues>
                <doubleArrValues T="13">0.2,0.2</doubleArrValues>
                <doubleArrValues T="13">NaN,NaN</doubleArrValues>
                <doubleArrValues T="13">0.5,0.5</doubleArrValues>
                <intNames T="0">featureid</intNames>
                <intNames T="0">parentid</intNames>
                <intNames T="0">rotConstr</intNames>
                <intValues T="5">185</intValues>
                <intValues T="5">-1</intValues>
                <intValues T="5">0</intValues>
                <intArrNames T="0">posConstr</intArrNames>
                <intArrNames T="0">sizeConstr</intArrNames>
                <intArrNames T="0">arrowint</intArrNames>
                <intArrValues T="6">0,0</intArrValues>
                <intArrValues T="6">0,0</intArrValues>
                <intArrValues T="6">1,1</intArrValues>
                <boolNames T="0">featureactive</boolNames>
                <boolNames T="0">inbuildstate</boolNames>
                <boolNames T="0">dead</boolNames>
                <boolValues T="3">true</boolValues>
                <boolValues T="3">true</boolValues>
                <boolValues T="3">false</boolValues>
              </SketchSnapshotData>
              <SketchSnapshotData tag="t186" created="1682077127765">
                <stringNames T="0">operationid</stringNames>
                <stringNames T="0">featureLabel</stringNames>
                <stringNames T="0">linexprerror</stringNames>
                <stringNames T="0">text</stringNames>
                <stringValues T="0">Fillet</stringValues>
                <stringValues T="0">Fillet 1</stringValues>
                <stringValues T="0"></stringValues>
                <stringValues T="0">0.05</stringValues>
                <doubleNames T="0">radius</doubleNames>
                <doubleValues T="12">0.05</doubleValues>
                <intNames T="0">featureid</intNames>
                <intNames T="0">parentid</intNames>
                <intNames T="0">radiusConstr</intNames>
                <intValues T="5">186</intValues>
                <intValues T="5">-1</intValues>
                <intValues T="5">1</intValues>
                <intMatNames T="0">point</intMatNames>
                <intMatValues T="7">{0},{0,0,0,0},{0,1,2,3},{185,0,1939674215,-802088428}</intMatValues>
                <boolNames T="0">featureactive</boolNames>
                <boolNames T="0">inbuildstate</boolNames>
                <boolValues T="3">true</boolValues>
                <boolValues T="3">true</boolValues>
              </SketchSnapshotData>
            </SketchSnapshotDataList>
          </GeomSequence>
          <GeomObjectList tag="importedGeom" name="GeomObjectList" created="1681402084001">
            <!-- User comments -->
            <entityComments T="0"></entityComments>
            <!-- Created by -->
            <entityAuthor T="0"></entityAuthor>
            <GeomObject tag="obj0" name="Work_plane" created="1724695304039">
              <!-- Node status -->
              <entityFlags T="51">NORETAG</entityFlags>
              <!-- User comments -->
              <entityComments T="0"></entityComments>
              <!-- Created by -->
              <entityAuthor T="0"></entityAuthor>
              <GeomNative tag="geomnative" created="1724695304039">
                <!-- Space dimension. -->
                <spaceDim T="5">2</spaceDim>
                <!-- Number of entities. -->
                <numEntities T="6">8,8,1</numEntities>
                <!-- Number of entities for mesh control. -->
                <numEntitiesMesh T="6">8,8,1</numEntitiesMesh>
                <!-- Number of finite void regions. -->
                <numFiniteVoids T="5">0</numFiniteVoids>
                <!-- Geometry exists. -->
                <existing T="3">true</existing>
                <!-- Void regions are labeled. -->
                <voidsLabeled T="3">true</voidsLabeled>
                <!-- Size. -->
                <geomScale T="12">0.1</geomScale>
                <!-- Relative tolerance. -->
                <geomTol T="12">1.0E-10</geomTol>
                <!-- Object type -->
                <type T="0">solid</type>
                <!-- Geom object -->
                <geom T="52" class="GEOMETRY" resource="geometry7.mphbin" id="c145fe7762f93dd6" fileid="2236adc84a459a2b"/>
              </GeomNative>
            </GeomObject>
          </GeomObjectList>
        </WorkPlaneFeature>
        <GeomFeature op="Extrude" tag="ext5" name="Extrude 5" created="1681402112554" modified="1724695318607">
          <!-- User comments -->
          <entityComments T="0"></entityComments>
          <!-- Created by -->
          <entityAuthor T="0"></entityAuthor>
          <!-- Updated by -->
          <entityModifiedBy T="0"></entityModifiedBy>
          <!-- Key containing all property values -->
          <key T="0">true[deg]propagateselongeomattrgeomattrlevelextrudefromworkplaneworkplanewp6inputOBJECT[wp6]inputhandlingunitedesignbooloffspecifydistancesdistance0.037500000000000006|reverseoffincludeinputoncrossfacesonscale1.0|1.0|displ0.0|0.0|twist0.0|</key>
          <!-- Unique identifier -->
          <id T="5">138</id>
          <!-- Current feature status -->
          <status T="101">BUILT</status>
          <!-- Status of last build operation -->
          <buildStatus T="101">BUILT</buildStatus>
          <!-- Contribute to -->
          <propertyValue T="30" value="none" name="p:contributeto" ReferenceContainerList="/geom/geom1/selection" CompositeIndex="1"></propertyValue>
          <!-- Last build time -->
          <propertyValue T="30" value="4" name="p:buildtime"></propertyValue>
          <!-- Show -->
          <propertyValue T="30" value="on" name="p:buildinfox"></propertyValue>
          <!-- Built with -->
          <propertyValue T="30" value="COMSOL 6.2.0.415 (win64)|2024-08-26T20:01:44.045720700" name="p:buildinfo"></propertyValue>
          <!-- Work plane -->
          <propertyValue T="30" value="none" name="p:workplane" Reference="/geom/geom1/feature/wp6" CompositeIndex="0"></propertyValue>
          <!-- Input objects -->
          <propertyValue T="30" name="p:input">
            <Selection selection="LocalGeomObjectSelection" selType="OBJECT">
              <base geom="/geom/geom1"/>
              <object flags="12" feature="/geom/geom1/feature/wp6" assocId="{134,0,-715537329,-946787077}"/>
            </Selection>
          </propertyValue>
          <!-- Input faces -->
          <propertyValue T="30" name="p:inputface">
            <Selection selection="LocalGeomObjectSelection" selType="OBJECTDIM">
              <base dim="2" geom="/geom/geom1"/>
            </Selection>
          </propertyValue>
          <!-- Distances -->
          <propertyValue T="30" valueMatrix="1|1,'h_p * h_t'" name="p:distance"></propertyValue>
          <!-- Vertices to extrude to -->
          <propertyValue T="30" name="p:vertex">
            <Selection selection="LocalGeomObjectSelection" selType="OBJECTDIM">
              <base dim="0" geom="/geom/geom1"/>
            </Selection>
          </propertyValue>
          <cacheTag T="11">-5561092642267311812</cacheTag>
          <extraAssocIDs T="7">{134,0,-715537329,-946787077}</extraAssocIDs>
          <consumers T="3">true</consumers>
          <NodeDefaultValues>26,'p:selresult','p:selresultshow','p:color','p:customcolor','p:cumselkey','p:propagatesel','p:geomattr','p:geomattrlevel','p:extrudefrom','p:inputhandling','p:designbool','p:specify','p:distanceexcelfilename','p:distanceexcelsheet','p:distanceexcelrange','p:distanceexcelincludeheaders','p:distanceexcelseparateunits','p:distanceexceloverwrite','p:distanceexcelcalculatedvalues','p:reverse','p:includeinput','p:crossfaces','p:scale','p:displ','p:twist','p:baseid'</NodeDefaultValues>
          <GeomObjectList tag="geom" created="1681402112554">
            <GeomObject tag="ext5(1)" name="Extrude" created="1681402118905" modified="1724695318607">
              <!-- Node status -->
              <entityFlags T="51">NORETAG</entityFlags>
              <!-- User comments -->
              <entityComments T="0"></entityComments>
              <!-- Created by -->
              <entityAuthor T="0"></entityAuthor>
              <!-- Updated by -->
              <entityModifiedBy T="0"></entityModifiedBy>
              <assocID T="6">138,1,-1294792780,-1517160906</assocID>
              <GeomNative tag="geomnative" created="1724695304045">
                <!-- Space dimension. -->
                <spaceDim T="5">3</spaceDim>
                <!-- Number of entities. -->
                <numEntities T="6">16,24,10,1</numEntities>
                <!-- Number of entities for mesh control. -->
                <numEntitiesMesh T="6">16,24,10,1</numEntitiesMesh>
                <!-- Number of finite void regions. -->
                <numFiniteVoids T="5">0</numFiniteVoids>
                <!-- Geometry exists. -->
                <existing T="3">true</existing>
                <!-- Void regions are labeled. -->
                <voidsLabeled T="3">true</voidsLabeled>
                <!-- Size. -->
                <geomScale T="12">0.1</geomScale>
                <!-- Relative tolerance. -->
                <geomTol T="12">1.0E-10</geomTol>
                <!-- Object type -->
                <type T="0">solid</type>
                <!-- Geom object -->
                <geom T="52" class="GEOMETRY" resource="geometry4.mphbin" id="18d32ae70dd79b11" fileid="41007866fcaf43b3"/>
              </GeomNative>
            </GeomObject>
          </GeomObjectList>
          <GeomFeatureList tag="feature" name="GeomFeatureList" created="1681402112554">
            <!-- User comments -->
            <entityComments T="0"></entityComments>
            <!-- Created by -->
            <entityAuthor T="0"></entityAuthor>
          </GeomFeatureList>
        </GeomFeature>
        <WorkPlaneFeature op="WorkPlane" tag="wp8" name="Work Plane 8" created="1682205900614" modified="1724695318607">
          <!-- User comments -->
          <entityComments T="0"></entityComments>
          <!-- Created by -->
          <entityAuthor T="0"></entityAuthor>
          <!-- Updated by -->
          <entityModifiedBy T="0"></entityModifiedBy>
          <!-- Key containing all property values -->
          <key T="0">true[deg]geomattrgeomattrlevelplanetypequickquickplanexyquickoffsettypedistanceoffsetcoordinatenamezquickz0.0csplanetypequickquickoriginglobalquickaxisnaturaldispl0.0|0.0|rot0.0uniteonrepairtoltypeauto</key>
          <!-- Unique identifier -->
          <id T="5">191</id>
          <!-- Current feature status -->
          <status T="101">BUILT</status>
          <!-- Status of last build operation -->
          <buildStatus T="101">BUILT</buildStatus>
          <!-- Contribute to -->
          <propertyValue T="30" value="none" name="p:contributeto" ReferenceContainerList="/geom/geom1/selection" CompositeIndex="1"></propertyValue>
          <!-- Last build time -->
          <propertyValue T="30" value="2" name="p:buildtime"></propertyValue>
          <!-- Show -->
          <propertyValue T="30" value="on" name="p:buildinfox"></propertyValue>
          <!-- Built with -->
          <propertyValue T="30" value="COMSOL 6.2.0.415 (win64)|2024-08-26T20:01:44.050698500" name="p:buildinfo"></propertyValue>
          <!-- Offset vertex -->
          <propertyValue T="30" name="p:offsetvertex">
            <Selection selection="LocalGeomObjectSelection" selType="OBJECTDIM">
              <base dim="0" geom="/geom/geom1"/>
            </Selection>
          </propertyValue>
          <!-- Planar face -->
          <propertyValue T="30" name="p:face">
            <Selection selection="LocalGeomObjectSelection" selType="OBJECTDIM">
              <base dim="2" geom="/geom/geom1"/>
            </Selection>
          </propertyValue>
          <!-- Planar curved edge -->
          <propertyValue T="30" name="p:planaredge">
            <Selection selection="LocalGeomObjectSelection" selType="OBJECTDIM">
              <base dim="1" geom="/geom/geom1"/>
            </Selection>
          </propertyValue>
          <!-- Straight edge -->
          <propertyValue T="30" name="p:edge">
            <Selection selection="LocalGeomObjectSelection" selType="OBJECTDIM">
              <base dim="1" geom="/geom/geom1"/>
            </Selection>
          </propertyValue>
          <!-- Face adjacent to edge -->
          <propertyValue T="30" name="p:adjface">
            <Selection selection="LocalGeomObjectSelection" selType="OBJECTDIM">
              <base dim="2" geom="/geom/geom1"/>
            </Selection>
          </propertyValue>
          <!-- Circular edge -->
          <propertyValue T="30" name="p:circedge">
            <Selection selection="LocalGeomObjectSelection" selType="OBJECTDIM">
              <base dim="1" geom="/geom/geom1"/>
            </Selection>
          </propertyValue>
          <!-- Vertex -->
          <propertyValue T="30" name="p:circvertex">
            <Selection selection="LocalGeomObjectSelection" selType="OBJECTDIM">
              <base dim="0" geom="/geom/geom1"/>
            </Selection>
          </propertyValue>
          <!-- Vertex -->
          <propertyValue T="30" name="p:normalvertex">
            <Selection selection="LocalGeomObjectSelection" selType="OBJECTDIM">
              <base dim="0" geom="/geom/geom1"/>
            </Selection>
          </propertyValue>
          <!-- First vertex -->
          <propertyValue T="30" name="p:vertex1">
            <Selection selection="LocalGeomObjectSelection" selType="OBJECTDIM">
              <base dim="0" geom="/geom/geom1"/>
            </Selection>
          </propertyValue>
          <!-- Second vertex -->
          <propertyValue T="30" name="p:vertex2">
            <Selection selection="LocalGeomObjectSelection" selType="OBJECTDIM">
              <base dim="0" geom="/geom/geom1"/>
            </Selection>
          </propertyValue>
          <!-- Third vertex -->
          <propertyValue T="30" name="p:vertex3">
            <Selection selection="LocalGeomObjectSelection" selType="OBJECTDIM">
              <base dim="0" geom="/geom/geom1"/>
            </Selection>
          </propertyValue>
          <!-- Take work plane from -->
          <propertyValue T="30" value="this" name="p:workplanesrc" CompositeIndex="1"></propertyValue>
          <!-- Work plane to transform -->
          <propertyValue T="30" value="xyplane" name="p:workplane" CompositeIndex="1"></propertyValue>
          <!-- Axis -->
          <propertyValue T="30" value="0 0 1" valueMatrix="1|3,'0','0','1'" name="p:transaxis"></propertyValue>
          <!-- Axis -->
          <propertyValue T="30" value="0 0 1" valueMatrix="1|3,'0','0','1'" name="p:transax3"></propertyValue>
          <!-- Axis -->
          <propertyValue T="30" value="0 0" valueMatrix="1|2,'0','0'" name="p:transax2"></propertyValue>
          <!-- Straight edge -->
          <propertyValue T="30" name="p:transedge">
            <Selection selection="LocalGeomObjectSelection" selType="OBJECTDIM">
              <base dim="1" geom="/geom/geom1"/>
            </Selection>
          </propertyValue>
          <!-- Vertex for origin -->
          <propertyValue T="30" name="p:originvertex">
            <Selection selection="LocalGeomObjectSelection" selType="OBJECTDIM">
              <base dim="0" geom="/geom/geom1"/>
            </Selection>
          </propertyValue>
          <!-- Vertex for axis -->
          <propertyValue T="30" name="p:axisvertex">
            <Selection selection="LocalGeomObjectSelection" selType="OBJECTDIM">
              <base dim="0" geom="/geom/geom1"/>
            </Selection>
          </propertyValue>
          <!-- Unite objects -->
          <propertyValue T="30" value="on" name="p:unite"></propertyValue>
          <!-- Absolute repair tolerance -->
          <propertyValue T="30" value="2.0E-7" name="p:absrepairtol"></propertyValue>
          <!-- View work plane geometry in 3D -->
          <propertyValue T="30" value="off" name="p:workplane3d"></propertyValue>
          <!-- Show work plane in instances -->
          <propertyValue T="30" name="p:showworkplane">null</propertyValue>
          <!-- Work plane matrix at last build -->
          <propertyValue T="30" valueMatrix="3|3,'0','1','0'|3,'0','0','1'|3,'0','0','0'" name="p:buildwpmatrix"></propertyValue>
          <cacheTag T="11">-2669287580316290893</cacheTag>
          <extraAssocIDs T="7">{193,0,1080253420,820592578}</extraAssocIDs>
          <consumers T="3">true</consumers>
          <sequence2DKey T="11">-4566322803385718981</sequence2DKey>
          <NodeDefaultValues>46,'p:selresult','p:selresultshow','p:color','p:customcolor','p:selplaneshow','p:cumselkey','p:geomattr','p:geomattrlevel','p:planetype','p:quickplane','p:quickoffsettype','p:offsetcoordinatename','p:quickx','p:quicky','p:quickz','p:offsettype','p:offset','p:reverse','p:angle','p:circpoint','p:circoffset','p:normalvector','p:normalpoint','p:normalcoord','p:genpoints','p:transdispl','p:transspecify','p:transaxistype','p:transrot','p:transeulerang','p:csplanetype','p:quickorigin','p:quickaxis','p:displ','p:rot','p:showcoordsys','p:origin','p:faceparallelaxis','p:edgeparallelorigin','p:edgeparallelaxis','p:repairtoltype','p:repairtol','p:showcoincident','p:showintersection','p:showprojection','p:extrainputkey'</NodeDefaultValues>
          <GeomObjectList tag="geom" created="1682205900615">
            <GeomObject tag="wp8.fil1" name="Work_plane 1" created="1682205924721">
              <!-- Node status -->
              <entityFlags T="51">NORETAG</entityFlags>
              <!-- User comments -->
              <entityComments T="0"></entityComments>
              <!-- Created by -->
              <entityAuthor T="0"></entityAuthor>
              <assocID T="6">191,0,-621491946,-56320997</assocID>
              <consumer T="50">/geom/geom1/feature/ext8</consumer>
              <GeomNative tag="geomnative" created="1724695304049">
                <!-- Space dimension. -->
                <spaceDim T="5">3</spaceDim>
                <!-- Number of entities. -->
                <numEntities T="6">8,8,1,0</numEntities>
                <!-- Number of entities for mesh control. -->
                <numEntitiesMesh T="6">8,8,1,0</numEntitiesMesh>
                <!-- Number of finite void regions. -->
                <numFiniteVoids T="5">0</numFiniteVoids>
                <!-- Void regions are labeled. -->
                <voidsLabeled T="3">true</voidsLabeled>
                <!-- Size. -->
                <geomScale T="12">0.1</geomScale>
                <!-- Relative tolerance. -->
                <geomTol T="12">1.0E-10</geomTol>
                <!-- Object type -->
                <type T="0">surface</type>
              </GeomNative>
            </GeomObject>
          </GeomObjectList>
          <GeomFeatureList tag="feature" name="GeomFeatureList" created="1682205900615">
            <!-- User comments -->
            <entityComments T="0"></entityComments>
            <!-- Created by -->
            <entityAuthor T="0"></entityAuthor>
          </GeomFeatureList>
          <GeomSequence tag="sequence2D" name="Plane Geometry" created="1682205900616" modified="1724695318607">
            <!-- Node status -->
            <entityFlags T="51">NOREMOVE|NORETAG|NODEACTIVATE</entityFlags>
            <!-- User comments -->
            <entityComments T="0"></entityComments>
            <!-- Created by -->
            <entityAuthor T="0"></entityAuthor>
            <!-- Updated by -->
            <entityModifiedBy T="0"></entityModifiedBy>
            <angularUnit T="0">deg</angularUnit>
            <current T="50">/geom/geom1/feature/wp8/sequence2D/feature/fil1</current>
            <!-- Geometry kernel -->
            <geomrep T="0">comsol</geomrep>
            <hasFinalize T="3">false</hasFinalize>
            <lastBuiltFeature T="50">/geom/geom1/feature/wp8/sequence2D/feature/fil1</lastBuiltFeature>
            <lengthUnit T="0">mm</lengthUnit>
            <sdim T="5">2</sdim>
            <!-- Geometry sequence type -->
            <sequenceType T="103">WORK_PLANE</sequenceType>
            <sketchStatus T="3">true</sketchStatus>
            <!-- Whether the final geometry is built -->
            <finGeomBuilt T="3">true</finGeomBuilt>
            <GeomFeatureList tag="feature" name="GeomFeatureList" created="1682205900616">
              <!-- User comments -->
              <entityComments T="0"></entityComments>
              <!-- Created by -->
              <entityAuthor T="0"></entityAuthor>
              <GeomFeature op="Rectangle" tag="r1" name="Rectangle 1" created="1682205900620">
                <!-- User comments -->
                <entityComments T="0"></entityComments>
                <!-- Created by -->
                <entityAuthor T="0"></entityAuthor>
                <!-- Key containing all property values -->
                <key T="0">true[deg]geomattrgeomattrlevelposconstroff|off|pos-0.1|-0.1|x-0.1y-0.1rotconstroffrot0.0typesolidbasecornerlayerlayerleftofflayerrightofflayerbottomonlayertopofflx0.2ly0.2sizeconstroff|off|size0.2|0.2|</key>
                <!-- Unique identifier -->
                <id T="5">192</id>
                <!-- Current feature status -->
                <status T="101">BUILT</status>
                <!-- Status of last build operation -->
                <buildStatus T="101">BUILT</buildStatus>
                <!-- Contribute to -->
                <propertyValue T="30" value="none" name="p:contributeto" ReferenceContainerList="/geom/geom1/feature/wp8/sequence2D/selection" CompositeIndex="1"></propertyValue>
                <!-- Position -->
                <propertyValue T="30" valueMatrix="1|2,'-0.1','-0.1'" name="p:pos"></propertyValue>
                <!-- x -->
                <propertyValue T="30" value="-0.1" name="p:x"></propertyValue>
                <!-- y -->
                <propertyValue T="30" value="-0.1" name="p:y"></propertyValue>
                <!-- Width -->
                <propertyValue T="30" value="0.2" name="p:lx"></propertyValue>
                <!-- Height -->
                <propertyValue T="30" value="0.2" name="p:ly"></propertyValue>
                <!-- Size -->
                <propertyValue T="30" valueMatrix="1|2,'0.2','0.2'" name="p:size"></propertyValue>
                <assocConfig T="9">[({0,3}),({1,2}),({0,1}),({3,2})],[({3}),({1}),({0}),({2})],[],[(),(),(),(),({1})]</assocConfig>
                <cacheTag T="11">1433941887497536728</cacheTag>
                <consumers T="3">true</consumers>
                <NodeDefaultValues>25,'p:selresult','p:selresultshow','p:color','p:customcolor','p:geomattr','p:geomattrlevel','p:buildtime','p:buildinfox','p:buildinfo','p:posconstr','p:rotconstr','p:rot','p:type','p:base','p:layerold','p:layername','p:layer','p:layerleft','p:layerright','p:layerbottom','p:layertop','p:sizeconstr','p:arrowdispl','p:labelpos','p:arrowint'</NodeDefaultValues>
                <GeomObjectList tag="geom" created="1682205900620">
                  <GeomObject tag="r1(1)" name="Rectangle[geometry]" created="1682205900621">
                    <!-- Node status -->
                    <entityFlags T="51">NORETAG</entityFlags>
                    <!-- User comments -->
                    <entityComments T="0"></entityComments>
                    <!-- Created by -->
                    <entityAuthor T="0"></entityAuthor>
                    <assocID T="6">192,0,333865612,32994267</assocID>
                    <consumer T="50">/geom/geom1/feature/wp8/sequence2D/feature/fil1</consumer>
                    <SketchObject tag="sketchObject" created="1682205900621">
                      <assocID T="6">192,-1,333865612,32994267</assocID>
                    </SketchObject>
                    <GeomNative tag="geomnative" created="1682205924719">
                      <!-- Space dimension. -->
                      <spaceDim T="5">2</spaceDim>
                      <!-- Number of entities. -->
                      <numEntities T="6">4,4,1</numEntities>
                      <!-- Number of entities for mesh control. -->
                      <numEntitiesMesh T="6">4,4,1</numEntitiesMesh>
                      <!-- Number of finite void regions. -->
                      <numFiniteVoids T="5">0</numFiniteVoids>
                      <!-- Void regions are labeled. -->
                      <voidsLabeled T="3">true</voidsLabeled>
                      <!-- Size. -->
                      <geomScale T="12">0.1</geomScale>
                      <!-- Relative tolerance. -->
                      <geomTol T="12">1.0E-10</geomTol>
                      <!-- Object type -->
                      <type T="0">solid</type>
                      <!-- Use old edge parameterization version -->
                      <oldEdgeParVer T="3">true</oldEdgeParVer>
                    </GeomNative>
                  </GeomObject>
                </GeomObjectList>
                <GeomFeatureList tag="feature" name="GeomFeatureList" created="1682205900620">
                  <!-- User comments -->
                  <entityComments T="0"></entityComments>
                  <!-- Created by -->
                  <entityAuthor T="0"></entityAuthor>
                </GeomFeatureList>
              </GeomFeature>
              <GeomFeature op="Fillet" tag="fil1" name="Fillet 1" created="1682205900621">
                <!-- User comments -->
                <entityComments T="0"></entityComments>
                <!-- Created by -->
                <entityAuthor T="0"></entityAuthor>
                <!-- Key containing all property values -->
                <key T="0">true[deg]geomattrgeomattrlevelpointOBJECTDIM[r1(1)][0]{1,2,3,4}radiusconstronradius0.05</key>
                <!-- Unique identifier -->
                <id T="5">193</id>
                <!-- Current feature status -->
                <status T="101">BUILT</status>
                <!-- Status of last build operation -->
                <buildStatus T="101">BUILT</buildStatus>
                <!-- Contribute to -->
                <propertyValue T="30" value="none" name="p:contributeto" ReferenceContainerList="/geom/geom1/feature/wp8/sequence2D/selection" CompositeIndex="1"></propertyValue>
                <!-- Select in sketch -->
                <propertyValue T="30" value="on" name="p:selectinsketch"></propertyValue>
                <!-- Vertices to fillet -->
                <propertyValue T="30" name="p:point">
                  <Selection selection="LocalGeomObjectSelection" selType="OBJECTDIM">
                    <base dim="0" geom="/geom/geom1/feature/wp8/sequence2D"/>
                    <object flags="13" geom="/geom/geom1/feature/wp8/sequence2D/feature/r1/geom/r1(1)" entities="5,1,2,3,4" assocId="{192,0,333865612,32994267}"/>
                  </Selection>
                </propertyValue>
                <!-- Vertices to fillet -->
                <propertyValue T="30" name="p:pointinsketch">
                  <Selection selection="LocalGeomObjectSelection" selType="OBJECTDIM">
                    <base dim="0" geom="/geom/geom1/feature/wp8/sequence2D"/>
                    <object flags="13" geom="/geom/geom1/feature/wp8/sequence2D/feature/r1/geom/r1(1)/sketchObject" entities="6,1,2,3,4" assocId="{192,-1,333865612,32994267}"/>
                  </Selection>
                </propertyValue>
                <!-- Radius -->
                <propertyValue T="30" value="0.05" name="p:radius"></propertyValue>
                <cacheTag T="11">4639653110915189251</cacheTag>
                <consumers T="3">true</consumers>
                <NodeDefaultValues>11,'p:selresult','p:selresultshow','p:color','p:customcolor','p:cumselkey','p:geomattr','p:geomattrlevel','p:buildtime','p:buildinfox','p:buildinfo','p:radiusconstr'</NodeDefaultValues>
                <GeomObjectList tag="geom" created="1682205900621">
                  <GeomObject tag="fil1(1)" name="Fillet" created="1682205924721">
                    <!-- Node status -->
                    <entityFlags T="51">NORETAG</entityFlags>
                    <!-- User comments -->
                    <entityComments T="0"></entityComments>
                    <!-- Created by -->
                    <entityAuthor T="0"></entityAuthor>
                    <assocID T="6">193,0,1080253420,820592578</assocID>
                    <GeomNative tag="geomnative" created="1682205924721">
                      <!-- Space dimension. -->
                      <spaceDim T="5">2</spaceDim>
                      <!-- Number of entities. -->
                      <numEntities T="6">8,8,1</numEntities>
                      <!-- Number of entities for mesh control. -->
                      <numEntitiesMesh T="6">8,8,1</numEntitiesMesh>
                      <!-- Number of finite void regions. -->
                      <numFiniteVoids T="5">0</numFiniteVoids>
                      <!-- Geometry exists. -->
                      <existing T="3">true</existing>
                      <!-- Void regions are labeled. -->
                      <voidsLabeled T="3">true</voidsLabeled>
                      <!-- Size. -->
                      <geomScale T="12">0.1</geomScale>
                      <!-- Relative tolerance. -->
                      <geomTol T="12">1.0E-10</geomTol>
                      <!-- Object type -->
                      <type T="0">solid</type>
                      <!-- Geom object -->
                      <geom T="52" class="GEOMETRY" resource="geometry11.mphbin" id="27c7934e01d527a" fileid="7af9f37f2309a73c"/>
                      <!-- Use old edge parameterization version -->
                      <oldEdgeParVer T="3">true</oldEdgeParVer>
                    </GeomNative>
                  </GeomObject>
                </GeomObjectList>
                <GeomFeatureList tag="feature" name="GeomFeatureList" created="1682205900621">
                  <!-- User comments -->
                  <entityComments T="0"></entityComments>
                  <!-- Created by -->
                  <entityAuthor T="0"></entityAuthor>
                </GeomFeatureList>
              </GeomFeature>
            </GeomFeatureList>
            <GeomObjectSelectionFeatureList tag="selection" name="Cumulative Selections" created="1682205900616">
              <!-- User comments -->
              <entityComments T="0"></entityComments>
              <!-- Created by -->
              <entityAuthor T="0"></entityAuthor>
            </GeomObjectSelectionFeatureList>
            <NodeGroupList tag="nodeGroup" name="NodeGroupList" created="1682205900616">
              <!-- User comments -->
              <entityComments T="0"></entityComments>
              <!-- Created by -->
              <entityAuthor T="0"></entityAuthor>
            </NodeGroupList>
            <GeomAttributeList tag="attribute" name="Attributes" created="1682205900616">
              <!-- User comments -->
              <entityComments T="0"></entityComments>
              <!-- Created by -->
              <entityAuthor T="0"></entityAuthor>
              <GeomAttribute op="Construction" tag="construction" name="Construction_geometry" created="1682205900616">
                <!-- Node status -->
                <entityFlags T="51">NOREMOVE|NORETAG|NODEACTIVATE|HIDDEN</entityFlags>
                <!-- User comments -->
                <entityComments T="0"></entityComments>
                <!-- Created by -->
                <entityAuthor T="0"></entityAuthor>
              </GeomAttribute>
            </GeomAttributeList>
            <SketchSnapshotDataList tag="sketchsnapshot" name="SketchSnapshotDataList" created="1682205924721">
              <!-- User comments -->
              <entityComments T="0"></entityComments>
              <!-- Created by -->
              <entityAuthor T="0"></entityAuthor>
              <SketchSnapshotData tag="t192" created="1682205924721">
                <stringNames T="0">operationid</stringNames>
                <stringNames T="0">featureLabel</stringNames>
                <stringNames T="0">linexprerror</stringNames>
                <stringNames T="0">type</stringNames>
                <stringNames T="0">base</stringNames>
                <stringNames T="0">xtext</stringNames>
                <stringNames T="0">ytext</stringNames>
                <stringValues T="0">Rectangle</stringValues>
                <stringValues T="0">Rectangle 1</stringValues>
                <stringValues T="0"></stringValues>
                <stringValues T="0">solid</stringValues>
                <stringValues T="0">corner</stringValues>
                <stringValues T="0">0.2</stringValues>
                <stringValues T="0">0.2</stringValues>
                <doubleNames T="0">sf</doubleNames>
                <doubleNames T="0">rot</doubleNames>
                <doubleValues T="12">0.017453292519943295</doubleValues>
                <doubleValues T="12">0.0</doubleValues>
                <doubleArrNames T="0">pos</doubleArrNames>
                <doubleArrNames T="0">size</doubleArrNames>
                <doubleArrNames T="0">arrowdispl</doubleArrNames>
                <doubleArrNames T="0">labelpos</doubleArrNames>
                <doubleArrValues T="13">-0.1,-0.1</doubleArrValues>
                <doubleArrValues T="13">0.2,0.2</doubleArrValues>
                <doubleArrValues T="13">NaN,NaN</doubleArrValues>
                <doubleArrValues T="13">0.5,0.5</doubleArrValues>
                <intNames T="0">featureid</intNames>
                <intNames T="0">parentid</intNames>
                <intNames T="0">rotConstr</intNames>
                <intValues T="5">192</intValues>
                <intValues T="5">-1</intValues>
                <intValues T="5">0</intValues>
                <intArrNames T="0">posConstr</intArrNames>
                <intArrNames T="0">sizeConstr</intArrNames>
                <intArrNames T="0">arrowint</intArrNames>
                <intArrValues T="6">0,0</intArrValues>
                <intArrValues T="6">0,0</intArrValues>
                <intArrValues T="6">1,1</intArrValues>
                <boolNames T="0">featureactive</boolNames>
                <boolNames T="0">inbuildstate</boolNames>
                <boolNames T="0">dead</boolNames>
                <boolValues T="3">true</boolValues>
                <boolValues T="3">true</boolValues>
                <boolValues T="3">false</boolValues>
              </SketchSnapshotData>
              <SketchSnapshotData tag="t193" created="1682205924721">
                <stringNames T="0">operationid</stringNames>
                <stringNames T="0">featureLabel</stringNames>
                <stringNames T="0">linexprerror</stringNames>
                <stringNames T="0">text</stringNames>
                <stringValues T="0">Fillet</stringValues>
                <stringValues T="0">Fillet 1</stringValues>
                <stringValues T="0"></stringValues>
                <stringValues T="0">0.05</stringValues>
                <doubleNames T="0">radius</doubleNames>
                <doubleValues T="12">0.05</doubleValues>
                <intNames T="0">featureid</intNames>
                <intNames T="0">parentid</intNames>
                <intNames T="0">radiusConstr</intNames>
                <intValues T="5">193</intValues>
                <intValues T="5">-1</intValues>
                <intValues T="5">1</intValues>
                <intMatNames T="0">point</intMatNames>
                <intMatValues T="7">{0},{0,0,0,0},{0,1,2,3},{192,0,333865612,32994267}</intMatValues>
                <boolNames T="0">featureactive</boolNames>
                <boolNames T="0">inbuildstate</boolNames>
                <boolValues T="3">true</boolValues>
                <boolValues T="3">true</boolValues>
              </SketchSnapshotData>
            </SketchSnapshotDataList>
          </GeomSequence>
          <GeomObjectList tag="importedGeom" name="GeomObjectList" created="1682205924721">
            <!-- User comments -->
            <entityComments T="0"></entityComments>
            <!-- Created by -->
            <entityAuthor T="0"></entityAuthor>
            <GeomObject tag="obj0" name="Work_plane" created="1724695304049">
              <!-- Node status -->
              <entityFlags T="51">NORETAG</entityFlags>
              <!-- User comments -->
              <entityComments T="0"></entityComments>
              <!-- Created by -->
              <entityAuthor T="0"></entityAuthor>
              <GeomNative tag="geomnative" created="1724695304049">
                <!-- Space dimension. -->
                <spaceDim T="5">2</spaceDim>
                <!-- Number of entities. -->
                <numEntities T="6">8,8,1</numEntities>
                <!-- Number of entities for mesh control. -->
                <numEntitiesMesh T="6">8,8,1</numEntitiesMesh>
                <!-- Number of finite void regions. -->
                <numFiniteVoids T="5">0</numFiniteVoids>
                <!-- Geometry exists. -->
                <existing T="3">true</existing>
                <!-- Void regions are labeled. -->
                <voidsLabeled T="3">true</voidsLabeled>
                <!-- Size. -->
                <geomScale T="12">0.1</geomScale>
                <!-- Relative tolerance. -->
                <geomTol T="12">1.0E-10</geomTol>
                <!-- Object type -->
                <type T="0">solid</type>
                <!-- Geom object -->
                <geom T="52" class="GEOMETRY" resource="geometry11.mphbin" id="27c7934e01d527a" fileid="7af9f37f2309a73c"/>
              </GeomNative>
            </GeomObject>
          </GeomObjectList>
        </WorkPlaneFeature>
        <GeomFeature op="Extrude" tag="ext8" name="Extrude 8" created="1682205984199" modified="1724695318607">
          <!-- User comments -->
          <entityComments T="0"></entityComments>
          <!-- Created by -->
          <entityAuthor T="0"></entityAuthor>
          <!-- Updated by -->
          <entityModifiedBy T="0"></entityModifiedBy>
          <!-- Key containing all property values -->
          <key T="0">true[deg]propagateselongeomattrgeomattrlevelextrudefromworkplaneworkplanewp8inputOBJECT[wp8]inputhandlingunitedesignbooloffspecifydistancesdistance0.05|reverseoffincludeinputoncrossfacesonscale1.0|1.0|displ0.0|0.0|twist0.0|</key>
          <!-- Unique identifier -->
          <id T="5">195</id>
          <!-- Current feature status -->
          <status T="101">BUILT</status>
          <!-- Status of last build operation -->
          <buildStatus T="101">BUILT</buildStatus>
          <!-- Contribute to -->
          <propertyValue T="30" value="none" name="p:contributeto" ReferenceContainerList="/geom/geom1/selection" CompositeIndex="1"></propertyValue>
          <!-- Last build time -->
          <propertyValue T="30" value="5" name="p:buildtime"></propertyValue>
          <!-- Show -->
          <propertyValue T="30" value="on" name="p:buildinfox"></propertyValue>
          <!-- Built with -->
          <propertyValue T="30" value="COMSOL 6.2.0.415 (win64)|2024-08-26T20:01:44.056673300" name="p:buildinfo"></propertyValue>
          <!-- Work plane -->
          <propertyValue T="30" value="none" name="p:workplane" Reference="/geom/geom1/feature/wp8" CompositeIndex="0"></propertyValue>
          <!-- Input objects -->
          <propertyValue T="30" name="p:input">
            <Selection selection="LocalGeomObjectSelection" selType="OBJECT">
              <base geom="/geom/geom1"/>
              <object flags="12" feature="/geom/geom1/feature/wp8" assocId="{191,0,-621491946,-56320997}"/>
            </Selection>
          </propertyValue>
          <!-- Input faces -->
          <propertyValue T="30" name="p:inputface">
            <Selection selection="LocalGeomObjectSelection" selType="OBJECTDIM">
              <base dim="2" geom="/geom/geom1"/>
            </Selection>
          </propertyValue>
          <!-- Distances -->
          <propertyValue T="30" valueMatrix="1|1,'h_p * 1'" name="p:distance"></propertyValue>
          <!-- Vertices to extrude to -->
          <propertyValue T="30" name="p:vertex">
            <Selection selection="LocalGeomObjectSelection" selType="OBJECTDIM">
              <base dim="0" geom="/geom/geom1"/>
            </Selection>
          </propertyValue>
          <cacheTag T="11">-572923855158609227</cacheTag>
          <extraAssocIDs T="7">{191,0,-621491946,-56320997}</extraAssocIDs>
          <consumers T="3">true</consumers>
          <NodeDefaultValues>26,'p:selresult','p:selresultshow','p:color','p:customcolor','p:cumselkey','p:propagatesel','p:geomattr','p:geomattrlevel','p:extrudefrom','p:inputhandling','p:designbool','p:specify','p:distanceexcelfilename','p:distanceexcelsheet','p:distanceexcelrange','p:distanceexcelincludeheaders','p:distanceexcelseparateunits','p:distanceexceloverwrite','p:distanceexcelcalculatedvalues','p:reverse','p:includeinput','p:crossfaces','p:scale','p:displ','p:twist','p:baseid'</NodeDefaultValues>
          <GeomObjectList tag="geom" created="1682205984199">
            <GeomObject tag="ext8(1)" name="Extrude" created="1682206005075" modified="1724657244749">
              <!-- Node status -->
              <entityFlags T="51">NORETAG</entityFlags>
              <!-- User comments -->
              <entityComments T="0"></entityComments>
              <!-- Created by -->
              <entityAuthor T="0"></entityAuthor>
              <!-- Updated by -->
              <entityModifiedBy T="0"></entityModifiedBy>
              <assocID T="6">195,1,-133394230,14688175</assocID>
              <GeomNative tag="geomnative" created="1724695304056">
                <!-- Space dimension. -->
                <spaceDim T="5">3</spaceDim>
                <!-- Number of entities. -->
                <numEntities T="6">16,24,10,1</numEntities>
                <!-- Number of entities for mesh control. -->
                <numEntitiesMesh T="6">16,24,10,1</numEntitiesMesh>
                <!-- Number of finite void regions. -->
                <numFiniteVoids T="5">0</numFiniteVoids>
                <!-- Geometry exists. -->
                <existing T="3">true</existing>
                <!-- Void regions are labeled. -->
                <voidsLabeled T="3">true</voidsLabeled>
                <!-- Size. -->
                <geomScale T="12">0.1</geomScale>
                <!-- Relative tolerance. -->
                <geomTol T="12">1.0E-10</geomTol>
                <!-- Object type -->
                <type T="0">solid</type>
                <!-- Geom object -->
                <geom T="52" class="GEOMETRY" resource="geometry12.mphbin" id="1ec9ba018a08e42a" fileid="e9a6c7db454471f7"/>
              </GeomNative>
            </GeomObject>
          </GeomObjectList>
          <GeomFeatureList tag="feature" name="GeomFeatureList" created="1682205984200">
            <!-- User comments -->
            <entityComments T="0"></entityComments>
            <!-- Created by -->
            <entityAuthor T="0"></entityAuthor>
          </GeomFeatureList>
        </GeomFeature>
        <GeomFeature op="Difference" tag="dif2" name="Difference 2" created="1675861177968" modified="1724695318607">
          <!-- User comments -->
          <entityComments T="0"></entityComments>
          <!-- Created by -->
          <entityAuthor T="0"></entityAuthor>
          <!-- Updated by -->
          <entityModifiedBy T="0"></entityModifiedBy>
          <!-- Key containing all property values -->
          <key T="0">true[deg]propagateselongeomattrgeomattrlevelinputOBJECT[ext4]input2OBJECT[ext2]keepaddoffkeepsubtractoffintbndonfacenoneedgenonepointnonerepairtoltypeautokeeplowerdimoffgeomrepcomsoldesignbooloff</key>
          <!-- Unique identifier -->
          <id T="5">9</id>
          <!-- Current feature status -->
          <status T="101">BUILT</status>
          <!-- Status of last build operation -->
          <buildStatus T="101">BUILT</buildStatus>
          <!-- Contribute to -->
          <propertyValue T="30" value="none" name="p:contributeto" ReferenceContainerList="/geom/geom1/selection" CompositeIndex="1"></propertyValue>
          <!-- Last build time -->
          <propertyValue T="30" value="36" name="p:buildtime"></propertyValue>
          <!-- Show -->
          <propertyValue T="30" value="on" name="p:buildinfox"></propertyValue>
          <!-- Built with -->
          <propertyValue T="30" value="COMSOL 6.2.0.415 (win64)|2024-08-26T20:01:44.093510200" name="p:buildinfo"></propertyValue>
          <!-- Objects to add -->
          <propertyValue T="30" name="p:input">
            <Selection selection="LocalGeomObjectSelection" selType="OBJECT">
              <base geom="/geom/geom1"/>
              <object flags="12" feature="/geom/geom1/feature/ext4" assocId="{85,1,859319670,1892428088}"/>
            </Selection>
          </propertyValue>
          <!-- Objects to subtract -->
          <propertyValue T="30" name="p:input2">
            <Selection selection="LocalGeomObjectSelection" selType="OBJECT">
              <base geom="/geom/geom1"/>
              <object flags="12" feature="/geom/geom1/feature/ext2" assocId="{43,1,2073957982,1319869704}"/>
            </Selection>
          </propertyValue>
          <!-- Absolute repair tolerance -->
          <propertyValue T="30" value="2.5E-7" name="p:absrepairtol"></propertyValue>
          <cacheTag T="11">-9200577751072427985</cacheTag>
          <consumers T="3">true</consumers>
          <NodeDefaultValues>19,'p:selresult','p:selresultshow','p:color','p:customcolor','p:cumselkey','p:propagatesel','p:geomattr','p:geomattrlevel','p:keepadd','p:keepsubtract','p:intbnd','p:face','p:edge','p:point','p:repairtoltype','p:repairtol','p:keeplowerdim','p:geomrep','p:designbool'</NodeDefaultValues>
          <GeomObjectList tag="geom" created="1675861177968">
            <GeomObject tag="dif2(1)" name="Difference" created="1675861198404" modified="1724657244749">
              <!-- Node status -->
              <entityFlags T="51">NORETAG</entityFlags>
              <!-- User comments -->
              <entityComments T="0"></entityComments>
              <!-- Created by -->
              <entityAuthor T="0"></entityAuthor>
              <!-- Updated by -->
              <entityModifiedBy T="0"></entityModifiedBy>
              <assocID T="6">9,0,-2142176440,1160166083</assocID>
              <GeomNative tag="geomnative" created="1724695304093">
                <!-- Space dimension. -->
                <spaceDim T="5">3</spaceDim>
                <!-- Number of entities. -->
                <numEntities T="6">64,96,36,1</numEntities>
                <!-- Number of entities for mesh control. -->
                <numEntitiesMesh T="6">64,96,36,1</numEntitiesMesh>
                <!-- Number of finite void regions. -->
                <numFiniteVoids T="5">0</numFiniteVoids>
                <!-- Geometry exists. -->
                <existing T="3">true</existing>
                <!-- Void regions are labeled. -->
                <voidsLabeled T="3">true</voidsLabeled>
                <!-- Size. -->
                <geomScale T="12">0.25</geomScale>
                <!-- Relative tolerance. -->
                <geomTol T="12">1.0E-10</geomTol>
                <!-- Object type -->
                <type T="0">solid</type>
                <!-- Geom object -->
                <geom T="52" class="GEOMETRY" resource="geometry16.mphbin" id="42b63e62b698bdf1" fileid="620230322efe296e"/>
              </GeomNative>
            </GeomObject>
          </GeomObjectList>
          <GeomFeatureList tag="feature" name="GeomFeatureList" created="1675861177968">
            <!-- User comments -->
            <entityComments T="0"></entityComments>
            <!-- Created by -->
            <entityAuthor T="0"></entityAuthor>
          </GeomFeatureList>
        </GeomFeature>
        <WorkPlaneFeature op="WorkPlane" tag="wp7" name="Work Plane 7" created="1682077260994" modified="1682707025495">
          <!-- Node status -->
          <entityFlags T="51">DISABLED</entityFlags>
          <!-- User comments -->
          <entityComments T="0"></entityComments>
          <!-- Created by -->
          <entityAuthor T="0"></entityAuthor>
          <!-- Updated by -->
          <entityModifiedBy T="0"></entityModifiedBy>
          <!-- Key containing all property values -->
          <key T="0">[notactive]</key>
          <!-- Unique identifier -->
          <id T="5">187</id>
          <!-- Current feature status -->
          <status T="101">BUILT</status>
          <!-- Status of last build operation -->
          <buildStatus T="101">BUILT</buildStatus>
          <!-- Contribute to -->
          <propertyValue T="30" value="none" name="p:contributeto" ReferenceContainerList="/geom/geom1/selection" CompositeIndex="1"></propertyValue>
          <!-- Offset vertex -->
          <propertyValue T="30" name="p:offsetvertex">
            <Selection selection="LocalGeomObjectSelection" selType="OBJECTDIM">
              <base dim="0" geom="/geom/geom1"/>
            </Selection>
          </propertyValue>
          <!-- Planar face -->
          <propertyValue T="30" name="p:face">
            <Selection selection="LocalGeomObjectSelection" selType="OBJECTDIM">
              <base dim="2" geom="/geom/geom1"/>
            </Selection>
          </propertyValue>
          <!-- Planar curved edge -->
          <propertyValue T="30" name="p:planaredge">
            <Selection selection="LocalGeomObjectSelection" selType="OBJECTDIM">
              <base dim="1" geom="/geom/geom1"/>
            </Selection>
          </propertyValue>
          <!-- Straight edge -->
          <propertyValue T="30" name="p:edge">
            <Selection selection="LocalGeomObjectSelection" selType="OBJECTDIM">
              <base dim="1" geom="/geom/geom1"/>
            </Selection>
          </propertyValue>
          <!-- Face adjacent to edge -->
          <propertyValue T="30" name="p:adjface">
            <Selection selection="LocalGeomObjectSelection" selType="OBJECTDIM">
              <base dim="2" geom="/geom/geom1"/>
            </Selection>
          </propertyValue>
          <!-- Circular edge -->
          <propertyValue T="30" name="p:circedge">
            <Selection selection="LocalGeomObjectSelection" selType="OBJECTDIM">
              <base dim="1" geom="/geom/geom1"/>
            </Selection>
          </propertyValue>
          <!-- Vertex -->
          <propertyValue T="30" name="p:circvertex">
            <Selection selection="LocalGeomObjectSelection" selType="OBJECTDIM">
              <base dim="0" geom="/geom/geom1"/>
            </Selection>
          </propertyValue>
          <!-- Vertex -->
          <propertyValue T="30" name="p:normalvertex">
            <Selection selection="LocalGeomObjectSelection" selType="OBJECTDIM">
              <base dim="0" geom="/geom/geom1"/>
            </Selection>
          </propertyValue>
          <!-- First vertex -->
          <propertyValue T="30" name="p:vertex1">
            <Selection selection="LocalGeomObjectSelection" selType="OBJECTDIM">
              <base dim="0" geom="/geom/geom1"/>
            </Selection>
          </propertyValue>
          <!-- Second vertex -->
          <propertyValue T="30" name="p:vertex2">
            <Selection selection="LocalGeomObjectSelection" selType="OBJECTDIM">
              <base dim="0" geom="/geom/geom1"/>
            </Selection>
          </propertyValue>
          <!-- Third vertex -->
          <propertyValue T="30" name="p:vertex3">
            <Selection selection="LocalGeomObjectSelection" selType="OBJECTDIM">
              <base dim="0" geom="/geom/geom1"/>
            </Selection>
          </propertyValue>
          <!-- Take work plane from -->
          <propertyValue T="30" value="this" name="p:workplanesrc" CompositeIndex="1"></propertyValue>
          <!-- Work plane to transform -->
          <propertyValue T="30" value="xyplane" name="p:workplane" CompositeIndex="1"></propertyValue>
          <!-- Axis -->
          <propertyValue T="30" value="0 0 1" valueMatrix="1|3,'0','0','1'" name="p:transaxis"></propertyValue>
          <!-- Axis -->
          <propertyValue T="30" value="0 0 1" valueMatrix="1|3,'0','0','1'" name="p:transax3"></propertyValue>
          <!-- Axis -->
          <propertyValue T="30" value="0 0" valueMatrix="1|2,'0','0'" name="p:transax2"></propertyValue>
          <!-- Straight edge -->
          <propertyValue T="30" name="p:transedge">
            <Selection selection="LocalGeomObjectSelection" selType="OBJECTDIM">
              <base dim="1" geom="/geom/geom1"/>
            </Selection>
          </propertyValue>
          <!-- Vertex for origin -->
          <propertyValue T="30" name="p:originvertex">
            <Selection selection="LocalGeomObjectSelection" selType="OBJECTDIM">
              <base dim="0" geom="/geom/geom1"/>
            </Selection>
          </propertyValue>
          <!-- Vertex for axis -->
          <propertyValue T="30" name="p:axisvertex">
            <Selection selection="LocalGeomObjectSelection" selType="OBJECTDIM">
              <base dim="0" geom="/geom/geom1"/>
            </Selection>
          </propertyValue>
          <!-- Unite objects -->
          <propertyValue T="30" value="on" name="p:unite"></propertyValue>
          <!-- View work plane geometry in 3D -->
          <propertyValue T="30" value="off" name="p:workplane3d"></propertyValue>
          <!-- Show work plane in instances -->
          <propertyValue T="30" name="p:showworkplane">null</propertyValue>
          <!-- Work plane matrix at last build -->
          <propertyValue T="30" valueMatrix="3|3,'0','1','0'|3,'0','0','1'|3,'0','0','0'" name="p:buildwpmatrix"></propertyValue>
          <cacheTag T="11">8011417182879200953</cacheTag>
          <extraAssocIDs T="7">{197,0,-647909109,-1838486232}</extraAssocIDs>
          <consumers T="3">true</consumers>
          <NodeDefaultValues>50,'p:selresult','p:selresultshow','p:color','p:customcolor','p:selplaneshow','p:cumselkey','p:geomattr','p:geomattrlevel','p:buildtime','p:buildinfox','p:buildinfo','p:planetype','p:quickplane','p:quickoffsettype','p:offsetcoordinatename','p:quickx','p:quicky','p:quickz','p:offsettype','p:offset','p:reverse','p:angle','p:circpoint','p:circoffset','p:normalvector','p:normalpoint','p:normalcoord','p:genpoints','p:transdispl','p:transspecify','p:transaxistype','p:transrot','p:transeulerang','p:csplanetype','p:quickorigin','p:quickaxis','p:displ','p:rot','p:showcoordsys','p:origin','p:faceparallelaxis','p:edgeparallelorigin','p:edgeparallelaxis','p:repairtoltype','p:repairtol','p:absrepairtol','p:showcoincident','p:showintersection','p:showprojection','p:extrainputkey'</NodeDefaultValues>
          <GeomObjectList tag="geom" created="1682077260995">
            <GeomObject tag="wp7.r1" name="Work_plane 1" created="1682524513370" modified="1682707120824">
              <!-- Node status -->
              <entityFlags T="51">DISABLED|NORETAG</entityFlags>
              <!-- User comments -->
              <entityComments T="0"></entityComments>
              <!-- Created by -->
              <entityAuthor T="0"></entityAuthor>
              <!-- Updated by -->
              <entityModifiedBy T="0"></entityModifiedBy>
              <assocID T="6">187,0,-515749775,-863619517</assocID>
              <GeomNative tag="geomnative" created="1682706765519">
                <!-- Space dimension. -->
                <spaceDim T="5">3</spaceDim>
                <!-- Number of entities. -->
                <numEntities T="6">4,4,1,0</numEntities>
                <!-- Number of entities for mesh control. -->
                <numEntitiesMesh T="6">4,4,1,0</numEntitiesMesh>
                <!-- Number of finite void regions. -->
                <numFiniteVoids T="5">0</numFiniteVoids>
                <!-- Void regions are labeled. -->
                <voidsLabeled T="3">true</voidsLabeled>
                <!-- Size. -->
                <geomScale T="12">0.25</geomScale>
                <!-- Relative tolerance. -->
                <geomTol T="12">1.0E-10</geomTol>
                <!-- Object type -->
                <type T="0">surface</type>
                <!-- Use old edge parameterization version -->
                <oldEdgeParVer T="3">true</oldEdgeParVer>
              </GeomNative>
            </GeomObject>
          </GeomObjectList>
          <GeomFeatureList tag="feature" name="GeomFeatureList" created="1682077260995">
            <!-- User comments -->
            <entityComments T="0"></entityComments>
            <!-- Created by -->
            <entityAuthor T="0"></entityAuthor>
          </GeomFeatureList>
          <GeomSequence tag="sequence2D" name="Plane Geometry" created="1682077260996" modified="1682707025495">
            <!-- Node status -->
            <entityFlags T="51">NOREMOVE|NORETAG|NODEACTIVATE</entityFlags>
            <!-- User comments -->
            <entityComments T="0"></entityComments>
            <!-- Created by -->
            <entityAuthor T="0"></entityAuthor>
            <!-- Updated by -->
            <entityModifiedBy T="0"></entityModifiedBy>
            <angularUnit T="0">deg</angularUnit>
            <current T="50">/geom/geom1/feature/wp7/sequence2D/feature/r1</current>
            <!-- Geometry kernel -->
            <geomrep T="0">comsol</geomrep>
            <hasFinalize T="3">false</hasFinalize>
            <lastBuiltFeature T="50">/geom/geom1/feature/wp7/sequence2D/feature/r1</lastBuiltFeature>
            <lengthUnit T="0">mm</lengthUnit>
            <sdim T="5">2</sdim>
            <!-- Geometry sequence type -->
            <sequenceType T="103">WORK_PLANE</sequenceType>
            <sketchStatus T="3">true</sketchStatus>
            <!-- Whether the final geometry is built -->
            <finGeomBuilt T="3">true</finGeomBuilt>
            <GeomFeatureList tag="feature" name="GeomFeatureList" created="1682077260996">
              <!-- User comments -->
              <entityComments T="0"></entityComments>
              <!-- Created by -->
              <entityAuthor T="0"></entityAuthor>
              <GeomFeature op="Polygon" tag="pol1" name="Polygon 1" created="1682077280739" modified="1682524776474">
                <!-- Node status -->
                <entityFlags T="51">DISABLED</entityFlags>
                <!-- User comments -->
                <entityComments T="0"></entityComments>
                <!-- Created by -->
                <entityAuthor T="0"></entityAuthor>
                <!-- Updated by -->
                <entityModifiedBy T="0"></entityModifiedBy>
                <!-- Key containing all property values -->
                <key T="0">[notactive]</key>
                <!-- Unique identifier -->
                <id T="5">188</id>
                <!-- Current feature status -->
                <status T="101">BUILT</status>
                <!-- Status of last build operation -->
                <buildStatus T="101">BUILT</buildStatus>
                <!-- Contribute to -->
                <propertyValue T="30" value="none" name="p:contributeto" ReferenceContainerList="/geom/geom1/feature/wp7/sequence2D/selection" CompositeIndex="1"></propertyValue>
                <!-- Data source -->
                <propertyValue T="30" value="table" name="p:source"></propertyValue>
                <!-- Data points -->
                <propertyValue T="30" valueMatrix="7|2,'-0.25','0'|2,'0','0'|2,'0','0.25'|2,'0.25','0.25'|2,'0.25','-0.25'|2,'-0.25','-0.25'|2,'-0.25','0'" name="p:table"></propertyValue>
                <!-- #x0 -->
                <propertyValue T="30" value="" valueMatrix="1|0" name="p:x"></propertyValue>
                <!-- #x1 -->
                <propertyValue T="30" value="" valueMatrix="1|0" name="p:y"></propertyValue>
                <!-- Segment IDs -->
                <propertyValue T="30" valueMatrix="1|6,'1','2','3','4','5','6'" name="p:segid"></propertyValue>
                <!-- Valid vertex coordinates -->
                <propertyValue T="30" valueMatrix="7|2,'-0.25','0'|2,'0','0'|2,'0','0.25'|2,'0.25','0.25'|2,'0.25','-0.25'|2,'-0.25','-0.25'|2,'-0.25','0'" name="p:segvtxvalid"></propertyValue>
                <cacheTag T="11">-6784202852986150821</cacheTag>
                <consumers T="3">true</consumers>
                <NodeDefaultValues>38,'p:selresult','p:selresultshow','p:color','p:customcolor','p:geomattr','p:geomattrlevel','p:buildtime','p:buildinfox','p:buildinfo','p:type','p:tableconstr','p:filename','p:rebuild','p:tableexcelfilename','p:tableexcelsheet','p:tableexcelrange','p:tableexcelincludeheaders','p:tableexcelseparateunits','p:tableexceloverwrite','p:tableexcelcalculatedvalues','p:x_vector_method','p:x_vector_start','p:x_vector_stop','p:x_vector_step','p:x_vector_numvalues','p:x_vector_function','p:x_vector_interval','p:x_vector_freqperdec','p:y_vector_method','p:y_vector_start','p:y_vector_stop','p:y_vector_step','p:y_vector_numvalues','p:y_vector_function','p:y_vector_interval','p:y_vector_freqperdec','p:addedrowidx','p:addedrow'</NodeDefaultValues>
                <GeomObjectList tag="geom" created="1682077280740">
                  <GeomObject tag="pol1(1)" name="Polygon" created="1682077280745" modified="1682524864296">
                    <!-- Node status -->
                    <entityFlags T="51">DISABLED|NORETAG</entityFlags>
                    <!-- User comments -->
                    <entityComments T="0"></entityComments>
                    <!-- Created by -->
                    <entityAuthor T="0"></entityAuthor>
                    <!-- Updated by -->
                    <entityModifiedBy T="0"></entityModifiedBy>
                    <assocID T="6">188,0,789332407,92732181</assocID>
                    <GeomNative tag="geomnative" created="1682077280745" modified="1682524864296">
                      <!-- Updated by -->
                      <entityModifiedBy T="0"></entityModifiedBy>
                      <!-- Space dimension. -->
                      <spaceDim T="5">2</spaceDim>
                      <!-- Number of entities. -->
                      <numEntities T="6">6,6,1</numEntities>
                      <!-- Number of entities for mesh control. -->
                      <numEntitiesMesh T="6">6,6,1</numEntitiesMesh>
                      <!-- Number of finite void regions. -->
                      <numFiniteVoids T="5">0</numFiniteVoids>
                      <!-- Void regions are labeled. -->
                      <voidsLabeled T="3">true</voidsLabeled>
                      <!-- Size. -->
                      <geomScale T="12">0.25</geomScale>
                      <!-- Relative tolerance. -->
                      <geomTol T="12">1.0E-10</geomTol>
                      <!-- Object type -->
                      <type T="0">solid</type>
                      <!-- Use old edge parameterization version -->
                      <oldEdgeParVer T="3">true</oldEdgeParVer>
                    </GeomNative>
                    <SketchObject tag="sketchObject" created="1682077280745">
                      <assocID T="6">188,-1,789332407,92732181</assocID>
                    </SketchObject>
                  </GeomObject>
                </GeomObjectList>
                <GeomFeatureList tag="feature" name="GeomFeatureList" created="1682077280740">
                  <!-- User comments -->
                  <entityComments T="0"></entityComments>
                  <!-- Created by -->
                  <entityAuthor T="0"></entityAuthor>
                </GeomFeatureList>
                <GeomObjectList tag="importedGeom" name="GeomObjectList" created="1682077280745">
                  <!-- User comments -->
                  <entityComments T="0"></entityComments>
                  <!-- Created by -->
                  <entityAuthor T="0"></entityAuthor>
                </GeomObjectList>
              </GeomFeature>
              <GeomFeature op="Rectangle" tag="r1" name="Rectangle 1" created="1682524477709">
                <!-- User comments -->
                <entityComments T="0"></entityComments>
                <!-- Created by -->
                <entityAuthor T="0"></entityAuthor>
                <!-- Key containing all property values -->
                <key T="0">true[deg]geomattrgeomattrlevelposconstroff|off|pos0.0|-0.25|x0.0y-0.25rotconstroffrot0.0typesolidbasecornerlayerlayerleftofflayerrightofflayerbottomonlayertopofflx0.25ly0.5sizeconstroff|off|size0.25|0.5|</key>
                <!-- Unique identifier -->
                <id T="5">197</id>
                <!-- Current feature status -->
                <status T="101">BUILT</status>
                <!-- Status of last build operation -->
                <buildStatus T="101">BUILT</buildStatus>
                <!-- Contribute to -->
                <propertyValue T="30" value="none" name="p:contributeto" ReferenceContainerList="/geom/geom1/feature/wp7/sequence2D/selection" CompositeIndex="1"></propertyValue>
                <!-- Position -->
                <propertyValue T="30" valueMatrix="1|2,'0','-0.25'" name="p:pos"></propertyValue>
                <!-- y -->
                <propertyValue T="30" value="-0.25" name="p:y"></propertyValue>
                <!-- Width -->
                <propertyValue T="30" value="0.25" name="p:lx"></propertyValue>
                <!-- Height -->
                <propertyValue T="30" value="0.5" name="p:ly"></propertyValue>
                <!-- Size -->
                <propertyValue T="30" valueMatrix="1|2,'0.25','0.5'" name="p:size"></propertyValue>
                <assocConfig T="9">[({0,3}),({1,2}),({0,1}),({3,2})],[({3}),({1}),({0}),({2})],[],[(),(),(),(),({1})]</assocConfig>
                <cacheTag T="11">-2782748433108468187</cacheTag>
                <consumers T="3">true</consumers>
                <NodeDefaultValues>26,'p:selresult','p:selresultshow','p:color','p:customcolor','p:geomattr','p:geomattrlevel','p:buildtime','p:buildinfox','p:buildinfo','p:posconstr','p:x','p:rotconstr','p:rot','p:type','p:base','p:layerold','p:layername','p:layer','p:layerleft','p:layerright','p:layerbottom','p:layertop','p:sizeconstr','p:arrowdispl','p:labelpos','p:arrowint'</NodeDefaultValues>
                <GeomObjectList tag="geom" created="1682524477710">
                  <GeomObject tag="r1(1)" name="Rectangle[geometry]" created="1682524477714">
                    <!-- Node status -->
                    <entityFlags T="51">NORETAG</entityFlags>
                    <!-- User comments -->
                    <entityComments T="0"></entityComments>
                    <!-- Created by -->
                    <entityAuthor T="0"></entityAuthor>
                    <assocID T="6">197,0,-647909109,-1838486232</assocID>
                    <GeomNative tag="geomnative" created="1682524513368">
                      <!-- Space dimension. -->
                      <spaceDim T="5">2</spaceDim>
                      <!-- Number of entities. -->
                      <numEntities T="6">4,4,1</numEntities>
                      <!-- Number of entities for mesh control. -->
                      <numEntitiesMesh T="6">4,4,1</numEntitiesMesh>
                      <!-- Number of finite void regions. -->
                      <numFiniteVoids T="5">0</numFiniteVoids>
                      <!-- Geometry exists. -->
                      <existing T="3">true</existing>
                      <!-- Void regions are labeled. -->
                      <voidsLabeled T="3">true</voidsLabeled>
                      <!-- Size. -->
                      <geomScale T="12">0.25</geomScale>
                      <!-- Relative tolerance. -->
                      <geomTol T="12">1.0E-10</geomTol>
                      <!-- Object type -->
                      <type T="0">solid</type>
                      <!-- Geom object -->
                      <geom T="52" class="GEOMETRY" resource="geometry8.mphbin" id="1a4e5dad12d75748" fileid="c778effac3445ce7"/>
                      <!-- Use old edge parameterization version -->
                      <oldEdgeParVer T="3">true</oldEdgeParVer>
                    </GeomNative>
                    <SketchObject tag="sketchObject" created="1682524477715">
                      <assocID T="6">197,-1,-647909109,-1838486232</assocID>
                    </SketchObject>
                  </GeomObject>
                </GeomObjectList>
                <GeomFeatureList tag="feature" name="GeomFeatureList" created="1682524477710">
                  <!-- User comments -->
                  <entityComments T="0"></entityComments>
                  <!-- Created by -->
                  <entityAuthor T="0"></entityAuthor>
                </GeomFeatureList>
              </GeomFeature>
            </GeomFeatureList>
            <GeomObjectSelectionFeatureList tag="selection" name="Cumulative Selections" created="1682077260998">
              <!-- User comments -->
              <entityComments T="0"></entityComments>
              <!-- Created by -->
              <entityAuthor T="0"></entityAuthor>
            </GeomObjectSelectionFeatureList>
            <NodeGroupList tag="nodeGroup" name="NodeGroupList" created="1682077260998">
              <!-- User comments -->
              <entityComments T="0"></entityComments>
              <!-- Created by -->
              <entityAuthor T="0"></entityAuthor>
            </NodeGroupList>
            <GeomAttributeList tag="attribute" name="Attributes" created="1682077260998">
              <!-- User comments -->
              <entityComments T="0"></entityComments>
              <!-- Created by -->
              <entityAuthor T="0"></entityAuthor>
              <GeomAttribute op="Construction" tag="construction" name="Construction_geometry" created="1682077260998">
                <!-- Node status -->
                <entityFlags T="51">NOREMOVE|NORETAG|NODEACTIVATE|HIDDEN</entityFlags>
                <!-- User comments -->
                <entityComments T="0"></entityComments>
                <!-- Created by -->
                <entityAuthor T="0"></entityAuthor>
              </GeomAttribute>
            </GeomAttributeList>
            <SketchSnapshotDataList tag="sketchsnapshot" name="SketchSnapshotDataList" created="1682077280745">
              <!-- User comments -->
              <entityComments T="0"></entityComments>
              <!-- Created by -->
              <entityAuthor T="0"></entityAuthor>
              <SketchSnapshotData tag="t188" created="1682077280745" modified="1682524864296">
                <!-- Updated by -->
                <entityModifiedBy T="0"></entityModifiedBy>
                <stringNames T="0">operationid</stringNames>
                <stringNames T="0">featureLabel</stringNames>
                <stringNames T="0">linexprerror</stringNames>
                <stringNames T="0">source</stringNames>
                <stringValues T="0">Polygon</stringValues>
                <stringValues T="0">Polygon 1</stringValues>
                <stringValues T="0"></stringValues>
                <stringValues T="0">table</stringValues>
                <doubleMatNames T="0">p</doubleMatNames>
                <doubleMatNames T="0">table</doubleMatNames>
                <doubleMatValues T="14">{-0.25,0.0,0.0,0.25,0.25,-0.25,-0.25},{0.0,0.0,0.25,0.25,-0.25,-0.25,0.0}</doubleMatValues>
                <doubleMatValues T="14">{-0.25,0.0},{0.0,0.0},{0.0,0.25},{0.25,0.25},{0.25,-0.25},{-0.25,-0.25},{-0.25,0.0}</doubleMatValues>
                <intNames T="0">featureid</intNames>
                <intNames T="0">parentid</intNames>
                <intNames T="0">closed</intNames>
                <intValues T="5">188</intValues>
                <intValues T="5">-1</intValues>
                <intValues T="5">1</intValues>
                <intArrNames T="0">pConstr</intArrNames>
                <intArrNames T="0">segid</intArrNames>
                <intArrValues T="6">0,0,0,0,0,0,0</intArrValues>
                <intArrValues T="6">1,2,3,4,5,6</intArrValues>
                <boolNames T="0">featureactive</boolNames>
                <boolNames T="0">inbuildstate</boolNames>
                <boolNames T="0">dead</boolNames>
                <boolValues T="3">false</boolValues>
                <boolValues T="3">true</boolValues>
                <boolValues T="3">false</boolValues>
              </SketchSnapshotData>
              <SketchSnapshotData tag="t197" created="1682524477715">
                <stringNames T="0">operationid</stringNames>
                <stringNames T="0">featureLabel</stringNames>
                <stringNames T="0">linexprerror</stringNames>
                <stringNames T="0">type</stringNames>
                <stringNames T="0">base</stringNames>
                <stringNames T="0">xtext</stringNames>
                <stringNames T="0">ytext</stringNames>
                <stringValues T="0">Rectangle</stringValues>
                <stringValues T="0">Rectangle 1</stringValues>
                <stringValues T="0"></stringValues>
                <stringValues T="0">solid</stringValues>
                <stringValues T="0">corner</stringValues>
                <stringValues T="0">0.25</stringValues>
                <stringValues T="0">0.5</stringValues>
                <doubleNames T="0">sf</doubleNames>
                <doubleNames T="0">rot</doubleNames>
                <doubleValues T="12">0.017453292519943295</doubleValues>
                <doubleValues T="12">0.0</doubleValues>
                <doubleArrNames T="0">pos</doubleArrNames>
                <doubleArrNames T="0">size</doubleArrNames>
                <doubleArrNames T="0">arrowdispl</doubleArrNames>
                <doubleArrNames T="0">labelpos</doubleArrNames>
                <doubleArrValues T="13">0.0,-0.25</doubleArrValues>
                <doubleArrValues T="13">0.25,0.5</doubleArrValues>
                <doubleArrValues T="13">NaN,NaN</doubleArrValues>
                <doubleArrValues T="13">0.5,0.5</doubleArrValues>
                <intNames T="0">featureid</intNames>
                <intNames T="0">parentid</intNames>
                <intNames T="0">rotConstr</intNames>
                <intValues T="5">197</intValues>
                <intValues T="5">-1</intValues>
                <intValues T="5">0</intValues>
                <intArrNames T="0">posConstr</intArrNames>
                <intArrNames T="0">sizeConstr</intArrNames>
                <intArrNames T="0">arrowint</intArrNames>
                <intArrValues T="6">0,0</intArrValues>
                <intArrValues T="6">0,0</intArrValues>
                <intArrValues T="6">1,1</intArrValues>
                <boolNames T="0">featureactive</boolNames>
                <boolNames T="0">inbuildstate</boolNames>
                <boolNames T="0">dead</boolNames>
                <boolValues T="3">true</boolValues>
                <boolValues T="3">true</boolValues>
                <boolValues T="3">false</boolValues>
              </SketchSnapshotData>
            </SketchSnapshotDataList>
          </GeomSequence>
          <GeomObjectList tag="importedGeom" name="GeomObjectList" created="1682077287040">
            <!-- User comments -->
            <entityComments T="0"></entityComments>
            <!-- Created by -->
            <entityAuthor T="0"></entityAuthor>
          </GeomObjectList>
        </WorkPlaneFeature>
        <GeomFeature op="Extrude" tag="ext6" name="Extrude 6" created="1682077287042" modified="1682707025495">
          <!-- Node status -->
          <entityFlags T="51">DISABLED</entityFlags>
          <!-- User comments -->
          <entityComments T="0"></entityComments>
          <!-- Created by -->
          <entityAuthor T="0"></entityAuthor>
          <!-- Updated by -->
          <entityModifiedBy T="0"></entityModifiedBy>
          <!-- Key containing all property values -->
          <key T="0">[notactive]</key>
          <!-- Unique identifier -->
          <id T="5">189</id>
          <!-- Current feature status -->
          <status T="101">BUILT</status>
          <!-- Status of last build operation -->
          <buildStatus T="101">BUILT</buildStatus>
          <!-- Contribute to -->
          <propertyValue T="30" value="none" name="p:contributeto" ReferenceContainerList="/geom/geom1/selection" CompositeIndex="1"></propertyValue>
          <!-- Work plane -->
          <propertyValue T="30" value="none" name="p:workplane" Reference="/geom/geom1/feature/wp7" CompositeIndex="0"></propertyValue>
          <!-- Input objects -->
          <propertyValue T="30" name="p:input">
            <Selection selection="LocalGeomObjectSelection" selType="OBJECT">
              <base geom="/geom/geom1"/>
              <object flags="8" feature="/geom/geom1/feature/wp7" assocId="{187,0,-515749775,-863619517}"/>
            </Selection>
          </propertyValue>
          <!-- Input faces -->
          <propertyValue T="30" name="p:inputface">
            <Selection selection="LocalGeomObjectSelection" selType="OBJECTDIM">
              <base dim="2" geom="/geom/geom1"/>
            </Selection>
          </propertyValue>
          <!-- Distances -->
          <propertyValue T="30" valueMatrix="1|1,'0.1'" name="p:distance"></propertyValue>
          <!-- Vertices to extrude to -->
          <propertyValue T="30" name="p:vertex">
            <Selection selection="LocalGeomObjectSelection" selType="OBJECTDIM">
              <base dim="0" geom="/geom/geom1"/>
            </Selection>
          </propertyValue>
          <cacheTag T="11">-1055233735536092036</cacheTag>
          <extraAssocIDs T="7">{187,0,-515749775,-863619517}</extraAssocIDs>
          <consumers T="3">true</consumers>
          <NodeDefaultValues>29,'p:selresult','p:selresultshow','p:color','p:customcolor','p:cumselkey','p:propagatesel','p:geomattr','p:geomattrlevel','p:buildtime','p:buildinfox','p:buildinfo','p:extrudefrom','p:inputhandling','p:designbool','p:specify','p:distanceexcelfilename','p:distanceexcelsheet','p:distanceexcelrange','p:distanceexcelincludeheaders','p:distanceexcelseparateunits','p:distanceexceloverwrite','p:distanceexcelcalculatedvalues','p:reverse','p:includeinput','p:crossfaces','p:scale','p:displ','p:twist','p:baseid'</NodeDefaultValues>
          <GeomObjectList tag="geom" created="1682077287044">
            <GeomObject tag="ext6(1)" name="Extrude" created="1682077290413" modified="1682707025495">
              <!-- Node status -->
              <entityFlags T="51">DISABLED|NORETAG</entityFlags>
              <!-- User comments -->
              <entityComments T="0"></entityComments>
              <!-- Created by -->
              <entityAuthor T="0"></entityAuthor>
              <!-- Updated by -->
              <entityModifiedBy T="0"></entityModifiedBy>
              <assocID T="6">189,1,-785746274,-270278555</assocID>
              <GeomNative tag="geomnative" created="1682706765521">
                <!-- Space dimension. -->
                <spaceDim T="5">3</spaceDim>
                <!-- Number of entities. -->
                <numEntities T="6">8,12,6,1</numEntities>
                <!-- Number of entities for mesh control. -->
                <numEntitiesMesh T="6">8,12,6,1</numEntitiesMesh>
                <!-- Number of finite void regions. -->
                <numFiniteVoids T="5">0</numFiniteVoids>
                <!-- Void regions are labeled. -->
                <voidsLabeled T="3">true</voidsLabeled>
                <!-- Size. -->
                <geomScale T="12">0.25</geomScale>
                <!-- Relative tolerance. -->
                <geomTol T="12">1.0E-10</geomTol>
                <!-- Object type -->
                <type T="0">solid</type>
                <!-- Use old edge parameterization version -->
                <oldEdgeParVer T="3">true</oldEdgeParVer>
              </GeomNative>
            </GeomObject>
          </GeomObjectList>
          <GeomFeatureList tag="feature" name="GeomFeatureList" created="1682077287044">
            <!-- User comments -->
            <entityComments T="0"></entityComments>
            <!-- Created by -->
            <entityAuthor T="0"></entityAuthor>
          </GeomFeatureList>
        </GeomFeature>
        <GeomFeature op="Difference" tag="dif3" name="Difference 3" created="1682077303886" modified="1724695318607">
          <!-- Node status -->
          <entityFlags T="51">DISABLED</entityFlags>
          <!-- User comments -->
          <entityComments T="0"></entityComments>
          <!-- Created by -->
          <entityAuthor T="0"></entityAuthor>
          <!-- Updated by -->
          <entityModifiedBy T="0"></entityModifiedBy>
          <!-- Key containing all property values -->
          <key T="0">[notactive]</key>
          <!-- Unique identifier -->
          <id T="5">190</id>
          <!-- Current feature status -->
          <status T="101">BUILT</status>
          <!-- Status of last build operation -->
          <buildStatus T="101">BUILT</buildStatus>
          <!-- Contribute to -->
          <propertyValue T="30" value="none" name="p:contributeto" ReferenceContainerList="/geom/geom1/selection" CompositeIndex="1"></propertyValue>
          <!-- Objects to add -->
          <propertyValue T="30" name="p:input">
            <Selection selection="LocalGeomObjectSelection" selType="OBJECT">
              <base geom="/geom/geom1"/>
              <object flags="12" feature="/geom/geom1/feature/dif2" assocId="{9,0,-2142176440,1160166083}"/>
              <object flags="12" feature="/geom/geom1/feature/ext5" assocId="{138,1,-1294792780,-1517160906}"/>
              <object flags="12" feature="/geom/geom1/feature/ext8" assocId="{195,1,-133394230,14688175}"/>
            </Selection>
          </propertyValue>
          <!-- Objects to subtract -->
          <propertyValue T="30" name="p:input2">
            <Selection selection="LocalGeomObjectSelection" selType="OBJECT">
              <base geom="/geom/geom1"/>
              <object flags="8" feature="/geom/geom1/feature/ext6" assocId="{189,1,-785746274,-270278555}"/>
            </Selection>
          </propertyValue>
          <!-- Absolute repair tolerance -->
          <propertyValue T="30" value="2.5E-7" name="p:absrepairtol"></propertyValue>
          <cacheTag T="11">-341572695449517431</cacheTag>
          <consumers T="3">true</consumers>
          <NodeDefaultValues>22,'p:selresult','p:selresultshow','p:color','p:customcolor','p:cumselkey','p:propagatesel','p:geomattr','p:geomattrlevel','p:buildtime','p:buildinfox','p:buildinfo','p:keepadd','p:keepsubtract','p:intbnd','p:face','p:edge','p:point','p:repairtoltype','p:repairtol','p:keeplowerdim','p:geomrep','p:designbool'</NodeDefaultValues>
          <GeomObjectList tag="geom" created="1682077303886">
            <GeomObject tag="dif3(1)" name="Difference" created="1682077319131" modified="1682707025495">
              <!-- Node status -->
              <entityFlags T="51">DISABLED|NORETAG</entityFlags>
              <!-- User comments -->
              <entityComments T="0"></entityComments>
              <!-- Created by -->
              <entityAuthor T="0"></entityAuthor>
              <!-- Updated by -->
              <entityModifiedBy T="0"></entityModifiedBy>
              <assocID T="6">190,0,823149961,-1851291861</assocID>
              <GeomNative tag="geomnative" created="1682665111713" modified="1682707120824">
                <!-- Updated by -->
                <entityModifiedBy T="0"></entityModifiedBy>
                <!-- Space dimension. -->
                <spaceDim T="5">3</spaceDim>
                <!-- Number of entities. -->
                <numEntities T="6">54,87,37,3</numEntities>
                <!-- Number of entities for mesh control. -->
                <numEntitiesMesh T="6">54,87,37,3</numEntitiesMesh>
                <!-- Number of finite void regions. -->
                <numFiniteVoids T="5">0</numFiniteVoids>
                <!-- Void regions are labeled. -->
                <voidsLabeled T="3">true</voidsLabeled>
                <!-- Size. -->
                <geomScale T="12">0.25</geomScale>
                <!-- Relative tolerance. -->
                <geomTol T="12">1.0E-10</geomTol>
                <!-- Object type -->
                <type T="0">solid</type>
                <!-- Use old edge parameterization version -->
                <oldEdgeParVer T="3">true</oldEdgeParVer>
              </GeomNative>
            </GeomObject>
          </GeomObjectList>
          <GeomFeatureList tag="feature" name="GeomFeatureList" created="1682077303886">
            <!-- User comments -->
            <entityComments T="0"></entityComments>
            <!-- Created by -->
            <entityAuthor T="0"></entityAuthor>
          </GeomFeatureList>
        </GeomFeature>
        <GeomFeature op="Finalize" tag="fin" name="Form Union" created="1675816460609" modified="1724695318607">
          <!-- Node status -->
          <entityFlags T="51">NOREMOVE|NORETAG|NODEACTIVATE</entityFlags>
          <!-- User comments -->
          <entityComments T="0"></entityComments>
          <!-- Created by -->
          <entityAuthor T="0"></entityAuthor>
          <!-- Updated by -->
          <entityModifiedBy T="0"></entityModifiedBy>
          <!-- Key containing all property values -->
          <key T="0">true[deg]actionuniondesignbooloffrepairtoltypeautogeomrepcomsol</key>
          <!-- Unique identifier -->
          <id T="5">1</id>
          <!-- Current feature status -->
          <status T="101">BUILT</status>
          <!-- Status of last build operation -->
          <buildStatus T="101">BUILT</buildStatus>
          <!-- Last build time -->
          <propertyValue T="30" value="108" name="p:buildtime"></propertyValue>
          <!-- Show -->
          <propertyValue T="30" value="on" name="p:buildinfox"></propertyValue>
          <!-- Built with -->
          <propertyValue T="30" value="COMSOL 6.2.0.415 (win64)|2024-08-26T20:01:44.209000900" name="p:buildinfo"></propertyValue>
          <!-- Details -->
          <propertyValue T="30" valueMatrix="1|2,'Formed union of 3 solid objects.','Union has 3 domains\, 54 boundaries\, 128 edges\, and 80 vertices.'" name="p:buildmessage"></propertyValue>
          <!-- Absolute repair tolerance -->
          <propertyValue T="30" value="2.5E-7" name="p:absrepairtol"></propertyValue>
          <cacheTag T="11">-1705831288121145042</cacheTag>
          <consumers T="3">true</consumers>
          <NodeDefaultValues>10,'p:action','p:designbool','p:imprint','p:createpairs','p:splitpairs','p:pairtype','p:frame','p:repairtoltype','p:repairtol','p:geomrep'</NodeDefaultValues>
          <GeomObjectList tag="geom" created="1675816460609">
            <GeomObject tag="fin(1)" name="Form_union/assembly" created="1675816621815" modified="1724695318607">
              <!-- Node status -->
              <entityFlags T="51">NORETAG</entityFlags>
              <!-- User comments -->
              <entityComments T="0"></entityComments>
              <!-- Created by -->
              <entityAuthor T="0"></entityAuthor>
              <!-- Updated by -->
              <entityModifiedBy T="0"></entityModifiedBy>
              <assocID T="6">1,0,-397169797,-1001814442</assocID>
              <GeomNative tag="geomnative" created="1724695304208">
                <!-- Space dimension. -->
                <spaceDim T="5">3</spaceDim>
                <!-- Number of entities. -->
                <numEntities T="6">80,128,54,3</numEntities>
                <!-- Number of entities for mesh control. -->
                <numEntitiesMesh T="6">80,128,54,3</numEntitiesMesh>
                <!-- Number of finite void regions. -->
                <numFiniteVoids T="5">0</numFiniteVoids>
                <!-- Geometry exists. -->
                <existing T="3">true</existing>
                <!-- Void regions are labeled. -->
                <voidsLabeled T="3">true</voidsLabeled>
                <!-- Size. -->
                <geomScale T="12">0.25</geomScale>
                <!-- Relative tolerance. -->
                <geomTol T="12">1.0E-10</geomTol>
                <!-- Object type -->
                <type T="0">solid</type>
                <!-- Geom object -->
                <geom T="52" class="GEOMETRY" resource="geometry1.mphbin" id="393076d21bc7de64" fileid="a7b79fc511921d6e"/>
              </GeomNative>
            </GeomObject>
          </GeomObjectList>
          <GeomFeatureList tag="feature" name="GeomFeatureList" created="1675816460609">
            <!-- User comments -->
            <entityComments T="0"></entityComments>
            <!-- Created by -->
            <entityAuthor T="0"></entityAuthor>
          </GeomFeatureList>
        </GeomFeature>
      </GeomFeatureList>
      <GeomObjectSelectionFeatureList tag="selection" name="Cumulative Selections" created="1675816460609">
        <!-- User comments -->
        <entityComments T="0"></entityComments>
        <!-- Created by -->
        <entityAuthor T="0"></entityAuthor>
      </GeomObjectSelectionFeatureList>
      <NodeGroupList tag="nodeGroup" name="NodeGroupList" created="1675816460610">
        <!-- User comments -->
        <entityComments T="0"></entityComments>
        <!-- Created by -->
        <entityAuthor T="0"></entityAuthor>
      </NodeGroupList>
      <GeomAttributeList tag="attribute" name="Attributes" created="1675816460625">
        <!-- User comments -->
        <entityComments T="0"></entityComments>
        <!-- Created by -->
        <entityAuthor T="0"></entityAuthor>
        <GeomAttribute op="Construction" tag="construction" name="Construction_geometry" created="1675816460626">
          <!-- Node status -->
          <entityFlags T="51">NOREMOVE|NORETAG|NODEACTIVATE|HIDDEN</entityFlags>
          <!-- User comments -->
          <entityComments T="0"></entityComments>
          <!-- Created by -->
          <entityAuthor T="0"></entityAuthor>
        </GeomAttribute>
      </GeomAttributeList>
    </GeomSequence>
  </GeomList>
  <OdeList tag="ode" name="OdeList" created="1675816460262">
    <!-- User comments -->
    <entityComments T="0"></entityComments>
    <!-- Created by -->
    <entityAuthor T="0"></entityAuthor>
  </OdeList>
  <FunctionFeatureList tag="func" name="Functions" created="1675816460262">
    <!-- User comments -->
    <entityComments T="0"></entityComments>
    <!-- Created by -->
    <entityAuthor T="0"></entityAuthor>
  </FunctionFeatureList>
  <ExprList tag="expr" name="Variables" created="1675816460262">
    <!-- User comments -->
    <entityComments T="0"></entityComments>
    <!-- Created by -->
    <entityAuthor T="0"></entityAuthor>
  </ExprList>
  <CplList tag="cpl" name="CplList" created="1675816460263">
    <!-- User comments -->
    <entityComments T="0"></entityComments>
    <!-- Created by -->
    <entityAuthor T="0"></entityAuthor>
  </CplList>
  <FrameList tag="frame" name="FrameList" created="1675816460263">
    <!-- User comments -->
    <entityComments T="0"></entityComments>
    <!-- Created by -->
    <entityAuthor T="0"></entityAuthor>
    <Frame tag="material1" created="1675816460601">
      <!-- Geometry -->
      <geom T="50">/geom/geom1</geom>
      <FeatureInfoList tag="featureInfo" name="FeatureInfoList" created="1675816460608">
        <!-- User comments -->
        <entityComments T="0"></entityComments>
        <!-- Created by -->
        <entityAuthor T="0"></entityAuthor>
        <FeatureInfo tag="info" name="Equation View" created="1675816460608" modified="1724695805711">
          <!-- Node status -->
          <entityFlags T="51">NOREMOVE|NODEACTIVATE</entityFlags>
          <!-- User comments -->
          <entityComments T="0"></entityComments>
          <!-- Created by -->
          <entityAuthor T="0"></entityAuthor>
          <!-- Updated by -->
          <entityModifiedBy T="0"></entityModifiedBy>
        </FeatureInfo>
      </FeatureInfoList>
      <FrameFeatureList tag="sshape" name="FrameFeatureList" created="1675816460608">
        <!-- User comments -->
        <entityComments T="0"></entityComments>
        <!-- Created by -->
        <entityAuthor T="0"></entityAuthor>
        <FrameFeature tag="fixed1" created="1675816460635">
          <selection T="32" selection="LocalSelection" selType="GEOM">
            <explicit geom="/geom/geom1"/>
          </selection>
          <!-- Type of frame feature -->
          <type T="109">FIXED_REF</type>
          <!-- Reference frame -->
          <refFrame T="50">/frame/geometry1</refFrame>
        </FrameFeature>
      </FrameFeatureList>
    </Frame>
    <Frame tag="spatial1" created="1675816460634">
      <!-- Geometry -->
      <geom T="50">/geom/geom1</geom>
      <!-- Should frame be removed when physics list is empty -->
      <removableFrame T="3">false</removableFrame>
      <FeatureInfoList tag="featureInfo" name="FeatureInfoList" created="1675816460634">
        <!-- User comments -->
        <entityComments T="0"></entityComments>
        <!-- Created by -->
        <entityAuthor T="0"></entityAuthor>
        <FeatureInfo tag="info" name="Equation View" created="1675816460634" modified="1724695805711">
          <!-- Node status -->
          <entityFlags T="51">NOREMOVE|NODEACTIVATE</entityFlags>
          <!-- User comments -->
          <entityComments T="0"></entityComments>
          <!-- Created by -->
          <entityAuthor T="0"></entityAuthor>
          <!-- Updated by -->
          <entityModifiedBy T="0"></entityModifiedBy>
        </FeatureInfo>
      </FeatureInfoList>
      <FrameFeatureList tag="sshape" name="FrameFeatureList" created="1675816460634">
        <!-- User comments -->
        <entityComments T="0"></entityComments>
        <!-- Created by -->
        <entityAuthor T="0"></entityAuthor>
        <FrameFeature tag="fixed1" created="1675816460634">
          <selection T="32" selection="LocalSelection" selType="GEOM">
            <explicit geom="/geom/geom1"/>
          </selection>
          <!-- Type of frame feature -->
          <type T="109">FIXED_REF</type>
          <!-- Reference frame -->
          <refFrame T="50">/frame/material1</refFrame>
        </FrameFeature>
      </FrameFeatureList>
    </Frame>
    <Frame tag="geometry1" created="1675816460634">
      <!-- Geometry -->
      <geom T="50">/geom/geom1</geom>
      <!-- Should frame be removed when physics list is empty -->
      <removableFrame T="3">false</removableFrame>
      <FeatureInfoList tag="featureInfo" name="FeatureInfoList" created="1675816460634">
        <!-- User comments -->
        <entityComments T="0"></entityComments>
        <!-- Created by -->
        <entityAuthor T="0"></entityAuthor>
        <FeatureInfo tag="info" name="Equation View" created="1675816460635" modified="1724695805711">
          <!-- Node status -->
          <entityFlags T="51">NOREMOVE|NODEACTIVATE</entityFlags>
          <!-- User comments -->
          <entityComments T="0"></entityComments>
          <!-- Created by -->
          <entityAuthor T="0"></entityAuthor>
          <!-- Updated by -->
          <entityModifiedBy T="0"></entityModifiedBy>
        </FeatureInfo>
      </FeatureInfoList>
      <FrameFeatureList tag="sshape" name="FrameFeatureList" created="1675816460635">
        <!-- User comments -->
        <entityComments T="0"></entityComments>
        <!-- Created by -->
        <entityAuthor T="0"></entityAuthor>
        <FrameFeature tag="fixed1" created="1675816460636">
          <selection T="32" selection="LocalSelection" selType="GEOM">
            <explicit geom="/geom/geom1"/>
          </selection>
          <!-- Type of frame feature -->
          <type T="109">FIXED_REF</type>
          <!-- Reference frame -->
          <refFrame T="50">/frame/mesh1</refFrame>
        </FrameFeature>
      </FrameFeatureList>
    </Frame>
    <Frame tag="mesh1" created="1675816460635" modified="1675817071433">
      <!-- Updated by -->
      <entityModifiedBy T="0"></entityModifiedBy>
      <!-- Geometry -->
      <geom T="50">/geom/geom1</geom>
      <!-- Shape order -->
      <sorder T="5">1</sorder>
      <!-- Should frame be removed when physics list is empty -->
      <removableFrame T="3">false</removableFrame>
      <FeatureInfoList tag="featureInfo" name="FeatureInfoList" created="1675816460635">
        <!-- User comments -->
        <entityComments T="0"></entityComments>
        <!-- Created by -->
        <entityAuthor T="0"></entityAuthor>
        <FeatureInfo tag="info" name="Equation View" created="1675816460635" modified="1724695805711">
          <!-- Node status -->
          <entityFlags T="51">NOREMOVE|NODEACTIVATE</entityFlags>
          <!-- User comments -->
          <entityComments T="0"></entityComments>
          <!-- Created by -->
          <entityAuthor T="0"></entityAuthor>
          <!-- Updated by -->
          <entityModifiedBy T="0"></entityModifiedBy>
        </FeatureInfo>
      </FeatureInfoList>
      <FrameFeatureList tag="sshape" name="FrameFeatureList" created="1675816460635">
        <!-- User comments -->
        <entityComments T="0"></entityComments>
        <!-- Created by -->
        <entityAuthor T="0"></entityAuthor>
      </FrameFeatureList>
    </Frame>
  </FrameList>
  <SelectionList tag="selection" name="SelectionList" created="1675816460263">
    <!-- User comments -->
    <entityComments T="0"></entityComments>
    <!-- Created by -->
    <entityAuthor T="0"></entityAuthor>
  </SelectionList>
  <PairList tag="pair" name="PairList" created="1675816460263">
    <!-- User comments -->
    <entityComments T="0"></entityComments>
    <!-- Created by -->
    <entityAuthor T="0"></entityAuthor>
  </PairList>
  <ExtraDimList tag="extraDim" name="ExtraDimList" created="1675816460263">
    <!-- User comments -->
    <entityComments T="0"></entityComments>
    <!-- Created by -->
    <entityAuthor T="0"></entityAuthor>
  </ExtraDimList>
  <ViewList tag="view" name="Views" created="1675816460263">
    <!-- User comments -->
    <entityComments T="0"></entityComments>
    <!-- Created by -->
    <entityAuthor T="0"></entityAuthor>
    <View op="ModelView3D" tag="view1" name="View 1" created="1675816460626" modified="1725437698331">
      <!-- Node status -->
      <entityFlags T="51">NODEACTIVATE</entityFlags>
      <!-- User comments -->
      <entityComments T="0"></entityComments>
      <!-- Created by -->
      <entityAuthor T="0"></entityAuthor>
      <!-- Updated by -->
      <entityModifiedBy T="0"></entityModifiedBy>
      <!-- Transparency -->
      <propertyValue T="30" value="on" name="p:transparency"></propertyValue>
      <!-- Clipping active -->
      <propertyValue T="30" value="off" name="p:clippingactive"></propertyValue>
      <!-- Custom color -->
      <propertyValue T="30" valueMatrix="1|3,'1','0','0'" name="p:customclipintersectionhighlightcolor"></propertyValue>
      <!-- Custom color -->
      <propertyValue T="30" valueMatrix="1|3,'1','0','0'" name="p:customclipcappedfaceshighlightoverlappingdomainscolor"></propertyValue>
      <geom T="50">/geom/geom1</geom>
      <!-- Spatial dimension -->
      <sdim T="5">3</sdim>
      <!-- Current -->
      <current T="3">true</current>
      <NodeDefaultValues>125,'p:renderwireframe','p:showlabels','p:showDirections','p:showgrid','p:rendermesh','p:showaxisorientation','p:showunits','p:plotgroupunits','p:locked','p:rotcenlocked','p:istemporary','p:scenelight','p:totlightintensity','p:usediffuse','p:usespecular','p:globalambient','p:totambient','p:ambientcolor','p:customambientcolor','p:ssao','p:ssaoradiustype','p:ssaoradiusrelative','p:ssaoradiusexplicit','p:ssaomagnitude','p:ssaosqueeze','p:ssaopreset','p:ssaonsamples','p:ssaoroughness','p:ssaokernelrotationstexturewidth','p:ssaosmooth','p:ssaonormalawaresmoothing','p:ssaoresolution','p:shadowmapping','p:shadowmappingsoftness','p:shadowmappingstrength','p:shadowmappingpreset','p:shadowmappingnumberofoccludersamples','p:shadowmappingnumberofsamples','p:shadowmappingresolution','p:shadowmappingmultisamplingeverywhere','p:shadowmappinglimitlightviewfrustums','p:shadowmappingaccuratedepthcomparison','p:shadowmappingnormalawaresmoothing','p:shadowmappingbiassettings','p:shadowmappingconstantdepthbias','p:shadowmappingslopedepthbias','p:shadowmappingnormaloffsetbias','p:flooreffect','p:flooreffectoriginsettings','p:flooreffectshoworigin','p:flooreffectorigin','p:flooreffectorigin_vector_method','p:flooreffectorigin_vector_start','p:flooreffectorigin_vector_stop','p:flooreffectorigin_vector_step','p:flooreffectorigin_vector_numvalues','p:flooreffectorigin_vector_function','p:flooreffectorigin_vector_interval','p:flooreffectorigin_vector_freqperdec','p:flooreffectoffset','p:flooreffectshownormalsettings','p:flooreffectnormalsettings','p:flooreffectshownormal','p:flooreffectnormalpreset','p:flooreffectnormal','p:flooreffectnormal_vector_method','p:flooreffectnormal_vector_start','p:flooreffectnormal_vector_stop','p:flooreffectnormal_vector_step','p:flooreffectnormal_vector_numvalues','p:flooreffectnormal_vector_function','p:flooreffectnormal_vector_interval','p:flooreffectnormal_vector_freqperdec','p:flooreffectshowangle','p:flooreffectangle','p:flooreffectambientocclusion','p:flooreffectshadow','p:flooreffectshadowblur','p:flooreffecttransparency','p:displayoutput','p:displayoutputpreset','p:displayoutputtonemap','p:displayoutputgamma','p:displayoutputexposure','p:displayoutputcontrast','p:displayoutputsaturation','p:displayoutputvibrance','p:displayoutputhue','p:displayoutputbrightness','p:environmentmap','p:skydirection','p:skyrotation','p:environmentreflections','p:skybox','p:skyboxblurriness','p:skyboxblend','p:skyboxprojection','p:skyboxfov','p:rotateenvironment','p:transparencylevel','p:uniformblending','p:uniformblendinglevel','p:showselection','p:showmaterial','p:clipfaces','p:clipedges','p:clippoints','p:clipprimaryhovereffect','p:clipsecondaryhovereffect','p:cliphighlightintersection','p:clipintersectionhighlightcolor','p:clipapplyclipping','p:clipshowframes','p:clipshowgizmos','p:clipshowcappedfaces','p:clipcappedfacescolorize','p:clipcappedfacescolorizeper','p:clipcappedfaceshighlightoverlappingdomains','p:clipcappedfaceshighlightoverlappingdomainscolor','p:clipcappedfacestransparencyenabled','p:clipcappedfacestransparency','p:hidestatus','p:isnew','p:postviewkey','p:workplaneclip'</NodeDefaultValues>
      <ViewFeatureList tag="feature" name="ViewFeatureList" created="1675816460628">
        <!-- User comments -->
        <entityComments T="0"></entityComments>
        <!-- Created by -->
        <entityAuthor T="0"></entityAuthor>
        <ViewFeature op="DirectionalLight" tag="lgt1" name="Directional Light 1" created="1675816460628">
          <!-- User comments -->
          <entityComments T="0"></entityComments>
          <!-- Created by -->
          <entityAuthor T="0"></entityAuthor>
          <!-- Direction -->
          <propertyValue T="30" valueMatrix="1|3,'4','3.7','-5'" name="p:lightdirection"></propertyValue>
          <!-- Light intensity -->
          <propertyValue T="30" value="0.8" name="p:intensity"></propertyValue>
          <!-- Lock to camera coordinate system -->
          <propertyValue T="30" value="on" name="p:cameracoord"></propertyValue>
          <NodeDefaultValues>7,'p:specular','p:color','p:customcolor','p:showmarker','p:castlight','p:castshadows','p:castshadowsonfloor'</NodeDefaultValues>
          <ViewFeatureList tag="feature" name="ViewFeatureList" created="1675816460628">
            <!-- User comments -->
            <entityComments T="0"></entityComments>
            <!-- Created by -->
            <entityAuthor T="0"></entityAuthor>
          </ViewFeatureList>
        </ViewFeature>
        <ViewFeature op="DirectionalLight" tag="lgt2" name="Directional Light 2" created="1675816460628">
          <!-- User comments -->
          <entityComments T="0"></entityComments>
          <!-- Created by -->
          <entityAuthor T="0"></entityAuthor>
          <!-- Direction -->
          <propertyValue T="30" valueMatrix="1|3,'-4','-2','-1'" name="p:lightdirection"></propertyValue>
          <!-- Light intensity -->
          <propertyValue T="30" value="0.4" name="p:intensity"></propertyValue>
          <!-- Lock to camera coordinate system -->
          <propertyValue T="30" value="on" name="p:cameracoord"></propertyValue>
          <NodeDefaultValues>7,'p:specular','p:color','p:customcolor','p:showmarker','p:castlight','p:castshadows','p:castshadowsonfloor'</NodeDefaultValues>
          <ViewFeatureList tag="feature" name="ViewFeatureList" created="1675816460629">
            <!-- User comments -->
            <entityComments T="0"></entityComments>
            <!-- Created by -->
            <entityAuthor T="0"></entityAuthor>
          </ViewFeatureList>
        </ViewFeature>
        <ViewFeature op="DirectionalLight" tag="lgt3" name="Directional Light 3" created="1675816460629">
          <!-- User comments -->
          <entityComments T="0"></entityComments>
          <!-- Created by -->
          <entityAuthor T="0"></entityAuthor>
          <!-- Direction -->
          <propertyValue T="30" valueMatrix="1|3,'0.5','-5','4'" name="p:lightdirection"></propertyValue>
          <!-- Light intensity -->
          <propertyValue T="30" value="0.55" name="p:intensity"></propertyValue>
          <!-- Lock to camera coordinate system -->
          <propertyValue T="30" value="on" name="p:cameracoord"></propertyValue>
          <!-- Cast shadows on floor -->
          <propertyValue T="30" value="on" name="p:castshadowsonfloor"></propertyValue>
          <NodeDefaultValues>6,'p:specular','p:color','p:customcolor','p:showmarker','p:castlight','p:castshadows'</NodeDefaultValues>
          <ViewFeatureList tag="feature" name="ViewFeatureList" created="1675816460629">
            <!-- User comments -->
            <entityComments T="0"></entityComments>
            <!-- Created by -->
            <entityAuthor T="0"></entityAuthor>
          </ViewFeatureList>
        </ViewFeature>
      </ViewFeatureList>
      <ViewFeature op="Camera" tag="camera" name="Camera" created="1675816460629" modified="1724697391719">
        <!-- Node status -->
        <entityFlags T="51">NOREMOVE|NODEACTIVATE</entityFlags>
        <!-- User comments -->
        <entityComments T="0"></entityComments>
        <!-- Created by -->
        <entityAuthor T="0"></entityAuthor>
        <!-- Updated by -->
        <entityModifiedBy T="0"></entityModifiedBy>
        <!-- Projection -->
        <propertyValue T="30" value="orthographic" name="p:projection"></propertyValue>
        <!-- Orthographic scale -->
        <propertyValue T="30" value="0.9998030662536621" name="p:orthoscale"></propertyValue>
        <!-- Zoom angle -->
        <propertyValue T="30" value="12.630084037780762" name="p:zoomanglefull"></propertyValue>
        <!-- Position -->
        <propertyValue T="30" valueMatrix="1|3,'0.49855151772499084','1.9391266107559204','-3.113295316696167'" name="p:position"></propertyValue>
        <!-- Target -->
        <propertyValue T="30" valueMatrix="1|3,'2.473592758178711E-6','2.7418136596679688E-6','0.037494659423828125'" name="p:target"></propertyValue>
        <!-- Up vector -->
        <propertyValue T="30" valueMatrix="1|3,'-0.5917390584945679','-0.6413667798042297','-0.48835402727127075'" name="p:up"></propertyValue>
        <!-- Center of rotation -->
        <propertyValue T="30" valueMatrix="1|3,'0','0','0.03750000149011612'" name="p:rotationpoint"></propertyValue>
        <!-- Extra_X#x -->
        <propertyValue T="30" value="" valueMatrix="1|0" name="p:xextra"></propertyValue>
        <!-- Extra_X#y -->
        <propertyValue T="30" value="" valueMatrix="1|0" name="p:yextra"></propertyValue>
        <!-- Extra_X#z -->
        <propertyValue T="30" value="" valueMatrix="1|0" name="p:zextra"></propertyValue>
        <!-- #Canvas width,height in DIP -->
        <propertyValue T="30" valueMatrix="1|2,'815','571'" name="p:canvassizedip"></propertyValue>
        <!-- #Render area width,height in DIP -->
        <propertyValue T="30" valueMatrix="1|2,'815','571'" name="p:renderareasizedip"></propertyValue>
        <NodeDefaultValues>38,'p:viewscaletype','p:autocontext','p:autoupdate','p:xweight','p:yweight','p:zweight','p:xscale','p:yscale','p:zscale','p:viewoffset','p:manualgrid','p:xspacing','p:yspacing','p:zspacing','p:xextra_vector_method','p:xextra_vector_start','p:xextra_vector_stop','p:xextra_vector_step','p:xextra_vector_numvalues','p:xextra_vector_function','p:xextra_vector_interval','p:xextra_vector_freqperdec','p:yextra_vector_method','p:yextra_vector_start','p:yextra_vector_stop','p:yextra_vector_step','p:yextra_vector_numvalues','p:yextra_vector_function','p:yextra_vector_interval','p:yextra_vector_freqperdec','p:zextra_vector_method','p:zextra_vector_start','p:zextra_vector_stop','p:zextra_vector_step','p:zextra_vector_numvalues','p:zextra_vector_function','p:zextra_vector_interval','p:zextra_vector_freqperdec'</NodeDefaultValues>
      </ViewFeature>
      <ViewFeature op="Axis3D" tag="axis" name="Axis" created="1675816460631">
        <!-- Node status -->
        <entityFlags T="51">NOREMOVE|NODEACTIVATE</entityFlags>
        <!-- User comments -->
        <entityComments T="0"></entityComments>
        <!-- Created by -->
        <entityAuthor T="0"></entityAuthor>
        <!-- Extra_X#x -->
        <propertyValue T="30" value="" valueMatrix="1|0" name="p:xextra"></propertyValue>
        <!-- Extra_X#y -->
        <propertyValue T="30" value="" valueMatrix="1|0" name="p:yextra"></propertyValue>
        <!-- Extra_X#z -->
        <propertyValue T="30" value="" valueMatrix="1|0" name="p:zextra"></propertyValue>
        <NodeDefaultValues>45,'p:xmin','p:xmax','p:ymin','p:ymax','p:zmin','p:zmax','p:viewscaletype','p:autocontext','p:autoupdate','p:xweight','p:yweight','p:zweight','p:xscale','p:yscale','p:zscale','p:manualgrid','p:xspacing','p:yspacing','p:zspacing','p:xextra_vector_method','p:xextra_vector_start','p:xextra_vector_stop','p:xextra_vector_step','p:xextra_vector_numvalues','p:xextra_vector_function','p:xextra_vector_interval','p:xextra_vector_freqperdec','p:yextra_vector_method','p:yextra_vector_start','p:yextra_vector_stop','p:yextra_vector_step','p:yextra_vector_numvalues','p:yextra_vector_function','p:yextra_vector_interval','p:yextra_vector_freqperdec','p:zextra_vector_method','p:zextra_vector_start','p:zextra_vector_stop','p:zextra_vector_step','p:zextra_vector_numvalues','p:zextra_vector_function','p:zextra_vector_interval','p:zextra_vector_freqperdec','p:canvassizedip','p:renderareasizedip'</NodeDefaultValues>
      </ViewFeature>
      <ViewFeatureList tag="clip" name="ViewFeatureList" created="1675816460632">
        <!-- User comments -->
        <entityComments T="0"></entityComments>
        <!-- Created by -->
        <entityAuthor T="0"></entityAuthor>
        <ViewFeature op="ClipPlane" tag="plane1" name="Clip Plane 1" created="1675816565545" modified="1682006478028">
          <!-- User comments -->
          <entityComments T="0"></entityComments>
          <!-- Created by -->
          <entityAuthor T="0"></entityAuthor>
          <!-- Updated by -->
          <entityModifiedBy T="0"></entityModifiedBy>
          <!-- Translation amount -->
          <propertyValue T="30" value="0.032" name="p:translationamount"></propertyValue>
          <!-- Position -->
          <propertyValue T="30" valueMatrix="1|3,'-0.0925874118480505','0.12081665301543931','0.16087176020495852'" name="p:position"></propertyValue>
          <!-- Orientation axes -->
          <propertyValue T="30" valueMatrix="3|3,'0.007596161866499894','0.9999710942470404','-3.301443233966056E-4'|3,'0.08682438195296684','-3.3064405767678495E-4','0.996223578004954'|3,'0.996194672252057','-0.007596140130583506','-0.08682438385461358'" name="p:orientationaxes"></propertyValue>
          <NodeDefaultValues>19,'p:invertclipping','p:applyclipping','p:showframe','p:showgizmo','p:drawasintersectionwithgridbox','p:movetoorigin','p:movetocenter','p:translationaxis','p:customtranslationaxis','p:translateclipfeatureforward','p:translateclipfeaturebackward','p:alignclipfeaturetoaxisx','p:alignclipfeaturetoaxisy','p:alignclipfeaturetoaxisz','p:rotationaxis','p:customrotationaxis','p:rotationangle','p:rotateclipfeatureclockwise','p:rotateclipfeaturecounterclockwise'</NodeDefaultValues>
          <ViewFeatureList tag="feature" name="ViewFeatureList" created="1675816565546">
            <!-- User comments -->
            <entityComments T="0"></entityComments>
            <!-- Created by -->
            <entityAuthor T="0"></entityAuthor>
          </ViewFeatureList>
        </ViewFeature>
        <ViewFeature op="ClipPlane" tag="plane2" name="Clip Plane 2" created="1682003847082">
          <!-- User comments -->
          <entityComments T="0"></entityComments>
          <!-- Created by -->
          <entityAuthor T="0"></entityAuthor>
          <!-- Translation amount -->
          <propertyValue T="30" value="0.020760000318288806" name="p:translationamount"></propertyValue>
          <!-- Position -->
          <propertyValue T="30" valueMatrix="1|3,'-0.1029428020119667','0','0.02500000037252903'" name="p:position"></propertyValue>
          <!-- Orientation axes -->
          <propertyValue T="30" valueMatrix="3|3,'-1','0','0'|3,'0','-1','0'|3,'0','0','1'" name="p:orientationaxes"></propertyValue>
          <NodeDefaultValues>19,'p:invertclipping','p:applyclipping','p:showframe','p:showgizmo','p:drawasintersectionwithgridbox','p:movetoorigin','p:movetocenter','p:translationaxis','p:customtranslationaxis','p:translateclipfeatureforward','p:translateclipfeaturebackward','p:alignclipfeaturetoaxisx','p:alignclipfeaturetoaxisy','p:alignclipfeaturetoaxisz','p:rotationaxis','p:customrotationaxis','p:rotationangle','p:rotateclipfeatureclockwise','p:rotateclipfeaturecounterclockwise'</NodeDefaultValues>
          <ViewFeatureList tag="feature" name="ViewFeatureList" created="1682003847082">
            <!-- User comments -->
            <entityComments T="0"></entityComments>
            <!-- Created by -->
            <entityAuthor T="0"></entityAuthor>
          </ViewFeatureList>
        </ViewFeature>
        <ViewFeature op="ClipPlane" tag="plane3" name="Clip Plane 3" created="1682003968367">
          <!-- User comments -->
          <entityComments T="0"></entityComments>
          <!-- Created by -->
          <entityAuthor T="0"></entityAuthor>
          <!-- Position -->
          <propertyValue T="30" valueMatrix="1|3,'-0.07418968062847853','0','0'" name="p:position"></propertyValue>
          <!-- Orientation axes -->
          <propertyValue T="30" valueMatrix="3|3,'1','0','0'|3,'0','0.9961946996117245','-0.08715572537421751'|3,'0','0.08715572537421751','0.9961946996117245'" name="p:orientationaxes"></propertyValue>
          <NodeDefaultValues>20,'p:invertclipping','p:applyclipping','p:showframe','p:showgizmo','p:drawasintersectionwithgridbox','p:movetoorigin','p:movetocenter','p:translationaxis','p:customtranslationaxis','p:translationamount','p:translateclipfeatureforward','p:translateclipfeaturebackward','p:alignclipfeaturetoaxisx','p:alignclipfeaturetoaxisy','p:alignclipfeaturetoaxisz','p:rotationaxis','p:customrotationaxis','p:rotationangle','p:rotateclipfeatureclockwise','p:rotateclipfeaturecounterclockwise'</NodeDefaultValues>
          <ViewFeatureList tag="feature" name="ViewFeatureList" created="1682003968367">
            <!-- User comments -->
            <entityComments T="0"></entityComments>
            <!-- Created by -->
            <entityAuthor T="0"></entityAuthor>
          </ViewFeatureList>
        </ViewFeature>
      </ViewFeatureList>
      <HideDrawList tag="hideObjects" name="HideDrawList" created="1675816460632">
        <!-- User comments -->
        <entityComments T="0"></entityComments>
        <!-- Created by -->
        <entityAuthor T="0"></entityAuthor>
      </HideDrawList>
      <HideGeomList tag="hideEntities" name="HideGeomList" created="1675816460632">
        <!-- User comments -->
        <entityComments T="0"></entityComments>
        <!-- Created by -->
        <entityAuthor T="0"></entityAuthor>
      </HideGeomList>
      <HideMeshList tag="hideMesh" name="HideMeshList" created="1675816460632">
        <!-- User comments -->
        <entityComments T="0"></entityComments>
        <!-- Created by -->
        <entityAuthor T="0"></entityAuthor>
      </HideMeshList>
    </View>
    <View op="ModelView2D" tag="view3" name="View 3" created="1681398454701" modified="1682077989452">
      <!-- Node status -->
      <entityFlags T="51">NODEACTIVATE</entityFlags>
      <!-- User comments -->
      <entityComments T="0"></entityComments>
      <!-- Created by -->
      <entityAuthor T="0"></entityAuthor>
      <!-- Updated by -->
      <entityModifiedBy T="0"></entityModifiedBy>
      <geom T="50">/geom/geom1/feature/wp2/sequence2D</geom>
      <!-- Spatial dimension -->
      <sdim T="5">2</sdim>
      <!-- Current -->
      <current T="3">true</current>
      <NodeDefaultValues>14,'p:showlabels','p:showDirections','p:showgrid','p:rendermesh','p:showunits','p:plotgroupunits','p:locked','p:istemporary','p:showselection','p:showmaterial','p:hidestatus','p:isnew','p:postviewkey','p:workplaneclip'</NodeDefaultValues>
      <ViewFeature op="Axis2D" tag="axis" name="Axis" created="1681398454701" modified="1683385396233">
        <!-- Node status -->
        <entityFlags T="51">NOREMOVE|NODEACTIVATE</entityFlags>
        <!-- User comments -->
        <entityComments T="0"></entityComments>
        <!-- Created by -->
        <entityAuthor T="0"></entityAuthor>
        <!-- Updated by -->
        <entityModifiedBy T="0"></entityModifiedBy>
        <!-- X_minimum#x -->
        <propertyValue T="30" value="-0.5348743200302124" name="p:xmin"></propertyValue>
        <!-- X_maximum#x -->
        <propertyValue T="30" value="0.4146108329296112" name="p:xmax"></propertyValue>
        <!-- X_minimum#y -->
        <propertyValue T="30" value="-0.3416368365287781" name="p:ymin"></propertyValue>
        <!-- X_maximum#y -->
        <propertyValue T="30" value="0.3390052914619446" name="p:ymax"></propertyValue>
        <!-- # minimum -->
        <propertyValue T="30" value="-0.5348743200302124" name="p:xminhidden"></propertyValue>
        <!-- # maximum -->
        <propertyValue T="30" value="0.4146108329296112" name="p:xmaxhidden"></propertyValue>
        <!-- # minimum -->
        <propertyValue T="30" value="-0.3416368365287781" name="p:yminhidden"></propertyValue>
        <!-- # maximum -->
        <propertyValue T="30" value="0.3390052914619446" name="p:ymaxhidden"></propertyValue>
        <!-- Extra_X#x -->
        <propertyValue T="30" value="" valueMatrix="1|0" name="p:xextra"></propertyValue>
        <!-- Extra_X#y -->
        <propertyValue T="30" value="" valueMatrix="1|0" name="p:yextra"></propertyValue>
        <!-- #Canvas width,height in DIP -->
        <propertyValue T="30" valueMatrix="1|2,'1100','700'" name="p:canvassizedip"></propertyValue>
        <!-- #Render area width,height in DIP -->
        <propertyValue T="30" valueMatrix="1|2,'1100','700'" name="p:renderareasizedip"></propertyValue>
        <NodeDefaultValues>32,'p:viewscaletype','p:autocontext','p:xweight','p:yweight','p:xscale','p:yscale','p:abstractviewsetting','p:abstractviewlratio','p:abstractviewrratio','p:abstractviewbratio','p:abstractviewtratio','p:abstractviewxscale','p:abstractviewyscale','p:manualgrid','p:xspacing','p:yspacing','p:xextra_vector_method','p:xextra_vector_start','p:xextra_vector_stop','p:xextra_vector_step','p:xextra_vector_numvalues','p:xextra_vector_function','p:xextra_vector_interval','p:xextra_vector_freqperdec','p:yextra_vector_method','p:yextra_vector_start','p:yextra_vector_stop','p:yextra_vector_step','p:yextra_vector_numvalues','p:yextra_vector_function','p:yextra_vector_interval','p:yextra_vector_freqperdec'</NodeDefaultValues>
      </ViewFeature>
      <ViewFeatureList tag="feature" name="ViewFeatureList" created="1681398454701">
        <!-- User comments -->
        <entityComments T="0"></entityComments>
        <!-- Created by -->
        <entityAuthor T="0"></entityAuthor>
      </ViewFeatureList>
      <ViewFeatureList tag="clip" name="ViewFeatureList" created="1681398454701">
        <!-- User comments -->
        <entityComments T="0"></entityComments>
        <!-- Created by -->
        <entityAuthor T="0"></entityAuthor>
      </ViewFeatureList>
      <HideDrawList tag="hideObjects" name="HideDrawList" created="1681398454701">
        <!-- User comments -->
        <entityComments T="0"></entityComments>
        <!-- Created by -->
        <entityAuthor T="0"></entityAuthor>
      </HideDrawList>
      <HideGeomList tag="hideEntities" name="HideGeomList" created="1681398454701">
        <!-- User comments -->
        <entityComments T="0"></entityComments>
        <!-- Created by -->
        <entityAuthor T="0"></entityAuthor>
      </HideGeomList>
      <HideMeshList tag="hideMesh" name="HideMeshList" created="1681398454701">
        <!-- User comments -->
        <entityComments T="0"></entityComments>
        <!-- Created by -->
        <entityAuthor T="0"></entityAuthor>
      </HideMeshList>
    </View>
    <View op="ModelView2D" tag="view6" name="View 6" created="1681400138900">
      <!-- Node status -->
      <entityFlags T="51">NODEACTIVATE</entityFlags>
      <!-- User comments -->
      <entityComments T="0"></entityComments>
      <!-- Created by -->
      <entityAuthor T="0"></entityAuthor>
      <geom T="50">/geom/geom1/feature/wp5/sequence2D</geom>
      <!-- Spatial dimension -->
      <sdim T="5">2</sdim>
      <!-- Current -->
      <current T="3">true</current>
      <NodeDefaultValues>14,'p:showlabels','p:showDirections','p:showgrid','p:rendermesh','p:showunits','p:plotgroupunits','p:locked','p:istemporary','p:showselection','p:showmaterial','p:hidestatus','p:isnew','p:postviewkey','p:workplaneclip'</NodeDefaultValues>
      <ViewFeature op="Axis2D" tag="axis" name="Axis" created="1681400138900" modified="1682077993289">
        <!-- Node status -->
        <entityFlags T="51">NOREMOVE|NODEACTIVATE</entityFlags>
        <!-- User comments -->
        <entityComments T="0"></entityComments>
        <!-- Created by -->
        <entityAuthor T="0"></entityAuthor>
        <!-- Updated by -->
        <entityModifiedBy T="0"></entityModifiedBy>
        <!-- X_minimum#x -->
        <propertyValue T="30" value="-1.1023083925247192" name="p:xmin"></propertyValue>
        <!-- X_maximum#x -->
        <propertyValue T="30" value="1.0560396909713745" name="p:xmax"></propertyValue>
        <!-- X_minimum#y -->
        <propertyValue T="30" value="-0.9479999542236328" name="p:ymin"></propertyValue>
        <!-- X_maximum#y -->
        <propertyValue T="30" value="0.9880000352859497" name="p:ymax"></propertyValue>
        <!-- # minimum -->
        <propertyValue T="30" value="-1.1023083925247192" name="p:xminhidden"></propertyValue>
        <!-- # maximum -->
        <propertyValue T="30" value="1.0560396909713745" name="p:xmaxhidden"></propertyValue>
        <!-- # minimum -->
        <propertyValue T="30" value="-0.9479999542236328" name="p:yminhidden"></propertyValue>
        <!-- # maximum -->
        <propertyValue T="30" value="0.9880000352859497" name="p:ymaxhidden"></propertyValue>
        <!-- Extra_X#x -->
        <propertyValue T="30" value="" valueMatrix="1|0" name="p:xextra"></propertyValue>
        <!-- Extra_X#y -->
        <propertyValue T="30" value="" valueMatrix="1|0" name="p:yextra"></propertyValue>
        <!-- #Canvas width,height in DIP -->
        <propertyValue T="30" valueMatrix="1|2,'1100','700'" name="p:canvassizedip"></propertyValue>
        <!-- #Render area width,height in DIP -->
        <propertyValue T="30" valueMatrix="1|2,'1100','700'" name="p:renderareasizedip"></propertyValue>
        <NodeDefaultValues>32,'p:viewscaletype','p:autocontext','p:xweight','p:yweight','p:xscale','p:yscale','p:abstractviewsetting','p:abstractviewlratio','p:abstractviewrratio','p:abstractviewbratio','p:abstractviewtratio','p:abstractviewxscale','p:abstractviewyscale','p:manualgrid','p:xspacing','p:yspacing','p:xextra_vector_method','p:xextra_vector_start','p:xextra_vector_stop','p:xextra_vector_step','p:xextra_vector_numvalues','p:xextra_vector_function','p:xextra_vector_interval','p:xextra_vector_freqperdec','p:yextra_vector_method','p:yextra_vector_start','p:yextra_vector_stop','p:yextra_vector_step','p:yextra_vector_numvalues','p:yextra_vector_function','p:yextra_vector_interval','p:yextra_vector_freqperdec'</NodeDefaultValues>
      </ViewFeature>
      <ViewFeatureList tag="feature" name="ViewFeatureList" created="1681400138901">
        <!-- User comments -->
        <entityComments T="0"></entityComments>
        <!-- Created by -->
        <entityAuthor T="0"></entityAuthor>
      </ViewFeatureList>
      <ViewFeatureList tag="clip" name="ViewFeatureList" created="1681400138901">
        <!-- User comments -->
        <entityComments T="0"></entityComments>
        <!-- Created by -->
        <entityAuthor T="0"></entityAuthor>
      </ViewFeatureList>
      <HideDrawList tag="hideObjects" name="HideDrawList" created="1681400138901">
        <!-- User comments -->
        <entityComments T="0"></entityComments>
        <!-- Created by -->
        <entityAuthor T="0"></entityAuthor>
      </HideDrawList>
      <HideGeomList tag="hideEntities" name="HideGeomList" created="1681400138901">
        <!-- User comments -->
        <entityComments T="0"></entityComments>
        <!-- Created by -->
        <entityAuthor T="0"></entityAuthor>
      </HideGeomList>
      <HideMeshList tag="hideMesh" name="HideMeshList" created="1681400138901">
        <!-- User comments -->
        <entityComments T="0"></entityComments>
        <!-- Created by -->
        <entityAuthor T="0"></entityAuthor>
      </HideMeshList>
    </View>
    <View op="ModelView2D" tag="view7" name="View 7" created="1681402054893">
      <!-- Node status -->
      <entityFlags T="51">NODEACTIVATE</entityFlags>
      <!-- User comments -->
      <entityComments T="0"></entityComments>
      <!-- Created by -->
      <entityAuthor T="0"></entityAuthor>
      <geom T="50">/geom/geom1/feature/wp6/sequence2D</geom>
      <!-- Spatial dimension -->
      <sdim T="5">2</sdim>
      <!-- Current -->
      <current T="3">true</current>
      <NodeDefaultValues>14,'p:showlabels','p:showDirections','p:showgrid','p:rendermesh','p:showunits','p:plotgroupunits','p:locked','p:istemporary','p:showselection','p:showmaterial','p:hidestatus','p:isnew','p:postviewkey','p:workplaneclip'</NodeDefaultValues>
      <ViewFeature op="Axis2D" tag="axis" name="Axis" created="1681402054894" modified="1682077993289">
        <!-- Node status -->
        <entityFlags T="51">NOREMOVE|NODEACTIVATE</entityFlags>
        <!-- User comments -->
        <entityComments T="0"></entityComments>
        <!-- Created by -->
        <entityAuthor T="0"></entityAuthor>
        <!-- Updated by -->
        <entityModifiedBy T="0"></entityModifiedBy>
        <!-- X_minimum#x -->
        <propertyValue T="30" value="-0.3065835237503052" name="p:xmin"></propertyValue>
        <!-- X_maximum#x -->
        <propertyValue T="30" value="0.3065835237503052" name="p:xmax"></propertyValue>
        <!-- X_minimum#y -->
        <propertyValue T="30" value="-0.2750000059604645" name="p:ymin"></propertyValue>
        <!-- X_maximum#y -->
        <propertyValue T="30" value="0.2750000059604645" name="p:ymax"></propertyValue>
        <!-- # minimum -->
        <propertyValue T="30" value="-0.3065835237503052" name="p:xminhidden"></propertyValue>
        <!-- # maximum -->
        <propertyValue T="30" value="0.3065835237503052" name="p:xmaxhidden"></propertyValue>
        <!-- # minimum -->
        <propertyValue T="30" value="-0.2750000059604645" name="p:yminhidden"></propertyValue>
        <!-- # maximum -->
        <propertyValue T="30" value="0.2750000059604645" name="p:ymaxhidden"></propertyValue>
        <!-- Extra_X#x -->
        <propertyValue T="30" value="" valueMatrix="1|0" name="p:xextra"></propertyValue>
        <!-- Extra_X#y -->
[truncated: 1,328,711 more chars]
