# Supplementary material for: Tunable Picoliter‐Scale Dropicle Formation Using Amphiphilic Microparticles with Patterned Hydrophilic Patches
Source: Adv Sci (Weinh). 2024 Dec 24;12(12):2411014. doi: 10.1002/advs.202411014 (PMC11948056; doi:10.1002/advs.202411014)
Supplement: Supplementary file 3 — Supplemental Model 2 [file ADVS-12-2411014-s004.mph › modelinfo.xml]

<?xml version="1.0" encoding="UTF-8"?>
<modelInfo comsolVersion="6.2.0.415" comsolVersionExtension="" modelType="MODEL" nodeType="meshed" isRunnable="false" pdfResources="" passwordProtection="off" startMode="edit" ignoreLicenseErrors="off" title="" description="" runtimeProtection="off" windowTitle="0.75hp r50,50,47,45 phipf" expectedComputationTime="" lastComputationTime="15614.96 s" lastComputationDate="Aug 27, 2024, 12:22:02 AM" lastComputationVersion="COMSOL 6.2.0.415" mainPartSDim="None">
  <historyInfo createdIn="COMSOL Multiphysics 6.2 (Build: 415)" author="" createdDate="1734197731257" lastModifiedBy="" lastModifiedDate="1734197731294"/>
  <licenseInfo products="CFD|MICROFLUIDICS|POLYMERFLOW"/>
  <physicsInfo physics="Laminar_flow##Phase_field_in_fluids"/>
  <geometryInfo>
    <geom tag="geom1" dimension="3"/>
  </geometryInfo>
  <batchLicInfo batchLic=""/>
  <appArgumentInfo/>
</modelInfo>
