# Supplementary material for: Tunable Picoliter‐Scale Dropicle Formation Using Amphiphilic Microparticles with Patterned Hydrophilic Patches
Source: Adv Sci (Weinh). 2024 Dec 24;12(12):2411014. doi: 10.1002/advs.202411014 (PMC11948056; doi:10.1002/advs.202411014)
Supplement: Supplementary file 3 — Supplemental Model 2 [file ADVS-12-2411014-s004.mph › fileids.xml]

<?xml version="1.0" encoding="UTF-8"?>
<FileIDs>
  <BinaryResource file="mesh8.mphbin" fileid="a00ce2b323ba70c6" binarytype="MESH" purgeable="true"/>
  <BinaryResource file="mesh7.mphbin" fileid="ccb03dd6b83a0fef" binarytype="MESH" purgeable="true"/>
  <BinaryResource file="mesh1.mphbin" fileid="dd0144ef5602fe53" binarytype="MESH" purgeable="true"/>
  <BinaryResource file="mesh9.mphbin" fileid="db0e2f8c5fd8fccd" binarytype="MESH" purgeable="true"/>
  <BinaryResource file="mesh5.mphbin" fileid="6bc8d4d10c9d012d" binarytype="MESH" purgeable="true"/>
  <BinaryResource file="mesh4.mphbin" fileid="4af0a01f2206784" binarytype="MESH" purgeable="true"/>
  <BinaryResource file="mesh2.mphbin" fileid="ff93cc1c9baa90fd" binarytype="MESH" purgeable="true"/>
  <BinaryResource file="mesh6.mphbin" fileid="c19683565eab17b5" binarytype="MESH" purgeable="true"/>
  <BinaryResource file="mesh11.mphbin" fileid="5726a9d51bcf938a" binarytype="MESH" purgeable="true"/>
  <BinaryResource file="mesh3.mphbin" fileid="7834f8d6dafb2757" binarytype="MESH" purgeable="true"/>
  <BinaryResource file="mesh10.mphbin" fileid="dc3334f2af1503e9" binarytype="MESH" purgeable="true"/>
  <BinaryResource file="geometry13.mphbin" fileid="e4e71f221ca2e059" binarytype="GEOMETRY" purgeable="true"/>
  <BinaryResource file="geometry3.mphbin" fileid="8c6a629e06395684" binarytype="GEOMETRY" purgeable="true"/>
  <BinaryResource file="geometry7.mphbin" fileid="2236adc84a459a2b" binarytype="GEOMETRY" purgeable="false"/>
  <BinaryResource file="geometry14.mphbin" fileid="c93bde6a1b7faeca" binarytype="GEOMETRY" purgeable="false"/>
  <BinaryResource file="geometry11.mphbin" fileid="7af9f37f2309a73c" binarytype="GEOMETRY" purgeable="false"/>
  <BinaryResource file="geometry4.mphbin" fileid="41007866fcaf43b3" binarytype="GEOMETRY" purgeable="true"/>
  <BinaryResource file="geometry8.mphbin" fileid="c778effac3445ce7" binarytype="GEOMETRY" purgeable="true"/>
  <BinaryResource file="geometry12.mphbin" fileid="e9a6c7db454471f7" binarytype="GEOMETRY" purgeable="true"/>
  <BinaryResource file="geometry6.mphbin" fileid="3d55998e09498728" binarytype="GEOMETRY" purgeable="false"/>
  <BinaryResource file="geometry1.mphbin" fileid="a7b79fc511921d6e" binarytype="GEOMETRY" purgeable="true"/>
  <BinaryResource file="geometry16.mphbin" fileid="620230322efe296e" binarytype="GEOMETRY" purgeable="true"/>
  <BinaryResource file="geometry2.mphbin" fileid="f2d8c8dc8ce22ea3" binarytype="GEOMETRY" purgeable="false"/>
  <BinaryResource file="geommanager1.mphbin" fileid="4dbaa1de23b76fbb" binarytype="GEOMMANAGER" purgeable="false"/>
  <BinaryResource file="solution12.mphbin" fileid="fc1e66d00b31f720" binarytype="SOLUTION" purgeable="false"/>
  <BinaryResource file="solution1.mphbin" fileid="5933067e8a0d3839" binarytype="SOLUTION" purgeable="false"/>
  <BinaryResource file="solution2.mphbin" fileid="1cc0dd1f068cdab4" binarytype="SOLUTION" purgeable="false"/>
  <BinaryResource file="solution3.mphbin" fileid="4a0596aaee2d5f0f" binarytype="SOLUTION" purgeable="false"/>
  <BinaryResource file="solution4.mphbin" fileid="6e3e8b1e3ee1873a" binarytype="SOLUTION" purgeable="false"/>
  <BinaryResource file="solution5.mphbin" fileid="1ec4f9f224a879b6" binarytype="SOLUTION" purgeable="false"/>
  <BinaryResource file="solution6.mphbin" fileid="3275df7d24ab7523" binarytype="SOLUTION" purgeable="false"/>
  <BinaryResource file="solution7.mphbin" fileid="42f73c97a94aa916" binarytype="SOLUTION" purgeable="false"/>
  <BinaryResource file="solution8.mphbin" fileid="8417b480e3de4830" binarytype="SOLUTION" purgeable="false"/>
  <BinaryResource file="solution9.mphbin" fileid="abefa501d7ae276b" binarytype="SOLUTION" purgeable="false"/>
  <BinaryResource file="solution10.mphbin" fileid="87391cd266f37eb7" binarytype="SOLUTION" purgeable="false"/>
  <BinaryResource file="solution11.mphbin" fileid="4cc65439bbdd9ec5" binarytype="SOLUTION" purgeable="false"/>
  <BinaryResource file="solutionstatic12.mphbin" fileid="9f47be78a5e67754" binarytype="SOLUTIONSTATIC" purgeable="true"/>
  <BinaryResource file="solutionstatic1.mphbin" fileid="eb70d823b23d156a" binarytype="SOLUTIONSTATIC" purgeable="true"/>
  <BinaryResource file="solutionstatic2.mphbin" fileid="5319e99365e6dda8" binarytype="SOLUTIONSTATIC" purgeable="true"/>
  <BinaryResource file="solutionstatic3.mphbin" fileid="67abee1d65d19cd5" binarytype="SOLUTIONSTATIC" purgeable="true"/>
  <BinaryResource file="solutionstatic4.mphbin" fileid="a405ee7f18ae0a" binarytype="SOLUTIONSTATIC" purgeable="true"/>
  <BinaryResource file="solutionstatic5.mphbin" fileid="7520b30ec6b89258" binarytype="SOLUTIONSTATIC" purgeable="true"/>
  <BinaryResource file="solutionstatic6.mphbin" fileid="49952f2eb6a88d40" binarytype="SOLUTIONSTATIC" purgeable="true"/>
  <BinaryResource file="solutionstatic7.mphbin" fileid="1f35d9a66d8d1468" binarytype="SOLUTIONSTATIC" purgeable="true"/>
  <BinaryResource file="solutionstatic8.mphbin" fileid="9baf01b5fff5068c" binarytype="SOLUTIONSTATIC" purgeable="true"/>
  <BinaryResource file="solutionstatic9.mphbin" fileid="107911372beddb2" binarytype="SOLUTIONSTATIC" purgeable="true"/>
  <BinaryResource file="solutionstatic10.mphbin" fileid="ba55aa4b66250a1" binarytype="SOLUTIONSTATIC" purgeable="true"/>
  <BinaryResource file="solutionstatic11.mphbin" fileid="ef81118b55ae1793" binarytype="SOLUTIONSTATIC" purgeable="true"/>
</FileIDs>
