# Supplementary material for: Tunable Picoliter‐Scale Dropicle Formation Using Amphiphilic Microparticles with Patterned Hydrophilic Patches
Source: Adv Sci (Weinh). 2024 Dec 24;12(12):2411014. doi: 10.1002/advs.202411014 (PMC11948056; doi:10.1002/advs.202411014)
Supplement: Supplementary file 3 — Supplemental Model 2 [file ADVS-12-2411014-s004.mph › smodel.json]

{"apiClass":"Model","created":"1734197731257","displayLabel":"Model_S2.mph","icon":"comsol_modelroot.png","label":"Model_S2.mph","language":"en_US","lastComputationDate":"1724710922300","lastComputationTime":"15614960","lastComputationVersion":"COMSOL 6.2.0.415","lastModified":"1734197731294","modelEntityPath":"/","name":"root","nodes":[{"apiClass":"NonEntity","icon":"global_branch.png","label":"Global Definitions","nodes":[{"apiClass":"ModelParamGroup","created":"1675816460256","displayLabel":"Parameters 1","icon":"parameter.png","label":"Parameters 1","lastModified":"0","modelEntityPath":"/param/group/default","settings":[{"name":"h_p","scalarImag":"0.0","scalarReal":"5.0E-5","value":"0.05[mm]"},{"name":"h_t","scalarImag":"0.0","scalarReal":"0.75","value":"0.75"},{"name":"r_p1","scalarImag":"0.0","scalarReal":"5.0E-5","value":"0.05[mm]"},{"name":"r_p2","scalarImag":"0.0","scalarReal":"5.0E-5","value":"0.05[mm]"},{"name":"r_p3","scalarImag":"0.0","scalarReal":"4.4999999999999996E-5","value":"0.045[mm]"},{"name":"r_p4","scalarImag":"0.0","scalarReal":"4.7000000000000004E-5","value":"0.047[mm]"}],"tag":"default","type":"Parameters","windowType":1},{"apiClass":"CommonFeature","apiType":"CommonInputDefault","created":"1675816460263","displayLabel":"Default Model Inputs","icon":"commonmodelinput.png","label":"Default Model Inputs","lastModified":"0","modelEntityPath":"/common/cminpt","settings":[{"description":"Model input","name":"quantity"}],"tag":"cminpt","type":"Default_model_inputs","windowType":1},{"apiClass":"MaterialList","created":"1675816460263","displayLabel":"Materials","icon":"global_materials.png","label":"Materials","lastModified":"0","modelEntityPath":"/material","tag":"material","type":"Materials","windowType":1}],"tag":"nonEntity1","windowType":1},{"apiClass":"ModelNode","axisymmetric":false,"created":"1675816460590","displayLabel":"Component 1","icon":"model_3d.png","label":"Component 1","lastModified":"0","modelEntityPath":"/modelNode/comp1","name":"comp1","nodes":[{"apiClass":"NonEntity","icon":"definitions.png","label":"Definitions","nodes":[{"apiClass":"Coordsys","apiType":"Boundary","created":"1675816460601","displayLabel":"Boundary System 1","icon":"coordsys_boundary_coordinate.png","label":"Boundary System 1","lastModified":"0","modelEntityPath":"/coordsys/sys1","name":"sys1","settings":[{"description":"Name","name":"name","value":"sys1"},{"apiValue":"spatial","description":"Frame","name":"frametype","value":"Deformed configuration"},{"apiValue":"off","description":"Reverse normal direction","name":"reversenormal","value":"false"},{"apiValue":"3","description":"Axis","name":"mastercoordsystcomp","value":"z"},{"apiValue":"globalCartesianSpatial","description":"Create first tangent direction from","name":"mastersystem","value":"Global Cartesian (spatial)"}],"tag":"sys1","type":"Boundary_system","windowType":1},{"apiClass":"View","apiType":"ModelView3D","created":"1675816460626","displayLabel":"View 1","icon":"view3d.png","label":"View 1","lastModified":"1725437698331","modelEntityPath":"/view/view1","nodes":[{"apiClass":"ViewFeature","apiType":"Camera","created":"1675816460629","displayLabel":"Camera","icon":"camera.png","label":"Camera","lastModified":"1724697391719","modelEntityPath":"/view/view1/camera","settings":[{"apiValue":"orthographic","description":"Projection","name":"projection","value":"Orthographic"},{"description":"Orthographic scale","name":"orthoscale","scalarReal":"0.9998030662536621","value":"0.9998030662536621"},{"apiValue":"none","description":"View scale","name":"viewscaletype","value":"None"},{"apiValue":"off","description":"Manual spacing","name":"manualgrid","value":"false"}],"tag":"camera","type":"Camera","windowType":1},{"apiClass":"ViewFeature","apiType":"DirectionalLight","created":"1675816460628","displayLabel":"Directional Light 1","icon":"directional_light.png","label":"Directional Light 1","lastModified":"0","modelEntityPath":"/view/view1/feature/lgt1","settings":[{"description":"Light intensity","name":"intensity","scalarReal":"0.8","value":"0.8"},{"description":"Specular intensity","name":"specular","scalarReal":"1.0","value":"1.0"},{"apiValue":"white","description":"Color","name":"color","value":"White"},{"apiValue":"on","description":"Lock to camera coordinate system","name":"cameracoord","value":"true"},{"apiValue":"on","description":"Show light marker","name":"showmarker","value":"true"},{"apiValue":"on","description":"Cast light","name":"castlight","value":"true"},{"apiValue":"on","description":"Cast shadows","name":"castshadows","value":"true"},{"apiValue":"off","description":"Cast shadows on floor","name":"castshadowsonfloor","value":"false"}],"tag":"lgt1","type":"Directional_light","windowType":1},{"apiClass":"ViewFeature","apiType":"DirectionalLight","created":"1675816460628","displayLabel":"Directional Light 2","icon":"directional_light.png","label":"Directional Light 2","lastModified":"0","modelEntityPath":"/view/view1/feature/lgt2","settings":[{"description":"Light intensity","name":"intensity","scalarReal":"0.4","value":"0.4"},{"description":"Specular intensity","name":"specular","scalarReal":"1.0","value":"1.0"},{"apiValue":"white","description":"Color","name":"color","value":"White"},{"apiValue":"on","description":"Lock to camera coordinate system","name":"cameracoord","value":"true"},{"apiValue":"on","description":"Show light marker","name":"showmarker","value":"true"},{"apiValue":"on","description":"Cast light","name":"castlight","value":"true"},{"apiValue":"on","description":"Cast shadows","name":"castshadows","value":"true"},{"apiValue":"off","description":"Cast shadows on floor","name":"castshadowsonfloor","value":"false"}],"tag":"lgt2","type":"Directional_light","windowType":1},{"apiClass":"ViewFeature","apiType":"DirectionalLight","created":"1675816460629","displayLabel":"Directional Light 3","icon":"directional_light.png","label":"Directional Light 3","lastModified":"0","modelEntityPath":"/view/view1/feature/lgt3","settings":[{"description":"Light intensity","name":"intensity","scalarReal":"0.55","value":"0.55"},{"description":"Specular intensity","name":"specular","scalarReal":"1.0","value":"1.0"},{"apiValue":"white","description":"Color","name":"color","value":"White"},{"apiValue":"on","description":"Lock to camera coordinate system","name":"cameracoord","value":"true"},{"apiValue":"on","description":"Show light marker","name":"showmarker","value":"true"},{"apiValue":"on","description":"Cast light","name":"castlight","value":"true"},{"apiValue":"on","description":"Cast shadows","name":"castshadows","value":"true"},{"apiValue":"on","description":"Cast shadows on floor","name":"castshadowsonfloor","value":"true"}],"tag":"lgt3","type":"Directional_light","windowType":1},{"apiClass":"ViewFeature","apiType":"ClipPlane","created":"1675816565545","displayLabel":"Clip Plane 1","icon":"clipplane.png","label":"Clip Plane 1","lastModified":"1682006478028","modelEntityPath":"/view/view1/clip/plane1","settings":[{"apiValue":"off","description":"Invert clipping","name":"invertclipping","value":"false"},{"apiValue":"on","description":"Apply clipping","name":"applyclipping","value":"true"},{"apiValue":"on","description":"Show frame","name":"showframe","value":"true"},{"apiValue":"on","description":"Show gizmo","name":"showgizmo","value":"true"},{"apiValue":"on","description":"Draw as intersection with grid box","name":"drawasintersectionwithgridbox","value":"true"},{"apiValue":"xgaxis","description":["Translation axis","Translate"],"name":"translationaxis","value":"xg-axis"},{"description":"Translation amount","name":"translationamount","scalarReal":"0.032","value":"0.032"},{"apiValue":"zgaxis","description":["Rotation axis","Rotate"],"name":"rotationaxis","value":"zg-axis"},{"description":"Rotation angle","name":"rotationangle","scalarReal":"30.0","value":"30"}],"tag":"plane1","type":"Clip_plane","windowType":1},{"apiClass":"ViewFeature","apiType":"ClipPlane","created":"1682003847082","displayLabel":"Clip Plane 2","icon":"clipplane.png","label":"Clip Plane 2","lastModified":"0","modelEntityPath":"/view/view1/clip/plane2","settings":[{"apiValue":"off","description":"Invert clipping","name":"invertclipping","value":"false"},{"apiValue":"on","description":"Apply clipping","name":"applyclipping","value":"true"},{"apiValue":"on","description":"Show frame","name":"showframe","value":"true"},{"apiValue":"on","description":"Show gizmo","name":"showgizmo","value":"true"},{"apiValue":"on","description":"Draw as intersection with grid box","name":"drawasintersectionwithgridbox","value":"true"},{"apiValue":"xgaxis","description":["Translation axis","Translate"],"name":"translationaxis","value":"xg-axis"},{"description":"Translation amount","name":"translationamount","scalarReal":"0.020760000318288806","value":"0.020760000318288806"},{"apiValue":"zgaxis","description":["Rotation axis","Rotate"],"name":"rotationaxis","value":"zg-axis"},{"description":"Rotation angle","name":"rotationangle","scalarReal":"30.0","value":"30"}],"tag":"plane2","type":"Clip_plane","windowType":1},{"apiClass":"ViewFeature","apiType":"ClipPlane","created":"1682003968367","displayLabel":"Clip Plane 3","icon":"clipplane.png","label":"Clip Plane 3","lastModified":"0","modelEntityPath":"/view/view1/clip/plane3","settings":[{"apiValue":"off","description":"Invert clipping","name":"invertclipping","value":"false"},{"apiValue":"on","description":"Apply clipping","name":"applyclipping","value":"true"},{"apiValue":"on","description":"Show frame","name":"showframe","value":"true"},{"apiValue":"on","description":"Show gizmo","name":"showgizmo","value":"true"},{"apiValue":"on","description":"Draw as intersection with grid box","name":"drawasintersectionwithgridbox","value":"true"},{"apiValue":"xgaxis","description":["Translation axis","Translate"],"name":"translationaxis","value":"xg-axis"},{"description":"Translation amount","name":"translationamount","scalarReal":"0.1","value":"0.1"},{"apiValue":"zgaxis","description":["Rotation axis","Rotate"],"name":"rotationaxis","value":"zg-axis"},{"description":"Rotation angle","name":"rotationangle","scalarReal":"30.0","value":"30"}],"tag":"plane3","type":"Clip_plane","windowType":1}],"settings":[{"apiValue":"off","description":"Wireframe rendering","name":"renderwireframe","value":"false"},{"apiValue":"off","description":"Show geometry labels","name":"showlabels","value":"false"},{"apiValue":"off","description":"Show edge direction arrows","name":"showDirections","value":"false"},{"apiValue":"on","description":"Show grid","name":"showgrid","value":"true"},{"apiValue":"on","description":"Mesh rendering","name":"rendermesh","value":"true"},{"apiValue":"on","description":"Show axis orientation","name":"showaxisorientation","value":"true"},{"apiValue":"on","description":"Show axis units","name":"showunits","value":"true"},{"apiValue":"off","description":"Lock camera","name":"locked","value":"false"},{"apiValue":"off","description":"Lock rotation center","name":"rotcenlocked","value":"false"},{"apiValue":"on","description":"Scene light","name":"scenelight","value":"true"},{"description":"Light intensity","name":"totlightintensity","scalarReal":"1.0","value":"1.0"},{"apiValue":"on","description":"Diffuse light","name":"usediffuse","value":"true"},{"apiValue":"on","description":"Specular light","name":"usespecular","value":"true"},{"apiValue":"on","description":"Ambient light","name":"globalambient","value":"true"},{"description":"Ambient intensity","name":"totambient","scalarReal":"0.3","value":"0.3"},{"apiValue":"white","description":"Color","name":"ambientcolor","value":"White"},{"apiValue":"off","description":"Ambient occlusion","name":"ssao","value":"false"},{"apiValue":"off","description":"Direct shadows","name":"shadowmapping","value":"false"},{"apiValue":"off","description":"Gamma correction","name":"displayoutput","value":"false"},{"apiValue":"envmap_none","description":"Environment map","name":"environmentmap","value":"None"},{"apiValue":"positivey","description":"Sky direction","name":"skydirection","value":"Positive Y"},{"apiValue":"skyrotationzero","description":"Sky rotation","name":"skyrotation","value":"No rotation"},{"apiValue":"on","description":"Transparency","name":"transparency","value":"true"},{"description":"Transparency","name":"transparencylevel","scalarReal":"0.5","value":"0.5"},{"apiValue":"off","description":"Fresnel transmittance","name":"uniformblending","value":"false"},{"apiValue":"on","description":"Show selection colors","name":"showselection","value":"true"},{"apiValue":"off","description":"Show material color and texture","name":"showmaterial","value":"false"},{"apiValue":"off","description":"Clipping active","name":"clippingactive","value":"false"}],"tag":"view1","type":"View","windowType":1}],"tag":"nonEntity2","windowType":1},{"apiClass":"GeomSequence","axisymmetric":false,"created":"1675816460601","displayLabel":"Geometry 1","icon":"geometry.png","label":"Geometry 1","lastModified":"1724733291791","modelEntityPath":"/geom/geom1","nodes":[{"apiClass":"WorkPlaneFeature","apiType":"WorkPlane","created":"1681398454697","displayLabel":"Work Plane 1","icon":"workplane.png","label":"Work Plane 1","lastModified":"1724695318607","modelEntityPath":"/geom/geom1/feature/wp2","name":"wp2","nodes":[{"apiClass":"GeomSequence","axisymmetric":false,"created":"1681398454700","displayLabel":"Plane Geometry","icon":"geometry.png","label":"Plane Geometry","lastModified":"1724695318607","modelEntityPath":"/geom/geom1/feature/wp2/sequence2D","nodes":[{"apiClass":"GeomFeature","apiType":"Polygon","created":"1681398612841","displayLabel":"Polygon 1","icon":"geom_polygon.png","label":"Polygon 1","lastModified":"1682543386290","modelEntityPath":"/geom/geom1/feature/wp2/sequence2D/feature/pol1","name":"pol1","settings":[{"apiValue":"on","description":"Construction geometry","name":"assignedconstruction","value":"true"},{"apiValue":"off","description":"Resulting objects selection","name":"selresult","value":"false"},{"apiValue":"open","description":"Type","name":"type","value":"Open curve"},{"apiValue":"table","description":"Data source","name":"source","value":"Table"}],"tag":"pol1","type":"Polygon","windowType":1},{"apiClass":"GeomFeature","apiType":"Rectangle","created":"1682073711250","displayLabel":"Rectangle 1","icon":"rectangle.png","label":"Rectangle 1","lastModified":"1682543493660","modelEntityPath":"/geom/geom1/feature/wp2/sequence2D/feature/r1","name":"r1","settings":[{"apiValue":"off","description":"Construction geometry","name":"assignedconstruction","value":"false"},{"apiValue":"off","description":"Resulting objects selection","name":"selresult","value":"false"},{"apiValue":"off","description":"Constrain Rotation","name":"rotconstr","value":"false"},{"description":"Rotation","name":"rot","scalarReal":"0.0","value":"0"},{"apiValue":"solid","description":"Type","name":"type","value":"Solid"},{"apiValue":"corner","description":"Base","name":"base","value":"Corner"},{"apiValue":"off","description":"Layers to the left","name":"layerleft","value":"false"},{"apiValue":"off","description":"Layers to the right","name":"layerright","value":"false"},{"apiValue":"on","description":"Layers on bottom","name":"layerbottom","value":"true"},{"apiValue":"off","description":"Layers on top","name":"layertop","value":"false"}],"tag":"r1","type":"Rectangle[geometry]","windowType":1},{"apiClass":"GeomFeature","apiType":"Rectangle","created":"1682073740378","displayLabel":"Rectangle 2","icon":"rectangle.png","label":"Rectangle 2","lastModified":"1682543493660","modelEntityPath":"/geom/geom1/feature/wp2/sequence2D/feature/r2","name":"r2","settings":[{"apiValue":"off","description":"Construction geometry","name":"assignedconstruction","value":"false"},{"apiValue":"off","description":"Resulting objects selection","name":"selresult","value":"false"},{"apiValue":"off","description":"Constrain Rotation","name":"rotconstr","value":"false"},{"description":"Rotation","name":"rot","scalarReal":"0.0","value":"0"},{"apiValue":"solid","description":"Type","name":"type","value":"Solid"},{"apiValue":"corner","description":"Base","name":"base","value":"Corner"},{"apiValue":"off","description":"Layers to the left","name":"layerleft","value":"false"},{"apiValue":"off","description":"Layers to the right","name":"layerright","value":"false"},{"apiValue":"on","description":"Layers on bottom","name":"layerbottom","value":"true"},{"apiValue":"off","description":"Layers on top","name":"layertop","value":"false"}],"tag":"r2","type":"Rectangle[geometry]","windowType":1},{"apiClass":"GeomFeature","apiType":"Rectangle","created":"1682075371893","displayLabel":"Rectangle 3","icon":"rectangle.png","label":"Rectangle 3","lastModified":"1682543493660","modelEntityPath":"/geom/geom1/feature/wp2/sequence2D/feature/r3","name":"r3","settings":[{"apiValue":"off","description":"Construction geometry","name":"assignedconstruction","value":"false"},{"apiValue":"off","description":"Resulting objects selection","name":"selresult","value":"false"},{"apiValue":"off","description":"Constrain Rotation","name":"rotconstr","value":"false"},{"description":"Rotation","name":"rot","scalarReal":"0.0","value":"0"},{"apiValue":"solid","description":"Type","name":"type","value":"Solid"},{"apiValue":"corner","description":"Base","name":"base","value":"Corner"},{"apiValue":"off","description":"Layers to the left","name":"layerleft","value":"false"},{"apiValue":"off","description":"Layers to the right","name":"layerright","value":"false"},{"apiValue":"on","description":"Layers on bottom","name":"layerbottom","value":"true"},{"apiValue":"off","description":"Layers on top","name":"layertop","value":"false"}],"tag":"r3","type":"Rectangle[geometry]","windowType":1},{"apiClass":"GeomFeature","apiType":"Fillet","created":"1682074843124","displayLabel":"Fillet 1","icon":"geom_fillet.png","label":"Fillet 1","lastModified":"1682543493660","modelEntityPath":"/geom/geom1/feature/wp2/sequence2D/feature/fil1","name":"fil1","settings":[{"apiValue":"off","description":"Resulting objects selection","name":"selresult","value":"false"},{"apiValue":"on","description":"Select in sketch","name":"selectinsketch","value":"true"},{"apiValue":"on","description":"Constrain Radius","name":"radiusconstr","value":"true"},{"description":"Radius","name":"radius","scalarReal":"0.125","value":"0.125"}],"tag":"fil1","type":"Fillet","windowType":1},{"apiClass":"GeomFeature","apiType":"Fillet","created":"1682074889748","displayLabel":"Fillet 2","icon":"geom_fillet.png","label":"Fillet 2","lastModified":"1682543493660","modelEntityPath":"/geom/geom1/feature/wp2/sequence2D/feature/fil2","name":"fil2","settings":[{"apiValue":"off","description":"Resulting objects selection","name":"selresult","value":"false"},{"apiValue":"on","description":"Select in sketch","name":"selectinsketch","value":"true"},{"apiValue":"on","description":"Constrain Radius","name":"radiusconstr","value":"true"},{"description":"Radius","name":"radius","scalarReal":"0.05","value":"0.05"}],"tag":"fil2","type":"Fillet","windowType":1},{"apiClass":"GeomFeature","apiType":"Fillet","created":"1682075392077","displayLabel":"Fillet 3","icon":"geom_fillet.png","label":"Fillet 3","lastModified":"1682543493660","modelEntityPath":"/geom/geom1/feature/wp2/sequence2D/feature/fil3","name":"fil3","settings":[{"apiValue":"off","description":"Resulting objects selection","name":"selresult","value":"false"},{"apiValue":"on","description":"Select in sketch","name":"selectinsketch","value":"true"},{"apiValue":"on","description":"Constrain Radius","name":"radiusconstr","value":"true"},{"description":"Radius","name":"radius","scalarReal":"0.05","value":"0.05"}],"tag":"fil3","type":"Fillet","windowType":1},{"apiClass":"GeomFeature","apiType":"Circle","created":"1682076552731","displayLabel":"Circle 1","icon":"circle_m.png","label":"Circle 1","lastModified":"1683449855573","modelEntityPath":"/geom/geom1/feature/wp2/sequence2D/feature/c6","name":"c6","settings":[{"apiValue":"off","description":"Construction geometry","name":"assignedconstruction","value":"false"},{"apiValue":"off","description":"Resulting objects selection","name":"selresult","value":"false"},{"apiValue":"on","description":"Constrain Rotation","name":"rotconstr","value":"true"},{"description":"Rotation","name":"rot","scalarReal":"0.0","value":"0"},{"apiValue":"solid","description":"Type","name":"type","value":"Solid"},{"apiValue":"center","description":"Base","name":"base","value":"Center"},{"apiValue":"off","description":"Constrain Radius","name":"rconstr","value":"false"},{"description":"Radius","name":"r","value":"r_p1"},{"apiValue":"on","description":"Constrain Sector angle","name":"angleconstr","value":"true"},{"description":"Sector angle","name":"angle","scalarReal":"360.0","value":"360"}],"tag":"c6","type":"Circle","windowType":1},{"apiClass":"GeomFeature","apiType":"Circle","created":"1681401057669","displayLabel":"Circle 2","icon":"circle_m.png","label":"Circle 2","lastModified":"1683449855573","modelEntityPath":"/geom/geom1/feature/wp2/sequence2D/feature/c5","name":"c5","settings":[{"apiValue":"off","description":"Construction geometry","name":"assignedconstruction","value":"false"},{"apiValue":"off","description":"Resulting objects selection","name":"selresult","value":"false"},{"apiValue":"on","description":"Constrain Rotation","name":"rotconstr","value":"true"},{"description":"Rotation","name":"rot","scalarReal":"0.0","value":"0"},{"apiValue":"solid","description":"Type","name":"type","value":"Solid"},{"apiValue":"center","description":"Base","name":"base","value":"Center"},{"apiValue":"off","description":"Constrain Radius","name":"rconstr","value":"false"},{"description":"Radius","name":"r","value":"r_p2"},{"apiValue":"on","description":"Constrain Sector angle","name":"angleconstr","value":"true"},{"description":"Sector angle","name":"angle","scalarReal":"360.0","value":"360"}],"tag":"c5","type":"Circle","windowType":1},{"apiClass":"GeomFeature","apiType":"Circle","created":"1681401043641","displayLabel":"Circle 3","icon":"circle_m.png","label":"Circle 3","lastModified":"1683449855573","modelEntityPath":"/geom/geom1/feature/wp2/sequence2D/feature/c4","name":"c4","settings":[{"apiValue":"off","description":"Construction geometry","name":"assignedconstruction","value":"false"},{"apiValue":"off","description":"Resulting objects selection","name":"selresult","value":"false"},{"apiValue":"on","description":"Constrain Rotation","name":"rotconstr","value":"true"},{"description":"Rotation","name":"rot","scalarReal":"0.0","value":"0"},{"apiValue":"solid","description":"Type","name":"type","value":"Solid"},{"apiValue":"center","description":"Base","name":"base","value":"Center"},{"apiValue":"off","description":"Constrain Radius","name":"rconstr","value":"false"},{"description":"Radius","name":"r","value":"r_p3"},{"apiValue":"on","description":"Constrain Sector angle","name":"angleconstr","value":"true"},{"description":"Sector angle","name":"angle","scalarReal":"360.0","value":"360"}],"tag":"c4","type":"Circle","windowType":1},{"apiClass":"GeomFeature","apiType":"Circle","created":"1682076552733","displayLabel":"Circle 4","icon":"circle_m.png","label":"Circle 4","lastModified":"1683452964783","modelEntityPath":"/geom/geom1/feature/wp2/sequence2D/feature/c7","name":"c7","settings":[{"apiValue":"off","description":"Construction geometry","name":"assignedconstruction","value":"false"},{"apiValue":"off","description":"Resulting objects selection","name":"selresult","value":"false"},{"apiValue":"on","description":"Constrain Rotation","name":"rotconstr","value":"true"},{"description":"Rotation","name":"rot","scalarReal":"0.0","value":"0"},{"apiValue":"solid","description":"Type","name":"type","value":"Solid"},{"apiValue":"center","description":"Base","name":"base","value":"Center"},{"apiValue":"off","description":"Constrain Radius","name":"rconstr","value":"false"},{"description":"Radius","name":"r","value":"r_p4"},{"apiValue":"on","description":"Constrain Sector angle","name":"angleconstr","value":"true"},{"description":"Sector angle","name":"angle","scalarReal":"360.0","value":"360"}],"tag":"c7","type":"Circle","windowType":1},{"apiClass":"GeomFeature","apiType":"Difference","created":"1682075273276","displayLabel":"Difference 1","icon":"geom_difference.png","label":"Difference 1","lastModified":"1682543493660","modelEntityPath":"/geom/geom1/feature/wp2/sequence2D/feature/dif1","name":"dif1","settings":[{"apiValue":"off","description":"Resulting objects selection","name":"selresult","value":"false"},{"apiValue":"on","description":"Propagate selections to resulting objects","name":"propagatesel","value":"true"},{"apiValue":"off","description":"Keep objects to add","name":"keepadd","value":"false"},{"apiValue":"off","description":"Keep objects to subtract","name":"keepsubtract","value":"false"},{"apiValue":"on","description":"Keep interior boundaries","name":"intbnd","value":"true"},{"apiValue":"auto","description":"Repair tolerance","name":"repairtoltype","value":"Automatic"}],"tag":"dif1","type":"Difference","windowType":1},{"apiClass":"GeomFeature","apiType":"Difference","created":"1682075312570","displayLabel":"Difference 2","icon":"geom_difference.png","label":"Difference 2","lastModified":"1683452964783","modelEntityPath":"/geom/geom1/feature/wp2/sequence2D/feature/dif2","name":"dif2","settings":[{"apiValue":"off","description":"Resulting objects selection","name":"selresult","value":"false"},{"apiValue":"on","description":"Propagate selections to resulting objects","name":"propagatesel","value":"true"},{"apiValue":"off","description":"Keep objects to add","name":"keepadd","value":"false"},{"apiValue":"off","description":"Keep objects to subtract","name":"keepsubtract","value":"false"},{"apiValue":"on","description":"Keep interior boundaries","name":"intbnd","value":"true"},{"apiValue":"auto","description":"Repair tolerance","name":"repairtoltype","value":"Automatic"}],"tag":"dif2","type":"Difference","windowType":1}],"settings":[{"apiValue":"off","description":"View work plane geometry in 3D","name":"workplane3d","value":"false"},{"apiValue":"on","description":"Coincident entities (blue)","name":"showcoincident","value":"true"},{"apiValue":"on","description":"Intersection (green)","name":"showintersection","value":"true"},{"apiValue":"on","description":"Projection (gray)","name":"showprojection","value":"true"},{"apiValue":"off","description":"Use constraints and dimensions","name":"useconstrdim","value":"false"}],"spaceDimension":2,"tag":"sequence2D","type":"Plane_geometry","windowType":1},{"apiClass":"View","apiType":"ModelView2D","created":"1681398454701","displayLabel":"View 3","icon":"view2d.png","label":"View 3","lastModified":"1682077989452","modelEntityPath":"/view/view3","nodes":[{"apiClass":"ViewFeature","apiType":"Axis2D","created":"1681398454701","displayLabel":"Axis","icon":"view_axis.png","label":"Axis","lastModified":"1683385396233","modelEntityPath":"/view/view3/axis","settings":[{"description":"x minimum","name":"xmin","scalarReal":"-0.5348743200302124","value":"-0.5348743200302124"},{"description":"x maximum","name":"xmax","scalarReal":"0.4146108329296112","value":"0.4146108329296112"},{"description":"y minimum","name":"ymin","scalarReal":"-0.3416368365287781","value":"-0.3416368365287781"},{"description":"y maximum","name":"ymax","scalarReal":"0.3390052914619446","value":"0.3390052914619446"},{"apiValue":"none","description":"View scale","name":"viewscaletype","value":"None"},{"apiValue":"off","description":"Manual spacing","name":"manualgrid","value":"false"}],"tag":"axis","type":"Axis","windowType":1}],"settings":[{"apiValue":"off","description":"Show geometry labels","name":"showlabels","value":"false"},{"apiValue":"off","description":"Show edge direction arrows","name":"showDirections","value":"false"},{"apiValue":"on","description":"Show grid","name":"showgrid","value":"true"},{"apiValue":"on","description":"Show axis units","name":"showunits","value":"true"},{"apiValue":"off","description":"Lock axis","name":"locked","value":"false"},{"apiValue":"on","description":"Show selection colors","name":"showselection","value":"true"},{"apiValue":"off","description":"Show material color and texture","name":"showmaterial","value":"false"}],"tag":"view3","type":"View","windowType":1}],"settings":[{"apiValue":"off","description":"Construction geometry","name":"assignedconstruction","value":"false"},{"apiValue":"off","description":"Resulting objects selection","name":"selresult","value":"false"},{"apiValue":"off","description":["Show in physics","Selections from plane geometry"],"name":"selplaneshow","value":"false"},{"apiValue":"quick","description":"Plane type","name":"planetype","value":"Quick"},{"apiValue":"xy","description":"Plane","name":"quickplane","value":"xy-plane"},{"apiValue":"distance","description":"Offset type","name":"quickoffsettype","value":"Distance"},{"description":"z-coordinate","name":"quickz","scalarReal":"0.0","value":"0"},{"apiValue":"global","description":"Origin","name":"quickorigin","value":"Global"},{"apiValue":"natural","description":"Local x-axis","name":"quickaxis","value":"Natural"},{"description":"Rotation","name":"rot","scalarReal":"0.0","value":"0"},{"apiValue":"on","description":"Show in graphics","name":"showcoordsys","value":"true"},{"apiValue":"on","description":"Unite objects","name":"unite","value":"true"},{"apiValue":"auto","description":"Repair tolerance","name":"repairtoltype","value":"Automatic"},{"apiValue":"off","description":"View work plane geometry in 3D","name":"workplane3d","value":"false"},{"apiValue":"on","description":"Coincident entities (blue)","name":"showcoincident","value":"true"},{"apiValue":"on","description":"Intersection (green)","name":"showintersection","value":"true"},{"apiValue":"on","description":"Projection (gray)","name":"showprojection","value":"true"}],"tag":"wp2","type":"Work_plane","windowType":1},{"apiClass":"GeomFeature","apiType":"Extrude","created":"1681398867333","displayLabel":"Extrude 2","icon":"extrude.png","label":"Extrude 2","lastModified":"1724695318607","modelEntityPath":"/geom/geom1/feature/ext2","name":"ext2","settings":[{"apiValue":"off","description":"Resulting objects selection","name":"selresult","value":"false"},{"apiValue":"on","description":"Propagate selections to resulting objects","name":"propagatesel","value":"true"},{"apiValue":"workplane","description":"Extrude from","name":"extrudefrom","value":"Work plane"},{"apiValue":"unite","description":"Input object handling","name":"inputhandling","value":"Unite with"},{"apiValue":"distances","description":"Specify","name":"specify","value":"Distances from plane"},{"apiValue":"off","description":"Reverse direction","name":"reverse","value":"false"},{"apiValue":"on","description":"Include input faces","name":"includeinput","value":"true"},{"apiValue":"on","description":"Keep cross-sectional faces","name":"crossfaces","value":"true"}],"tag":"ext2","type":"Extrude","windowType":1},{"apiClass":"WorkPlaneFeature","apiType":"WorkPlane","created":"1681400138898","displayLabel":"Work Plane 3","icon":"workplane.png","label":"Work Plane 3","lastModified":"1724695318607","modelEntityPath":"/geom/geom1/feature/wp5","name":"wp5","nodes":[{"apiClass":"GeomSequence","axisymmetric":false,"created":"1681400138899","displayLabel":"Plane Geometry","icon":"geometry.png","label":"Plane Geometry","lastModified":"1724695318607","modelEntityPath":"/geom/geom1/feature/wp5/sequence2D","nodes":[{"apiClass":"GeomFeature","apiType":"Rectangle","created":"1682076754363","displayLabel":"Rectangle 1","icon":"rectangle.png","label":"Rectangle 1","lastModified":"0","modelEntityPath":"/geom/geom1/feature/wp5/sequence2D/feature/r1","name":"r1","settings":[{"apiValue":"off","description":"Construction geometry","name":"assignedconstruction","value":"false"},{"apiValue":"off","description":"Resulting objects selection","name":"selresult","value":"false"},{"apiValue":"off","description":"Constrain Rotation","name":"rotconstr","value":"false"},{"description":"Rotation","name":"rot","scalarReal":"0.0","value":"0"},{"apiValue":"solid","description":"Type","name":"type","value":"Solid"},{"apiValue":"corner","description":"Base","name":"base","value":"Corner"},{"apiValue":"off","description":"Layers to the left","name":"layerleft","value":"false"},{"apiValue":"off","description":"Layers to the right","name":"layerright","value":"false"},{"apiValue":"on","description":"Layers on bottom","name":"layerbottom","value":"true"},{"apiValue":"off","description":"Layers on top","name":"layertop","value":"false"}],"tag":"r1","type":"Rectangle[geometry]","windowType":1}],"settings":[{"apiValue":"off","description":"View work plane geometry in 3D","name":"workplane3d","value":"false"},{"apiValue":"on","description":"Coincident entities (blue)","name":"showcoincident","value":"true"},{"apiValue":"on","description":"Intersection (green)","name":"showintersection","value":"true"},{"apiValue":"on","description":"Projection (gray)","name":"showprojection","value":"true"},{"apiValue":"off","description":"Use constraints and dimensions","name":"useconstrdim","value":"false"}],"spaceDimension":2,"tag":"sequence2D","type":"Plane_geometry","windowType":1},{"apiClass":"View","apiType":"ModelView2D","created":"1681400138900","displayLabel":"View 6","icon":"view2d.png","label":"View 6","lastModified":"0","modelEntityPath":"/view/view6","nodes":[{"apiClass":"ViewFeature","apiType":"Axis2D","created":"1681400138900","displayLabel":"Axis","icon":"view_axis.png","label":"Axis","lastModified":"1682077993289","modelEntityPath":"/view/view6/axis","settings":[{"description":"x minimum","name":"xmin","scalarReal":"-1.1023083925247192","value":"-1.1023083925247192"},{"description":"x maximum","name":"xmax","scalarReal":"1.0560396909713745","value":"1.0560396909713745"},{"description":"y minimum","name":"ymin","scalarReal":"-0.9479999542236328","value":"-0.9479999542236328"},{"description":"y maximum","name":"ymax","scalarReal":"0.9880000352859497","value":"0.9880000352859497"},{"apiValue":"none","description":"View scale","name":"viewscaletype","value":"None"},{"apiValue":"off","description":"Manual spacing","name":"manualgrid","value":"false"}],"tag":"axis","type":"Axis","windowType":1}],"settings":[{"apiValue":"off","description":"Show geometry labels","name":"showlabels","value":"false"},{"apiValue":"off","description":"Show edge direction arrows","name":"showDirections","value":"false"},{"apiValue":"on","description":"Show grid","name":"showgrid","value":"true"},{"apiValue":"on","description":"Show axis units","name":"showunits","value":"true"},{"apiValue":"off","description":"Lock axis","name":"locked","value":"false"},{"apiValue":"on","description":"Show selection colors","name":"showselection","value":"true"},{"apiValue":"off","description":"Show material color and texture","name":"showmaterial","value":"false"}],"tag":"view6","type":"View","windowType":1}],"settings":[{"apiValue":"off","description":"Construction geometry","name":"assignedconstruction","value":"false"},{"apiValue":"off","description":"Resulting objects selection","name":"selresult","value":"false"},{"apiValue":"off","description":["Show in physics","Selections from plane geometry"],"name":"selplaneshow","value":"false"},{"apiValue":"quick","description":"Plane type","name":"planetype","value":"Quick"},{"apiValue":"xy","description":"Plane","name":"quickplane","value":"xy-plane"},{"apiValue":"distance","description":"Offset type","name":"quickoffsettype","value":"Distance"},{"description":"z-coordinate","name":"quickz","scalarReal":"0.0","value":"0"},{"apiValue":"global","description":"Origin","name":"quickorigin","value":"Global"},{"apiValue":"natural","description":"Local x-axis","name":"quickaxis","value":"Natural"},{"description":"Rotation","name":"rot","scalarReal":"0.0","value":"0"},{"apiValue":"on","description":"Show in graphics","name":"showcoordsys","value":"true"},{"apiValue":"on","description":"Unite objects","name":"unite","value":"true"},{"apiValue":"auto","description":"Repair tolerance","name":"repairtoltype","value":"Automatic"},{"apiValue":"off","description":"View work plane geometry in 3D","name":"workplane3d","value":"false"},{"apiValue":"on","description":"Coincident entities (blue)","name":"showcoincident","value":"true"},{"apiValue":"on","description":"Intersection (green)","name":"showintersection","value":"true"},{"apiValue":"on","description":"Projection (gray)","name":"showprojection","value":"true"}],"tag":"wp5","type":"Work_plane","windowType":1},{"apiClass":"GeomFeature","apiType":"Extrude","created":"1681400365582","displayLabel":"Extrude 3","icon":"extrude.png","label":"Extrude 3","lastModified":"1724695318607","modelEntityPath":"/geom/geom1/feature/ext4","name":"ext4","settings":[{"apiValue":"off","description":"Resulting objects selection","name":"selresult","value":"false"},{"apiValue":"on","description":"Propagate selections to resulting objects","name":"propagatesel","value":"true"},{"apiValue":"workplane","description":"Extrude from","name":"extrudefrom","value":"Work plane"},{"apiValue":"unite","description":"Input object handling","name":"inputhandling","value":"Unite with"},{"apiValue":"distances","description":"Specify","name":"specify","value":"Distances from plane"},{"apiValue":"off","description":"Reverse direction","name":"reverse","value":"false"},{"apiValue":"on","description":"Include input faces","name":"includeinput","value":"true"},{"apiValue":"on","description":"Keep cross-sectional faces","name":"crossfaces","value":"true"}],"tag":"ext4","type":"Extrude","windowType":1},{"apiClass":"WorkPlaneFeature","apiType":"WorkPlane","created":"1681402054891","displayLabel":"Work Plane 4","icon":"workplane.png","label":"Work Plane 4","lastModified":"1724695318607","modelEntityPath":"/geom/geom1/feature/wp6","name":"wp6","nodes":[{"apiClass":"GeomSequence","axisymmetric":false,"created":"1681402054893","displayLabel":"Plane Geometry","icon":"geometry.png","label":"Plane Geometry","lastModified":"1724695318607","modelEntityPath":"/geom/geom1/feature/wp6/sequence2D","nodes":[{"apiClass":"GeomFeature","apiType":"Rectangle","created":"1682077114545","displayLabel":"Rectangle 1","icon":"rectangle.png","label":"Rectangle 1","lastModified":"0","modelEntityPath":"/geom/geom1/feature/wp6/sequence2D/feature/r1","name":"r1","settings":[{"apiValue":"off","description":"Construction geometry","name":"assignedconstruction","value":"false"},{"apiValue":"off","description":"Resulting objects selection","name":"selresult","value":"false"},{"apiValue":"off","description":"Constrain Rotation","name":"rotconstr","value":"false"},{"description":"Rotation","name":"rot","scalarReal":"0.0","value":"0"},{"apiValue":"solid","description":"Type","name":"type","value":"Solid"},{"apiValue":"corner","description":"Base","name":"base","value":"Corner"},{"apiValue":"off","description":"Layers to the left","name":"layerleft","value":"false"},{"apiValue":"off","description":"Layers to the right","name":"layerright","value":"false"},{"apiValue":"on","description":"Layers on bottom","name":"layerbottom","value":"true"},{"apiValue":"off","description":"Layers on top","name":"layertop","value":"false"}],"tag":"r1","type":"Rectangle[geometry]","windowType":1},{"apiClass":"GeomFeature","apiType":"Fillet","created":"1682077118102","displayLabel":"Fillet 1","icon":"geom_fillet.png","label":"Fillet 1","lastModified":"0","modelEntityPath":"/geom/geom1/feature/wp6/sequence2D/feature/fil1","name":"fil1","settings":[{"apiValue":"off","description":"Resulting objects selection","name":"selresult","value":"false"},{"apiValue":"on","description":"Select in sketch","name":"selectinsketch","value":"true"},{"apiValue":"on","description":"Constrain Radius","name":"radiusconstr","value":"true"},{"description":"Radius","name":"radius","scalarReal":"0.05","value":"0.05"}],"tag":"fil1","type":"Fillet","windowType":1}],"settings":[{"apiValue":"off","description":"View work plane geometry in 3D","name":"workplane3d","value":"false"},{"apiValue":"on","description":"Coincident entities (blue)","name":"showcoincident","value":"true"},{"apiValue":"on","description":"Intersection (green)","name":"showintersection","value":"true"},{"apiValue":"on","description":"Projection (gray)","name":"showprojection","value":"true"},{"apiValue":"off","description":"Use constraints and dimensions","name":"useconstrdim","value":"false"}],"spaceDimension":2,"tag":"sequence2D","type":"Plane_geometry","windowType":1},{"apiClass":"View","apiType":"ModelView2D","created":"1681402054893","displayLabel":"View 7","icon":"view2d.png","label":"View 7","lastModified":"0","modelEntityPath":"/view/view7","nodes":[{"apiClass":"ViewFeature","apiType":"Axis2D","created":"1681402054894","displayLabel":"Axis","icon":"view_axis.png","label":"Axis","lastModified":"1682077993289","modelEntityPath":"/view/view7/axis","settings":[{"description":"x minimum","name":"xmin","scalarReal":"-0.3065835237503052","value":"-0.3065835237503052"},{"description":"x maximum","name":"xmax","scalarReal":"0.3065835237503052","value":"0.3065835237503052"},{"description":"y minimum","name":"ymin","scalarReal":"-0.2750000059604645","value":"-0.2750000059604645"},{"description":"y maximum","name":"ymax","scalarReal":"0.2750000059604645","value":"0.2750000059604645"},{"apiValue":"none","description":"View scale","name":"viewscaletype","value":"None"},{"apiValue":"off","description":"Manual spacing","name":"manualgrid","value":"false"}],"tag":"axis","type":"Axis","windowType":1}],"settings":[{"apiValue":"off","description":"Show geometry labels","name":"showlabels","value":"false"},{"apiValue":"off","description":"Show edge direction arrows","name":"showDirections","value":"false"},{"apiValue":"on","description":"Show grid","name":"showgrid","value":"true"},{"apiValue":"on","description":"Show axis units","name":"showunits","value":"true"},{"apiValue":"off","description":"Lock axis","name":"locked","value":"false"},{"apiValue":"on","description":"Show selection colors","name":"showselection","value":"true"},{"apiValue":"off","description":"Show material color and texture","name":"showmaterial","value":"false"}],"tag":"view7","type":"View","windowType":1}],"settings":[{"apiValue":"off","description":"Construction geometry","name":"assignedconstruction","value":"false"},{"apiValue":"off","description":"Resulting objects selection","name":"selresult","value":"false"},{"apiValue":"off","description":["Show in physics","Selections from plane geometry"],"name":"selplaneshow","value":"false"},{"apiValue":"quick","description":"Plane type","name":"planetype","value":"Quick"},{"apiValue":"xy","description":"Plane","name":"quickplane","value":"xy-plane"},{"apiValue":"distance","description":"Offset type","name":"quickoffsettype","value":"Distance"},{"description":"z-coordinate","name":"quickz","scalarReal":"0.0","value":"0"},{"apiValue":"global","description":"Origin","name":"quickorigin","value":"Global"},{"apiValue":"natural","description":"Local x-axis","name":"quickaxis","value":"Natural"},{"description":"Rotation","name":"rot","scalarReal":"0.0","value":"0"},{"apiValue":"on","description":"Show in graphics","name":"showcoordsys","value":"true"},{"apiValue":"on","description":"Unite objects","name":"unite","value":"true"},{"apiValue":"auto","description":"Repair tolerance","name":"repairtoltype","value":"Automatic"},{"apiValue":"off","description":"View work plane geometry in 3D","name":"workplane3d","value":"false"},{"apiValue":"on","description":"Coincident entities (blue)","name":"showcoincident","value":"true"},{"apiValue":"on","description":"Intersection (green)","name":"showintersection","value":"true"},{"apiValue":"on","description":"Projection (gray)","name":"showprojection","value":"true"}],"tag":"wp6","type":"Work_plane","windowType":1},{"apiClass":"GeomFeature","apiType":"Extrude","created":"1681402112554","displayLabel":"Extrude 5","icon":"extrude.png","label":"Extrude 5","lastModified":"1724695318607","modelEntityPath":"/geom/geom1/feature/ext5","name":"ext5","settings":[{"apiValue":"off","description":"Resulting objects selection","name":"selresult","value":"false"},{"apiValue":"on","description":"Propagate selections to resulting objects","name":"propagatesel","value":"true"},{"apiValue":"workplane","description":"Extrude from","name":"extrudefrom","value":"Work plane"},{"apiValue":"unite","description":"Input object handling","name":"inputhandling","value":"Unite with"},{"apiValue":"distances","description":"Specify","name":"specify","value":"Distances from plane"},{"apiValue":"off","description":"Reverse direction","name":"reverse","value":"false"},{"apiValue":"on","description":"Include input faces","name":"includeinput","value":"true"},{"apiValue":"on","description":"Keep cross-sectional faces","name":"crossfaces","value":"true"}],"tag":"ext5","type":"Extrude","windowType":1},{"apiClass":"WorkPlaneFeature","apiType":"WorkPlane","created":"1682205900614","displayLabel":"Work Plane 8","icon":"workplane.png","label":"Work Plane 8","lastModified":"1724695318607","modelEntityPath":"/geom/geom1/feature/wp8","name":"wp8","nodes":[{"apiClass":"GeomSequence","axisymmetric":false,"created":"1682205900616","displayLabel":"Plane Geometry","icon":"geometry.png","label":"Plane Geometry","lastModified":"1724695318607","modelEntityPath":"/geom/geom1/feature/wp8/sequence2D","nodes":[{"apiClass":"GeomFeature","apiType":"Rectangle","created":"1682205900620","displayLabel":"Rectangle 1","icon":"rectangle.png","label":"Rectangle 1","lastModified":"0","modelEntityPath":"/geom/geom1/feature/wp8/sequence2D/feature/r1","name":"r1","settings":[{"apiValue":"off","description":"Construction geometry","name":"assignedconstruction","value":"false"},{"apiValue":"off","description":"Resulting objects selection","name":"selresult","value":"false"},{"apiValue":"off","description":"Constrain Rotation","name":"rotconstr","value":"false"},{"description":"Rotation","name":"rot","scalarReal":"0.0","value":"0"},{"apiValue":"solid","description":"Type","name":"type","value":"Solid"},{"apiValue":"corner","description":"Base","name":"base","value":"Corner"},{"apiValue":"off","description":"Layers to the left","name":"layerleft","value":"false"},{"apiValue":"off","description":"Layers to the right","name":"layerright","value":"false"},{"apiValue":"on","description":"Layers on bottom","name":"layerbottom","value":"true"},{"apiValue":"off","description":"Layers on top","name":"layertop","value":"false"}],"tag":"r1","type":"Rectangle[geometry]","windowType":1},{"apiClass":"GeomFeature","apiType":"Fillet","created":"1682205900621","displayLabel":"Fillet 1","icon":"geom_fillet.png","label":"Fillet 1","lastModified":"0","modelEntityPath":"/geom/geom1/feature/wp8/sequence2D/feature/fil1","name":"fil1","settings":[{"apiValue":"off","description":"Resulting objects selection","name":"selresult","value":"false"},{"apiValue":"on","description":"Select in sketch","name":"selectinsketch","value":"true"},{"apiValue":"on","description":"Constrain Radius","name":"radiusconstr","value":"true"},{"description":"Radius","name":"radius","scalarReal":"0.05","value":"0.05"}],"tag":"fil1","type":"Fillet","windowType":1}],"settings":[{"apiValue":"off","description":"View work plane geometry in 3D","name":"workplane3d","value":"false"},{"apiValue":"on","description":"Coincident entities (blue)","name":"showcoincident","value":"true"},{"apiValue":"on","description":"Intersection (green)","name":"showintersection","value":"true"},{"apiValue":"on","description":"Projection (gray)","name":"showprojection","value":"true"},{"apiValue":"off","description":"Use constraints and dimensions","name":"useconstrdim","value":"false"}],"spaceDimension":2,"tag":"sequence2D","type":"Plane_geometry","windowType":1},{"apiClass":"View","apiType":"ModelView2D","created":"1682205900617","displayLabel":"View 11","icon":"view2d.png","label":"View 11","lastModified":"0","modelEntityPath":"/view/view11","nodes":[{"apiClass":"ViewFeature","apiType":"Axis2D","created":"1682205900617","displayLabel":"Axis","icon":"view_axis.png","label":"Axis","lastModified":"1682206436937","modelEntityPath":"/view/view11/axis","settings":[{"description":"x minimum","name":"xmin","scalarReal":"-1.7472726106643677","value":"-1.7472726106643677"},{"description":"x maximum","name":"xmax","scalarReal":"1.7472726106643677","value":"1.7472726106643677"},{"description":"y minimum","name":"ymin","scalarReal":"-1.0","value":"-1"},{"description":"y maximum","name":"ymax","scalarReal":"1.0","value":"1"},{"apiValue":"none","description":"View scale","name":"viewscaletype","value":"None"},{"apiValue":"off","description":"Manual spacing","name":"manualgrid","value":"false"}],"tag":"axis","type":"Axis","windowType":1}],"settings":[{"apiValue":"off","description":"Show geometry labels","name":"showlabels","value":"false"},{"apiValue":"off","description":"Show edge direction arrows","name":"showDirections","value":"false"},{"apiValue":"on","description":"Show grid","name":"showgrid","value":"true"},{"apiValue":"on","description":"Show axis units","name":"showunits","value":"true"},{"apiValue":"off","description":"Lock axis","name":"locked","value":"false"},{"apiValue":"on","description":"Show selection colors","name":"showselection","value":"true"},{"apiValue":"off","description":"Show material color and texture","name":"showmaterial","value":"false"}],"tag":"view11","type":"View","windowType":1}],"settings":[{"apiValue":"off","description":"Construction geometry","name":"assignedconstruction","value":"false"},{"apiValue":"off","description":"Resulting objects selection","name":"selresult","value":"false"},{"apiValue":"off","description":["Show in physics","Selections from plane geometry"],"name":"selplaneshow","value":"false"},{"apiValue":"quick","description":"Plane type","name":"planetype","value":"Quick"},{"apiValue":"xy","description":"Plane","name":"quickplane","value":"xy-plane"},{"apiValue":"distance","description":"Offset type","name":"quickoffsettype","value":"Distance"},{"description":"z-coordinate","name":"quickz","scalarReal":"0.0","value":"0"},{"apiValue":"global","description":"Origin","name":"quickorigin","value":"Global"},{"apiValue":"natural","description":"Local x-axis","name":"quickaxis","value":"Natural"},{"description":"Rotation","name":"rot","scalarReal":"0.0","value":"0"},{"apiValue":"on","description":"Show in graphics","name":"showcoordsys","value":"true"},{"apiValue":"on","description":"Unite objects","name":"unite","value":"true"},{"apiValue":"auto","description":"Repair tolerance","name":"repairtoltype","value":"Automatic"},{"apiValue":"off","description":"View work plane geometry in 3D","name":"workplane3d","value":"false"},{"apiValue":"on","description":"Coincident entities (blue)","name":"showcoincident","value":"true"},{"apiValue":"on","description":"Intersection (green)","name":"showintersection","value":"true"},{"apiValue":"on","description":"Projection (gray)","name":"showprojection","value":"true"}],"tag":"wp8","type":"Work_plane","windowType":1},{"apiClass":"GeomFeature","apiType":"Extrude","created":"1682205984199","displayLabel":"Extrude 8","icon":"extrude.png","label":"Extrude 8","lastModified":"1724695318607","modelEntityPath":"/geom/geom1/feature/ext8","name":"ext8","settings":[{"apiValue":"off","description":"Resulting objects selection","name":"selresult","value":"false"},{"apiValue":"on","description":"Propagate selections to resulting objects","name":"propagatesel","value":"true"},{"apiValue":"workplane","description":"Extrude from","name":"extrudefrom","value":"Work plane"},{"apiValue":"unite","description":"Input object handling","name":"inputhandling","value":"Unite with"},{"apiValue":"distances","description":"Specify","name":"specify","value":"Distances from plane"},{"apiValue":"off","description":"Reverse direction","name":"reverse","value":"false"},{"apiValue":"on","description":"Include input faces","name":"includeinput","value":"true"},{"apiValue":"on","description":"Keep cross-sectional faces","name":"crossfaces","value":"true"}],"tag":"ext8","type":"Extrude","windowType":1},{"apiClass":"GeomFeature","apiType":"Difference","created":"1675861177968","displayLabel":"Difference 2","icon":"geom_difference.png","label":"Difference 2","lastModified":"1724695318607","modelEntityPath":"/geom/geom1/feature/dif2","name":"dif2","settings":[{"apiValue":"off","description":"Resulting objects selection","name":"selresult","value":"false"},{"apiValue":"on","description":"Propagate selections to resulting objects","name":"propagatesel","value":"true"},{"apiValue":"off","description":"Keep objects to add","name":"keepadd","value":"false"},{"apiValue":"off","description":"Keep objects to subtract","name":"keepsubtract","value":"false"},{"apiValue":"on","description":"Keep interior boundaries","name":"intbnd","value":"true"},{"apiValue":"auto","description":"Repair tolerance","name":"repairtoltype","value":"Automatic"}],"tag":"dif2","type":"Difference","windowType":1},{"apiClass":"GeomSequence","axisymmetric":false,"created":"1682077260996","displayLabel":"Plane Geometry","icon":"geometry.png","label":"Plane Geometry","lastModified":"1682707025495","modelEntityPath":"/geom/geom1/feature/wp7/sequence2D","nodes":[{"apiClass":"GeomFeature","apiType":"Rectangle","created":"1682524477709","displayLabel":"Rectangle 1","icon":"rectangle.png","label":"Rectangle 1","lastModified":"0","modelEntityPath":"/geom/geom1/feature/wp7/sequence2D/feature/r1","name":"r1","settings":[{"apiValue":"off","description":"Construction geometry","name":"assignedconstruction","value":"false"},{"apiValue":"off","description":"Resulting objects selection","name":"selresult","value":"false"},{"apiValue":"off","description":"Constrain Rotation","name":"rotconstr","value":"false"},{"description":"Rotation","name":"rot","scalarReal":"0.0","value":"0"},{"apiValue":"solid","description":"Type","name":"type","value":"Solid"},{"apiValue":"corner","description":"Base","name":"base","value":"Corner"},{"apiValue":"off","description":"Layers to the left","name":"layerleft","value":"false"},{"apiValue":"off","description":"Layers to the right","name":"layerright","value":"false"},{"apiValue":"on","description":"Layers on bottom","name":"layerbottom","value":"true"},{"apiValue":"off","description":"Layers on top","name":"layertop","value":"false"}],"tag":"r1","type":"Rectangle[geometry]","windowType":1}],"settings":[{"apiValue":"off","description":"View work plane geometry in 3D","name":"workplane3d","value":"false"},{"apiValue":"on","description":"Coincident entities (blue)","name":"showcoincident","value":"true"},{"apiValue":"on","description":"Intersection (green)","name":"showintersection","value":"true"},{"apiValue":"on","description":"Projection (gray)","name":"showprojection","value":"true"},{"apiValue":"off","description":"Use constraints and dimensions","name":"useconstrdim","value":"false"}],"spaceDimension":2,"tag":"sequence2D","type":"Plane_geometry","windowType":1},{"apiClass":"View","apiType":"ModelView2D","created":"1682077260998","displayLabel":"View 9","icon":"view2d.png","label":"View 9","lastModified":"0","modelEntityPath":"/view/view9","nodes":[{"apiClass":"ViewFeature","apiType":"Axis2D","created":"1682077260999","displayLabel":"Axis","icon":"view_axis.png","label":"Axis","lastModified":"1682524864296","modelEntityPath":"/view/view9/axis","settings":[{"description":"x minimum","name":"xmin","scalarReal":"-0.4804999828338623","value":"-0.4804999828338623"},{"description":"x maximum","name":"xmax","scalarReal":"0.4804999828338623","value":"0.4804999828338623"},{"description":"y minimum","name":"ymin","scalarReal":"-0.2750000059604645","value":"-0.2750000059604645"},{"description":"y maximum","name":"ymax","scalarReal":"0.2750000059604645","value":"0.2750000059604645"},{"apiValue":"none","description":"View scale","name":"viewscaletype","value":"None"},{"apiValue":"off","description":"Manual spacing","name":"manualgrid","value":"false"}],"tag":"axis","type":"Axis","windowType":1}],"settings":[{"apiValue":"off","description":"Show geometry labels","name":"showlabels","value":"false"},{"apiValue":"off","description":"Show edge direction arrows","name":"showDirections","value":"false"},{"apiValue":"on","description":"Show grid","name":"showgrid","value":"true"},{"apiValue":"on","description":"Show axis units","name":"showunits","value":"true"},{"apiValue":"off","description":"Lock axis","name":"locked","value":"false"},{"apiValue":"on","description":"Show selection colors","name":"showselection","value":"true"},{"apiValue":"off","description":"Show material color and texture","name":"showmaterial","value":"false"}],"tag":"view9","type":"View","windowType":1},{"apiClass":"GeomFeature","apiType":"Finalize","created":"1675816460609","displayLabel":"Form Union","icon":"geom_form_union_assembly.png","label":"Form Union","lastModified":"1724695318607","modelEntityPath":"/geom/geom1/feature/fin","name":"fin","settings":[{"apiValue":"union","description":"Action","name":"action","value":"Form a union"},{"apiValue":"auto","description":"Repair tolerance","name":"repairtoltype","value":"Automatic"}],"tag":"fin","type":"Form_union/assembly","windowType":1}],"settings":[{"apiValue":"off","description":"Scale values when changing units","name":"scale","value":"false"},{"apiValue":"mm","description":"Length unit","name":"lengthunit","value":"mm"},{"apiValue":"deg","description":"Angular unit","name":"angularunit","value":"Degrees"},{"apiValue":"comsol","description":"Geometry representation","name":"geomrep","value":"COMSOL kernel"},{"apiValue":"auto","description":"Default repair tolerance","name":"repairtoltype","value":"Automatic"},{"apiValue":"on","description":"Build new operations automatically","name":"autoBuildNew","value":"true"},{"apiValue":"on","description":"Build automatically when leaving geometry","name":"autorebuild","value":"true"}],"spaceDimension":3,"tag":"geom1","type":"Geometry","windowType":1},{"apiClass":"NonEntity","icon":"material.png","label":"Materials","nodes":[{"apiClass":"Material","apiType":"Common","created":"1675816638485","displayLabel":"Water, liquid","icon":"material.png","label":"Water, liquid","lastModified":"0","modelEntityPath":"/material/mat1","name":"mat1","nodes":[{"apiClass":"MaterialModel","created":"1675816638495","displayLabel":"Basic","icon":"material_property_group.png","label":"Basic","lastModified":"1675817071433","modelEntityPath":"/material/mat1/materialmodel/def","name":"def","nodes":[{"apiClass":"FunctionFeature","apiType":"Piecewise","created":"1675816638498","displayLabel":"Piecewise","icon":"function_piecewise.png","label":"Piecewise","lastModified":"0","modelEntityPath":"/material/mat1/materialmodel/def/func/eta","name":"eta","settings":[{"description":"Argument","name":"arg","value":"T"},{"apiValue":"constant","description":"Extrapolation","name":"extrap","value":"Constant"},{"apiValue":"none","description":"Smoothing","name":"smooth","value":"No smoothing"},{"description":"Arguments","name":"argunit","value":"K"},{"description":"Function","name":"fununit","value":"Pa*s"}],"tag":"eta","type":"Piecewise","windowType":1},{"apiClass":"FunctionFeature","apiType":"Piecewise","created":"1675816638501","displayLabel":"Piecewise 2","icon":"function_piecewise.png","label":"Piecewise 2","lastModified":"0","modelEntityPath":"/material/mat1/materialmodel/def/func/Cp","name":"Cp","settings":[{"description":"Argument","name":"arg","value":"T"},{"apiValue":"constant","description":"Extrapolation","name":"extrap","value":"Constant"},{"apiValue":"none","description":"Smoothing","name":"smooth","value":"No smoothing"},{"description":"Arguments","name":"argunit","value":"K"},{"description":"Function","name":"fununit","value":"J/(kg*K)"}],"tag":"Cp","type":"Piecewise","windowType":1},{"apiClass":"FunctionFeature","apiType":"Piecewise","created":"1675816638504","displayLabel":"Piecewise 3","icon":"function_piecewise.png","label":"Piecewise 3","lastModified":"0","modelEntityPath":"/material/mat1/materialmodel/def/func/rho","name":"rho","settings":[{"description":"Argument","name":"arg","value":"T"},{"apiValue":"constant","description":"Extrapolation","name":"extrap","value":"Constant"},{"apiValue":"contd1","description":"Smoothing","name":"smooth","value":"Continuous first derivative"},{"apiValue":"relative","description":"Transition zone","name":"zonelengthtype","value":"Relative size"},{"description":"Size of transition zone","name":"smoothzone","scalarReal":"0.1","value":"0.1"},{"apiValue":"off","description":"Smooth at endpoints","name":"smoothends","value":"false"},{"description":"Arguments","name":"argunit","value":"K"},{"description":"Function","name":"fununit","value":"kg/m^3"}],"tag":"rho","type":"Piecewise","windowType":1},{"apiClass":"FunctionFeature","apiType":"Piecewise","created":"1675816638507","displayLabel":"Piecewise 4","icon":"function_piecewise.png","label":"Piecewise 4","lastModified":"0","modelEntityPath":"/material/mat1/materialmodel/def/func/k","name":"k","settings":[{"description":"Argument","name":"arg","value":"T"},{"apiValue":"constant","description":"Extrapolation","name":"extrap","value":"Constant"},{"apiValue":"none","description":"Smoothing","name":"smooth","value":"No smoothing"},{"description":"Arguments","name":"argunit","value":"K"},{"description":"Function","name":"fununit","value":"W/(m*K)"}],"tag":"k","type":"Piecewise","windowType":1},{"apiClass":"FunctionFeature","apiType":"Interpolation","created":"1675816638510","displayLabel":"Interpolation","icon":"function_interpolation.png","label":"Interpolation","lastModified":"1719324284053","modelEntityPath":"/material/mat1/materialmodel/def/func/cs","name":"cs","settings":[{"apiValue":"table","description":"Data source","name":"source","value":"Local table"},{"description":"Function name","name":"funcname","value":"cs"},{"apiValue":"piecewisecubic","description":"Interpolation","name":"interp","value":"Piecewise cubic"},{"apiValue":"const","description":"Extrapolation","name":"extrap","value":"Constant"},{"apiValue":"none","description":"Argument","name":"argtrans","value":"None"},{"apiValue":"none","description":"Function","name":"valtrans","value":"None"},{"apiValue":"off","description":"Define inverse function","name":"defineinv","value":"false"},{"apiValue":"off","description":"Define primitive function","name":"defineprimfun","value":"false"}],"tag":"cs","type":"Interpolation","windowType":1},{"apiClass":"FunctionFeature","apiType":"Analytic","created":"1675816638522","displayLabel":"Analytic 1","icon":"function_analytic.png","label":"Analytic 1","lastModified":"0","modelEntityPath":"/material/mat1/materialmodel/def/func/an1","name":"alpha_p","settings":[{"description":"Expression","name":"expr","value":"-1/rho(T)*d(rho(T),T)"},{"apiValue":"automatic","description":"Derivatives","name":"dermethod","value":"Automatic"},{"apiValue":"off","description":"Make periodic","name":"periodic","value":"false"},{"description":"Function","name":"fununit","value":"1/K"},{"apiValue":"off","description":"May produce complex output for real arguments","name":"complex","value":"false"}],"tag":"an1","type":"Analytic","windowType":1},{"apiClass":"FunctionFeature","apiType":"Analytic","created":"1675816638531","displayLabel":"Analytic 2","icon":"function_analytic.png","label":"Analytic 2","lastModified":"0","modelEntityPath":"/material/mat1/materialmodel/def/func/an2","name":"gamma_w","settings":[{"description":"Expression","name":"expr","value":"1+(T/Cp(T))*(alpha_p(T)*cs(T))^2"},{"apiValue":"automatic","description":"Derivatives","name":"dermethod","value":"Automatic"},{"apiValue":"off","description":"Make periodic","name":"periodic","value":"false"},{"description":"Function","name":"fununit","scalarReal":"1.0","value":"1"},{"apiValue":"off","description":"May produce complex output for real arguments","name":"complex","value":"false"}],"tag":"an2","type":"Analytic","windowType":1},{"apiClass":"FunctionFeature","apiType":"Analytic","created":"1675816638536","displayLabel":"Analytic 3","icon":"function_analytic.png","label":"Analytic 3","lastModified":"0","modelEntityPath":"/material/mat1/materialmodel/def/func/an3","name":"muB","settings":[{"description":"Expression","name":"expr","value":"2.79*eta(T)"},{"apiValue":"automatic","description":"Derivatives","name":"dermethod","value":"Automatic"},{"apiValue":"off","description":"Make periodic","name":"periodic","value":"false"},{"description":"Function","name":"fununit","value":"Pa*s"},{"apiValue":"off","description":"May produce complex output for real arguments","name":"complex","value":"false"}],"tag":"an3","type":"Analytic","windowType":1}],"settings":[{"description":"Coefficient of thermal expansion","name":"thermalexpansioncoefficient","value":"alpha_p(T)"},{"description":"Bulk viscosity","name":"bulkviscosity","value":"muB(T)"},{"description":"Dynamic viscosity","name":"dynamicviscosity","value":"eta(T)"},{"description":"Ratio of specific heats","name":"ratioofspecificheat","value":"gamma_w(T)"},{"description":"Electrical conductivity","name":"electricconductivity","scalarImag":"0.0","scalarReal":"5.5E-6","value":"5.5e-6[S/m]"},{"description":"Heat capacity at constant pressure","name":"heatcapacity","value":"Cp(T)"},{"description":"Density","name":"density","value":"rho(T)"},{"description":"Thermal conductivity","name":"thermalconductivity","value":"k(T)"},{"description":"Speed of sound","name":"soundspeed","value":"cs(T)"}],"tag":"def","type":"Basic","windowType":1}],"settings":[{"apiValue":"water","description":"Material type","name":"family","value":"Water"},{"description":"Coefficient of thermal expansion","name":"thermalexpansioncoefficient","value":"alpha_p(T)"},{"description":"Bulk viscosity","name":"bulkviscosity","value":"muB(T)"},{"description":"Dynamic viscosity","name":"dynamicviscosity","value":"eta(T)"},{"description":"Ratio of specific heats","name":"ratioofspecificheat","value":"gamma_w(T)"},{"description":"Electrical conductivity","name":"electricconductivity","scalarImag":"0.0","scalarReal":"5.5E-6","value":"5.5e-6[S/m]"},{"description":"Heat capacity at constant pressure","name":"heatcapacity","value":"Cp(T)"},{"description":"Density","name":"density","value":"rho(T)"},{"description":"Thermal conductivity","name":"thermalconductivity","value":"k(T)"},{"description":"Speed of sound","name":"soundspeed","value":"cs(T)"}],"tag":"mat1","type":"Material","windowType":1},{"apiClass":"Material","apiType":"Common","created":"1675816643792","displayLabel":"Oil PSDS","icon":"material.png","label":"Oil PSDS","lastModified":"1682247412477","modelEntityPath":"/material/mat2","name":"mat2","nodes":[{"apiClass":"MaterialModel","created":"1675816643797","displayLabel":"Basic","icon":"material_property_group.png","label":"Basic","lastModified":"1675817071433","modelEntityPath":"/material/mat2/materialmodel/def","name":"def","settings":[{"description":"Density","name":"density","scalarImag":"0.0","scalarReal":"1050.0","value":"1050"},{"description":"Dynamic viscosity","name":"dynamicviscosity","scalarImag":"0.0","scalarReal":"0.06","value":"0.06"}],"tag":"def","type":"Basic","windowType":1}],"settings":[{"apiValue":"plastic","description":"Material type","name":"family","value":"Plastic"},{"apiValue":"white","description":"Color","name":"color","value":"White"},{"description":"Density","name":"density","scalarImag":"0.0","scalarReal":"1050.0","value":"1050"},{"description":"Dynamic viscosity","name":"dynamicviscosity","scalarImag":"0.0","scalarReal":"0.06","value":"0.06"}],"tag":"mat2","type":"Material","windowType":1}],"tag":"nonEntity3","windowType":1},{"apiClass":"Physics","apiType":"LaminarFlow","created":"1675816460678","displayLabel":"Laminar Flow","icon":"phys_laminar_flow.png","label":"Laminar Flow","lastModified":"0","modelEntityPath":"/physics/spf","name":"spf","nodes":[{"apiClass":"PhysicsFeature","apiType":"FluidProperties","created":"1675816460793","displayLabel":"Fluid Properties 1","icon":"domainlevel_3d.png","label":"Fluid Properties 1","lastModified":"0","modelEntityPath":"/physics/spf/feature/fp1","settings":[{"apiValue":"from_mat","description":"Density","name":"rho_mat","value":"Density (tpf1)"},{"apiValue":"fromCommonDef","description":"Temperature","name":"minput_temperature_src","value":"Common model input"},{"apiValue":"from_mat","name":"mu_mat","value":"Dynamic viscosity (tpf1)"},{"apiValue":"userdef","description":"Absolute pressure","name":"minput_pressure_src","value":"Absolute pressure (spf)"}],"tag":"fp1","type":"Fluid_properties","windowType":1},{"apiClass":"PhysicsFeature","apiType":"init","created":"1675816460810","displayLabel":"Initial Values 1","icon":"domainlevel_3d.png","label":"Initial Values 1","lastModified":"0","modelEntityPath":"/physics/spf/feature/init1","settings":[{"description":["Velocity field, x-component","Velocity field, y-component","Velocity field, z-component"],"name":"u_init"},{"description":"Pressure","name":"p_init","scalarReal":"0.0","value":"0"},{"apiValue":"GlobalSystem","description":"Coordinate system","name":"coordinateSystem","value":"Global coordinate system"}],"tag":"init1","type":"Initial_values","windowType":1},{"apiClass":"PhysicsFeature","apiType":"WallBC","created":"1675816460819","displayLabel":"Wall 1","icon":"boundarylevel_3d.png","label":"Wall 1","lastModified":"0","modelEntityPath":"/physics/spf/feature/wallbc1","settings":[{"apiValue":"NoSlip","description":"Wall condition","name":"BoundaryCondition","value":"No slip"},{"description":["Velocity of sliding wall, x-component","Velocity of sliding wall, y-component","Velocity of sliding wall, z-component"],"name":"uvwwall"},{"description":"Sliding wall","name":"SlidingWall"},{"apiValue":"AutomaticFromFrame","description":"Translational velocity","name":"TranslationalVelocityOption","value":"Automatic from frame"},{"apiValue":"unidirectionalConstraint","description":"Apply reaction terms on","name":"constraintType","value":"Individual dependent variables"},{"apiValue":"elemental","description":"Constraint method","name":"constraintMethod","value":"Elemental"},{"apiValue":"auto","description":"Constraint","name":"constraintOptions","value":"Automatic"}],"tag":"wallbc1","type":"Wall","windowType":1},{"apiClass":"PhysicsFeature","apiType":"Symmetry","created":"1675861292638","displayLabel":"Symmetry 1","icon":"boundarylevel_3d.png","label":"Symmetry 1","lastModified":"1682524776474","modelEntityPath":"/physics/spf/feature/sym1","settings":[{"apiValue":"elemental","description":"Constraint method","name":"constraintMethod","value":"Elemental"},{"apiValue":"pointwiseConstraints","description":"Constraint","name":"constraintOptions","value":"Pointwise constraints"}],"tag":"sym1","type":"Symmetry","windowType":1},{"apiClass":"PhysicsFeature","apiType":"OpenBoundary","created":"1682077390904","displayLabel":"Open Boundary 1","icon":"boundarylevel_3d.png","label":"Open Boundary 1","lastModified":"1682707025495","modelEntityPath":"/physics/spf/feature/open1","settings":[{"apiValue":"NormalStress","description":"Boundary condition","name":"BoundaryCondition","value":"Normal stress"},{"description":"Normal stress","name":"f0","scalarReal":"0.0","value":"0"}],"tag":"open1","type":"Open_boundary","windowType":1},{"apiClass":"PhysicsFeature","apiType":"PressurePointConstraint","created":"1682078112851","displayLabel":"Pressure Point Constraint 1","icon":"pointlevel_3d.png","label":"Pressure Point Constraint 1","lastModified":"0","modelEntityPath":"/physics/spf/feature/prpc1","settings":[{"description":"Pressure","name":"p0","scalarReal":"0.0","value":"0"},{"apiValue":"unidirectionalConstraint","description":"Apply reaction terms on","name":"constraintType","value":"Individual dependent variables"},{"apiValue":"elemental","description":"Constraint method","name":"constraintMethod","value":"Elemental"},{"apiValue":"pointwiseConstraints","description":"Constraint","name":"constraintOptions","value":"Pointwise constraints"}],"tag":"prpc1","type":"Pressure_point_constraint","windowType":1}],"settings":[{"apiValue":"1","description":"Discretization of fluids","name":"order_fluid","value":"P1+P1"},{"apiValue":"Automatic","description":"Equation form","name":"form","value":"Study controlled"},{"description":"Neglect inertial term (Stokes flow)","name":"StokesFlowProp"},{"apiValue":"Incompressible","description":"Compressibility","name":"Compressibility","value":"Incompressible flow"},{"description":"Enable porous media domains","name":"EnablePorousMediaDomains"},{"description":"Include gravity","name":"IncludeGravity"},{"apiValue":"userdef","description":"Reference temperature","name":"Tref_src","value":"User defined"},{"name":"Tref","value":"293.15[K]"},{"description":"Reference pressure level","name":"pref","value":"1[atm]"},{"description":"Turbulence model type","name":"TurbulenceModelType","value":"None"},{"description":"Streamline diffusion","name":"StreamlineDiffusion"},{"description":"Crosswind diffusion","name":"CrosswindDiffusion"},{"description":"Use dynamic subgrid time scale","name":"useDynamicSubgridTimescale"},{"description":"Limit small time steps effect on stabilization time scale","name":"limitTimeStepInStabilization"},{"description":"Isotropic diffusion","name":"IsotropicDiffusion"},{"apiValue":"Automatic","description":"Use pseudo time stepping for stationary equation form","name":"PseudoTimeSetting","value":"Automatic from physics"},{"description":"CFL number expression","name":"CFLNumbExpr","value":"Automatic"},{"description":["Linear solver","Use Block Navier-Stokes preconditioner"],"name":"useBNS"},{"description":["Velocity field","Velocity field components"],"name":"u","value":["u","u","v","w"]},{"description":"Pressure","name":"p","value":"p"}],"tag":"spf","type":"Laminar_flow","windowType":1},{"apiClass":"Physics","apiType":"PhaseField","created":"1675816461375","displayLabel":"Phase Field","icon":"moving_interface_phase_field.png","label":"Phase Field","lastModified":"0","modelEntityPath":"/physics/pf","name":"pf","nodes":[{"apiClass":"PhysicsFeature","apiType":"PhaseFieldModel","created":"1675816461396","displayLabel":"Phase Field Model 1","icon":"domainlevel_3d.png","label":"Phase Field Model 1","lastModified":"1682181892018","modelEntityPath":"/physics/pf/feature/pfm1","settings":[{"description":"Parameter controlling interface thickness","name":"epsilon_pf","value":"pf.ep_default/10"},{"description":"phi-derivative of external free energy","name":"dfdphi","scalarReal":"0.0","value":"0"},{"apiValue":"userdef","description":"Mobility tuning parameter","name":"chiOption","value":"User defined"},{"name":"chi","scalarReal":"1.0","value":"1"},{"apiValue":"userdef","description":"Velocity field","name":"u_src","value":"Velocity field (pf)"},{"apiValue":"userdef","description":"Surface tension coefficient","name":"sigma_src","value":"Surface tension coefficient (tpf1)"}],"tag":"pfm1","type":"Phase_field_model","windowType":1},{"apiClass":"PhysicsFeature","apiType":"init","created":"1675816461401","displayLabel":"Initial Values 1","icon":"domainlevel_3d.png","label":"Initial Values 1","lastModified":"0","modelEntityPath":"/physics/pf/feature/init1","settings":[{"apiValue":"SpecifyPhase","description":"Phase field variable","name":"InitialValuesOption","value":"Specify phase"},{"apiValue":"Fluid1phipf","name":"FluidInDomain","value":"Fluid 1 (ϕ = -1)"}],"tag":"init1","type":"Initial_values","windowType":1},{"apiClass":"PhysicsFeature","apiType":"initFluid2","created":"1675816461403","displayLabel":"Initial Values, Fluid 2","icon":"domainlevel_3d.png","label":"Initial Values, Fluid 2","lastModified":"1682247443169","modelEntityPath":"/physics/pf/feature/initfluid2","settings":[{"apiValue":"SpecifyPhase","description":"Phase field variable","name":"InitialValuesOption","value":"Specify phase"},{"apiValue":"Fluid2phipf","name":"FluidInDomain","value":"Fluid 2 (ϕ = 1)"}],"tag":"initfluid2","type":"Initial_values,_Fluid_2","windowType":1},{"apiClass":"PhysicsFeature","apiType":"WettedWall","created":"1675816461408","displayLabel":"Wetted Wall 1","icon":"boundarylevel_3d.png","label":"Wetted Wall 1","lastModified":"1681588464301","modelEntityPath":"/physics/pf/feature/ww1","settings":[{"apiValue":"SpecifyContactAngleDirectly","description":"Specify contact angle","name":"SpecifyContactAngle","value":"Directly"},{"description":"Contact angle","name":"thetaw","value":"pi/5"}],"tag":"ww1","type":"Wetted_wall","windowType":1},{"apiClass":"PhysicsFeature","apiType":"WettedWall","created":"1675816795673","displayLabel":"ppg150","icon":"boundarylevel_3d.png","label":"ppg150","lastModified":"1683449855573","modelEntityPath":"/physics/pf/feature/ww2","settings":[{"apiValue":"SpecifyContactAngleDirectly","description":"Specify contact angle","name":"SpecifyContactAngle","value":"Directly"},{"description":"Contact angle","name":"thetaw","value":"pi/6"}],"tag":"ww2","type":"Wetted_wall","windowType":1},{"apiClass":"PhysicsFeature","apiType":"WettedWall","created":"1675816799131","displayLabel":"peg45","icon":"boundarylevel_3d.png","label":"peg45","lastModified":"1683449855573","modelEntityPath":"/physics/pf/feature/ww3","settings":[{"apiValue":"SpecifyContactAngleDirectly","description":"Specify contact angle","name":"SpecifyContactAngle","value":"Directly"},{"description":"Contact angle","name":"thetaw","value":"135*pi/180"}],"tag":"ww3","type":"Wetted_wall","windowType":1},{"apiClass":"PhysicsFeature","apiType":"SymmetryFluid","created":"1675861299897","displayLabel":"Symmetry 1","icon":"boundarylevel_3d.png","label":"Symmetry 1","lastModified":"1682524776474","modelEntityPath":"/physics/pf/feature/sym1","tag":"sym1","type":"Symmetry","windowType":1},{"apiClass":"PhysicsFeature","apiType":"Outlet","created":"1682077462514","displayLabel":"Outlet 1","icon":"boundarylevel_3d.png","label":"Outlet 1","lastModified":"1682707025495","modelEntityPath":"/physics/pf/feature/out1","tag":"out1","type":"Outlet","windowType":1}],"settings":[{"apiValue":"1","description":"Element order","name":"order_phasefield","value":"Linear"},{"apiValue":"Automatic","description":"Equation form","name":"form","value":"Study controlled"},{"apiValue":"NonConservativeForm","description":"Convective term","name":"ConvectiveTerm","value":"Nonconservative form"},{"description":"Phase field variable","name":"phipf","value":"phipf"},{"description":"Phase field help variable","name":"psi","value":"psi"},{"description":"Reciprocal initial interface distance","name":"GI","value":"GI"}],"tag":"pf","type":"Phase_field_in_fluids","windowType":1},{"apiClass":"NonEntity","icon":"multiphysics.png","label":"Multiphysics","nodes":[{"apiClass":"MultiphysicsCoupling","apiType":"TwoPhaseFlowPhaseField","created":"1675816461552","displayLabel":"Two-Phase Flow, Phase Field 1","icon":"phys_two_phase_phase_field.png","label":"Two-Phase Flow, Phase Field 1","lastModified":"1682078137708","modelEntityPath":"/multiphysics/tpf1","name":"tpf1","settings":[{"apiValue":"fromCommonDef","description":"Temperature","name":"minput_temperature_src","value":"Common model input"},{"apiValue":"Newtonian","description":"Constitutive relation","name":"Constitutiverelation1","value":"Specify dynamic viscosity"},{"apiValue":"mat1","description":"Fluid 1","name":"Fluid1","value":"Water, liquid (mat1)"},{"apiValue":"from_mat","description":"Density","name":"rho1_mat","value":"From material"},{"apiValue":"from_mat","name":"mu1_mat","value":"From material"},{"apiValue":"Newtonian","description":"Constitutive relation","name":"Constitutiverelation2","value":"Specify dynamic viscosity"},{"apiValue":"mat2","description":"Fluid 2","name":"Fluid2","value":"Oil PSDS (mat2)"},{"apiValue":"from_mat","description":"Density","name":"rho2_mat","value":"From material"},{"apiValue":"from_mat","name":"mu2_mat","value":"From material"},{"apiValue":"VolumeAverage","description":"Density averaging","name":"densityAveraging","value":"Volume average"},{"apiValue":"VolumeAverage","description":"Viscosity averaging","name":"viscosityAveraging","value":"Volume average"},{"description":"Shift surface tension force to the heaviest phase","name":"ShiftSurfaceTensionForce"},{"description":"Include surface tension force in momentum equation","name":"IncludeSurfaceTension"},{"description":"Include surface tension gradient effects in surface tension force","name":"IncludeSurfaceTensionGradientEffect"},{"apiValue":"userdef","description":"Surface tension coefficient","name":"SurfaceTensionCoefficient","value":"User defined"},{"description":"Surface tension coefficient","name":"sigma","value":"3e-2[N/m]"},{"apiValue":"spf","description":"Fluid flow","name":"Fluid_physics","value":"Laminar Flow (spf)"},{"apiValue":"pf","description":"Moving interface","name":"Mathematics_physics","value":"Phase Field (pf)"},{"apiValue":"userdef","description":"Absolute pressure","name":"minput_pressure_src","value":"Absolute pressure (spf)"},{"description":"Fluid_showDependencies","name":"Fluid_showDependencies"},{"apiValue":"none","description":"Multiphase material","name":"multiphaseMaterialList","value":"Locally defined"}],"tag":"tpf1","type":"Two-phase_flow_phase_field","windowType":1}],"tag":"nonEntity4","windowType":1},{"apiClass":"NonEntity","icon":"mesh.png","label":"Meshes","nodes":[{"apiClass":"MeshSequence","created":"1682173655724","displayLabel":"Mesh 1","icon":"mesh.png","label":"Mesh 1","lastModified":"1724695318607","modelEntityPath":"/mesh/mesh1","settings":[{"apiValue":"automatic","description":"Type","name":"meshtype","value":"Physics-controlled mesh"},{"apiValue":"9.0","description":"Element size","name":"meshsize","value":"Extremely coarse"},{"apiValue":"visible","description":"Phys is visible","name":"physvisible","value":"Visible"}],"tag":"mesh1","type":"Mesh","windowType":1},{"apiClass":"MeshSequence","created":"1724695334559","displayLabel":"Mesh 2","icon":"mesh_locked.png","label":"Mesh 2","lastModified":"0","modelEntityPath":"/mesh/mesh2","settings":[{"apiValue":"manual","description":"Controlled by adaptation study","name":"studyref","value":"Study 1: Time Dependent"}],"tag":"mesh2","type":"Mesh","windowType":1},{"apiClass":"MeshSequence","created":"1724697215998","displayLabel":"Mesh 3","icon":"mesh_locked.png","label":"Mesh 3","lastModified":"0","modelEntityPath":"/mesh/mesh3","settings":[{"apiValue":"manual","description":"Controlled by adaptation study","name":"studyref","value":"Study 1: Time Dependent"}],"tag":"mesh3","type":"Mesh","windowType":1},{"apiClass":"MeshSequence","created":"1724698486248","displayLabel":"Mesh 4","icon":"mesh_locked.png","label":"Mesh 4","lastModified":"0","modelEntityPath":"/mesh/mesh4","settings":[{"apiValue":"manual","description":"Controlled by adaptation study","name":"studyref","value":"Study 1: Time Dependent"}],"tag":"mesh4","type":"Mesh","windowType":1},{"apiClass":"MeshSequence","created":"1724699577272","displayLabel":"Mesh 5","icon":"mesh_locked.png","label":"Mesh 5","lastModified":"0","modelEntityPath":"/mesh/mesh5","settings":[{"apiValue":"manual","description":"Controlled by adaptation study","name":"studyref","value":"Study 1: Time Dependent"}],"tag":"mesh5","type":"Mesh","windowType":1},{"apiClass":"MeshSequence","created":"1724701214936","displayLabel":"Mesh 6","icon":"mesh_locked.png","label":"Mesh 6","lastModified":"0","modelEntityPath":"/mesh/mesh6","settings":[{"apiValue":"manual","description":"Controlled by adaptation study","name":"studyref","value":"Study 1: Time Dependent"}],"tag":"mesh6","type":"Mesh","windowType":1},{"apiClass":"MeshSequence","created":"1724702772585","displayLabel":"Mesh 7","icon":"mesh_locked.png","label":"Mesh 7","lastModified":"0","modelEntityPath":"/mesh/mesh7","settings":[{"apiValue":"manual","description":"Controlled by adaptation study","name":"studyref","value":"Study 1: Time Dependent"}],"tag":"mesh7","type":"Mesh","windowType":1},{"apiClass":"MeshSequence","created":"1724704312245","displayLabel":"Mesh 8","icon":"mesh_locked.png","label":"Mesh 8","lastModified":"0","modelEntityPath":"/mesh/mesh8","settings":[{"apiValue":"manual","description":"Controlled by adaptation study","name":"studyref","value":"Study 1: Time Dependent"}],"tag":"mesh8","type":"Mesh","windowType":1},{"apiClass":"MeshSequence","created":"1724705870928","displayLabel":"Mesh 9","icon":"mesh_locked.png","label":"Mesh 9","lastModified":"0","modelEntityPath":"/mesh/mesh9","settings":[{"apiValue":"manual","description":"Controlled by adaptation study","name":"studyref","value":"Study 1: Time Dependent"}],"tag":"mesh9","type":"Mesh","windowType":1},{"apiClass":"MeshSequence","created":"1724707746953","displayLabel":"Mesh 10","icon":"mesh_locked.png","label":"Mesh 10","lastModified":"0","modelEntityPath":"/mesh/mesh10","settings":[{"apiValue":"manual","description":"Controlled by adaptation study","name":"studyref","value":"Study 1: Time Dependent"}],"tag":"mesh10","type":"Mesh","windowType":1},{"apiClass":"MeshSequence","created":"1724709250193","displayLabel":"Mesh 11","icon":"mesh_locked.png","label":"Mesh 11","lastModified":"0","modelEntityPath":"/mesh/mesh11","settings":[{"apiValue":"manual","description":"Controlled by adaptation study","name":"studyref","value":"Study 1: Time Dependent"}],"tag":"mesh11","type":"Mesh","windowType":1}],"tag":"nonEntity5","windowType":1}],"settings":[{"apiValue":"useglobal","description":"Unit system","name":"basesystem","value":"Same as global system (SI)"},{"apiValue":"on","description":"Always define all frames","name":"defineAllFrames","value":"true"},{"apiValue":"automatic","description":"Geometry shape function","name":"sorderprop","value":"Automatic"},{"apiValue":"on","description":"Avoid inverted elements by curving interior domain elements","name":"curvedinterior","value":"true"}],"spaceDimension":3,"tag":"comp1","type":"Component[model]","windowType":1},{"apiClass":"Study","created":"1675816461627","displayLabel":"Study 1","icon":"study.png","label":"Study 1","lastComputationDate":"1724710922300","lastComputationTime":"15614960","lastComputationVersion":"COMSOL 6.2.0.415","lastModified":"1724733291791","modelEntityPath":"/study/std1","nodes":[{"apiClass":"StudyFeature","apiType":"PhaseInitialization","created":"1675816461629","displayLabel":"Phase Initialization","icon":"transient_initialization.png","label":"Phase Initialization","lastModified":"1682368678266","modelEntityPath":"/study/std1/feature/phasei","settings":[{"apiValue":"off","description":"Plot","name":"plot","value":"false"},{"apiValue":"all","description":"Probes","name":"probesel","value":"All"},{"apiValue":"pout","description":"Update at","name":"probefreq","value":"Steps stored in output"},{"apiValue":"off","description":["Settings","Initial values of variables solved for"],"name":"useinitsol","value":"false"},{"apiValue":"off","description":["Settings","Values of variables not solved for"],"name":"usesol","value":"false"},{"apiValue":"none","description":"Adaptation and error estimates","name":"errestandadap","value":"None"},{"apiValue":"off","description":"Auxiliary sweep","name":"useparam","value":"false"},{"apiValue":"off","description":"Define load cases","name":"useloadcase","value":"false"}],"tag":"phasei","type":"Phase_initialization","windowType":1},{"apiClass":"StudyFeature","apiType":"Transient","created":"1675816462302","displayLabel":"Time Dependent","icon":"study_time_dependent.png","label":"Time Dependent","lastModified":"1724733291791","modelEntityPath":"/study/std1/feature/time","settings":[{"apiValue":"s","description":"Time unit","name":"tunit","value":"s"},{"apiValue":"off","description":"Tolerance","name":"usertol","value":"false"},{"apiValue":"off","description":"Plot","name":"plot","value":"false"},{"apiValue":"all","description":"Probes","name":"probesel","value":"All"},{"apiValue":"tsteps","description":"Update at","name":"probefreq","value":"Time steps taken by solver"},{"apiValue":"on","description":["Settings","Initial values of variables solved for"],"name":"useinitsol","value":"true"},{"apiValue":"init","description":"Method","name":"initmethod","value":"Initial expression"},{"apiValue":"auto","description":"Time (s)","name":"solnum","value":"Automatic (single solution)"},{"apiValue":"off","description":["Settings","Values of variables not solved for"],"name":"usesol","value":"false"},{"apiValue":"adaption","description":"Adaptive mesh refinement","name":"timeadaption","value":"Adaptive mesh refinement"},{"apiValue":"manual","description":["Time-interval length","Time-interval control"],"name":"tauto","value":"Manual"},{"apiValue":"longest","description":["Adaptation method","Mesh element control"],"name":"rmethod","value":"Longest edge refinement"},{"apiValue":"off","description":"Auxiliary sweep","name":"useparam","value":"false"},{"apiValue":"off","description":"Automatic remeshing","name":"autoremesh","value":"false"}],"tag":"time","type":"Time_dependent","windowType":1},{"apiClass":"NonEntity","icon":"solver_sequence.png","label":"Solver Configurations","nodes":[{"apiClass":"SolverSequence","created":"1682179307694","displayLabel":"Solution 1","icon":"solver_sequence1.png","label":"Solution 1","lastModified":"1734197731274","modelEntityPath":"/sol/sol1","name":"sol1","nodes":[{"apiClass":"SolverFeature","apiType":"StudyStep","created":"1682179308275","displayLabel":"Compile Equations: Phase Initialization","icon":"solver_studystep.png","label":"Compile Equations: Phase Initialization","lastModified":"1734197731274","modelEntityPath":"/sol/sol1/feature/st1","settings":[{"apiValue":"phasei","description":"Use study step","name":"studystep","value":"Phase Initialization"},{"apiValue":"off","description":"Split complex variables in real and imaginary parts","name":"splitcomplex","value":"false"},{"apiValue":"parent","description":"Partitioning method for distributed computing","name":"partmethod","value":"From parent"},{"apiValue":"off","description":"Save previous solution","name":"saveprevioussolution","value":"false"},{"apiValue":"all","description":"Use entities","name":"useent","value":"All"},{"apiValue":"off","description":"Keep warnings in stored log","name":"keeplog","value":"false"}],"tag":"st1","type":"Compile_equations","windowType":1},{"apiClass":"SolverFeature","apiType":"Variables","created":"1682179308276","displayLabel":"Dependent Variables 1","icon":"solver_variables.png","label":"Dependent Variables 1","lastModified":"1734197731274","modelEntityPath":"/sol/sol1/feature/v1","nodes":[{"apiClass":"SolverFeature","apiType":"Field","created":"1682179308516","displayLabel":"Reciprocal Initial Interface Distance (comp1.GI)","icon":"solver_field.png","label":"Reciprocal Initial Interface Distance (comp1.GI)","lastModified":"1724612819231","modelEntityPath":"/sol/sol1/feature/v1/feature/comp1_GI","settings":[{"apiValue":"parent","description":"Method","name":"scalemethod","value":"From parent"},{"apiValue":"parent","description":"Method","name":"resscalemethod","value":"From parent"}],"tag":"comp1_GI","type":"Field","windowType":1},{"apiClass":"SolverFeature","apiType":"Field","created":"1682179308516","displayLabel":"Pressure (comp1.p)","icon":"solver_field.png","label":"Pressure (comp1.p)","lastModified":"0","modelEntityPath":"/sol/sol1/feature/v1/feature/comp1_p","settings":[{"apiValue":"parent","description":"Method","name":"scalemethod","value":"From parent"},{"apiValue":"parent","description":"Method","name":"resscalemethod","value":"From parent"}],"tag":"comp1_p","type":"Field","windowType":1},{"apiClass":"SolverFeature","apiType":"Field","created":"1682179308517","displayLabel":"Phase Field Variable (comp1.phipf)","icon":"solver_field.png","label":"Phase Field Variable (comp1.phipf)","lastModified":"1724612819231","modelEntityPath":"/sol/sol1/feature/v1/feature/comp1_phipf","settings":[{"apiValue":"parent","description":"Method","name":"scalemethod","value":"From parent"},{"apiValue":"parent","description":"Method","name":"resscalemethod","value":"From parent"}],"tag":"comp1_phipf","type":"Field","windowType":1},{"apiClass":"SolverFeature","apiType":"Field","created":"1682179308517","displayLabel":"Phase Field Help Variable (comp1.psi)","icon":"solver_field.png","label":"Phase Field Help Variable (comp1.psi)","lastModified":"1724612819231","modelEntityPath":"/sol/sol1/feature/v1/feature/comp1_psi","settings":[{"apiValue":"parent","description":"Method","name":"scalemethod","value":"From parent"},{"apiValue":"parent","description":"Method","name":"resscalemethod","value":"From parent"}],"tag":"comp1_psi","type":"Field","windowType":1},{"apiClass":"SolverFeature","apiType":"Field","created":"1682179308518","displayLabel":"Velocity Field (comp1.u)","icon":"solver_field.png","label":"Velocity Field (comp1.u)","lastModified":"1724612819231","modelEntityPath":"/sol/sol1/feature/v1/feature/comp1_u","settings":[{"apiValue":"parent","description":"Method","name":"scalemethod","value":"From parent"},{"apiValue":"parent","description":"Method","name":"resscalemethod","value":"From parent"}],"tag":"comp1_u","type":"Field","windowType":1}],"settings":[{"apiValue":"auto","description":"Method","name":"scalemethod","value":"Automatic"},{"apiValue":"auto","description":"Method","name":"resscalemethod","value":"Automatic"},{"apiValue":"auto","description":"Parameters","name":"initparametersmethod","value":"Automatic"},{"apiValue":"off","description":"Keep warnings in stored log","name":"keeplog","value":"false"}],"tag":"v1","type":"Dependent_variables","windowType":1},{"apiClass":"SolverFeature","apiType":"Stationary","created":"1682179308519","displayLabel":"Stationary Solver 1","icon":"solver_stationary.png","label":"Stationary Solver 1","lastModified":"1734197731274","modelEntityPath":"/sol/sol1/feature/s1","nodes":[{"apiClass":"SolverFeature","apiType":"Advanced","created":"1682179308521","displayLabel":"Advanced","icon":"solver_advanced.png","label":"Advanced","lastModified":"0","modelEntityPath":"/sol/sol1/feature/s1/feature/aDef","settings":[{"apiValue":"auto","description":"Matrix symmetry","name":"symmetric","value":"Automatic"},{"apiValue":"auto","description":"Matrix format","name":"matrixformat","value":"Automatic"},{"apiValue":"on","description":"Row equilibration","name":"rowscale","value":"true"},{"apiValue":"auto","description":"Null-space function","name":"nullfun","value":"Automatic"},{"description":"Orthonormal block limit","name":"orthonormallimit","scalarReal":"1.0E7","value":"10000000"},{"apiValue":"off","description":"Store last residual","name":"storeresidual","value":"false"},{"apiValue":"on","description":"Solver log","name":"convinfo","value":"Normal"},{"apiValue":"frompreferences","description":"Recovery saving","name":"recoverysavinginfo","value":"From preferences"},{"apiValue":"frompreferences","description":"Force save of recovery file","name":"recoverysaveforce","value":"From preferences"},{"apiValue":"on","description":"Automatic rescaling of linear equations","name":"autorescale","value":"true"},{"description":"Assembly block size","name":"blocksize","scalarReal":"1000.0","value":"1000"},{"apiValue":"off","description":"Assembly block size","name":"blocksizeactive","value":"false"},{"apiValue":"auto","description":"Use distributed solution for assembly","name":"assemdistrsol","value":"Automatic"},{"apiValue":"on","description":"Reuse sparsity pattern","name":"cachepattern","value":"true"},{"apiValue":"auto","description":"Method","name":"cachepatternmethod","value":"Automatic"},{"apiValue":"on","description":"Optimize data locality on cluster","name":"assemloc","value":"true"},{"apiValue":"off","description":"Use thread scheduling for matrix assembly","name":"optthread","value":"false"},{"apiValue":"off","description":"Use static distribution of assembly blocks","name":"statblockdistr","value":"false"},{"apiValue":"off","description":"Allow complex-valued output from functions with real input","name":"complexfun","value":"false"},{"apiValue":"on","description":"Stop when undefined mathematical operation is detected","name":"matherr","value":"true"},{"apiValue":"off","description":"Check for undefined numerical values after each operation","name":"checkmatherr","value":"false"},{"apiValue":"on","description":"Optimize element data initialization","name":"elemdatainit","value":"true"},{"description":"Drop tolerance for local matrix contributions","name":"assemtol","scalarReal":"1.0E-12","value":"1.0E-12"},{"apiValue":"off","description":"Manual control of reassembly","name":"keep","value":"false"}],"tag":"aDef","type":"Advanced","windowType":1},{"apiClass":"SolverFeature","apiType":"FullyCoupled","created":"1682179308522","displayLabel":"Fully Coupled 1","icon":"solver_fullycoupled.png","label":"Fully Coupled 1","lastModified":"0","modelEntityPath":"/sol/sol1/feature/s1/feature/fc1","settings":[{"apiValue":"auto","description":"Nonlinear method","name":"dtech","value":"Automatic (Newton)"},{"description":"Initial damping factor","name":"initstep","scalarReal":"0.01","value":"0.01"},{"description":"Minimum damping factor","name":"minstep","scalarReal":"1.0E-6","value":"1.0E-6"},{"description":"Restriction for step-size update","name":"rstep","scalarReal":"10.0","value":"10"},{"description":"Restriction for step-size increase","name":"rstepabs","scalarReal":"1.0","value":"1"},{"apiValue":"auto","description":"Use recovery damping factor","name":"useminsteprecovery","value":"Automatic"},{"description":"Recovery damping factor","name":"minsteprecovery","scalarReal":"0.75","value":"0.75"},{"apiValue":"on","description":"Update automatic scale factors in weights","name":"updweightsauto","value":"true"},{"apiValue":"tol","description":"Termination technique","name":"ntermauto","value":"Tolerance"},{"description":"Maximum number of iterations","name":"maxiter","scalarReal":"50.0","value":"50"},{"description":"Tolerance factor","name":"ntolfact","scalarReal":"1.0","value":"1"},{"apiValue":"auto","description":"Termination criterion","name":"termonres","value":"Solution or residual"},{"description":"Residual factor","name":"reserrfact","scalarReal":"1000.0","value":"1000"},{"apiValue":"off","description":"Plot","name":"plot","value":"false"},{"apiValue":"none","description":"Probes","name":"probesel","value":"None"}],"tag":"fc1","type":"Fully_coupled","windowType":1},{"apiClass":"SolverFeature","apiType":"Direct","created":"1682179308522","displayLabel":"Direct, interface distance (pf)","icon":"solver_direct.png","label":"Direct, interface distance (pf)","lastModified":"0","modelEntityPath":"/sol/sol1/feature/s1/feature/d1","settings":[{"apiValue":"pardiso","description":"Solver","name":"linsolver","value":"PARDISO"},{"apiValue":"on","description":"Reuse preordering","name":"reusereorder","value":"true"},{"description":"Pivoting perturbation","name":"pivotperturb","scalarReal":"1.0E-13","value":"1.0E-13"},{"apiValue":"auto","description":"Out-of-core","name":"ooc","value":"Automatic"},{"description":"Memory fraction for out-of-core","name":"memfracooc","scalarReal":"0.99","value":"0.99"},{"apiValue":"auto","description":"In-core memory method","name":"incore","value":"Automatic"},{"description":"Minimum in-core memory (MB)","name":"minicmemory","scalarReal":"512.0","value":"512"},{"description":"Used fraction of total memory","name":"usetotmemory","scalarReal":"0.8","value":"0.8"},{"description":"Internal memory usage factor","name":"internalmemusage","scalarReal":"3.0","value":"3"},{"apiValue":"auto","description":"Preordering algorithm","name":"pardreorder","value":"Automatic"},{"apiValue":"auto","description":"Scheduling method","name":"pardschedule","value":"Auto"},{"apiValue":"on","description":"Row preordering","name":"pardrreorder","value":"true"},{"apiValue":"on","description":"Bunch–Kaufman pivoting","name":"pivotstrategy","value":"true"},{"apiValue":"on","description":"Multithreaded forward and backward solve","name":"pardmtsolve","value":"true"},{"apiValue":"on","description":"Parallel Direct Sparse Solver for Clusters","name":"clusterpardiso","value":"true"},{"apiValue":"auto","description":"Check error estimate","name":"errorchk","value":"Automatic"},{"description":"Factor in error estimate","name":"rhob","scalarReal":"1.0","value":"1"},{"apiValue":"on","description":"Iterative refinement","name":"iterrefine","value":"true"},{"description":"Maximum number of refinements","name":"maxrefinesteps","scalarReal":"15.0","value":"15"},{"description":"Error ratio bound","name":"errorratiobound","scalarReal":"0.5","value":"0.5"},{"apiValue":"off","description":"Use in nonlinear solver","name":"nliniterrefine","value":"false"}],"tag":"d1","type":"Direct","windowType":1}],"settings":[{"description":"Relative tolerance","name":"stol","scalarReal":"0.001","value":"0.001"},{"apiValue":"auto","description":"Linearity","name":"nonlin","value":"Automatic"},{"apiValue":"on","description":"Reaction forces","name":"reacf","value":"true"},{"apiValue":"off","description":"Use lumping when computing fluxes","name":"lumpedflux","value":"false"},{"apiValue":"off","description":"Keep warnings in stored log","name":"keeplog","value":"false"}],"tag":"s1","type":"Stationary_solver","windowType":1},{"apiClass":"SolverFeature","apiType":"StoreSolution","created":"1682179308528","displayLabel":"Solution Store 1","icon":"solver_storesolution.png","label":"Solution Store 1","lastModified":"1734197731274","modelEntityPath":"/sol/sol1/feature/su1","name":"sol2","tag":"su1","type":"Solution_store","windowType":1},{"apiClass":"SolverFeature","apiType":"StudyStep","created":"1682179308530","displayLabel":"Compile Equations: Time Dependent","icon":"solver_studystep.png","label":"Compile Equations: Time Dependent","lastModified":"1734197731274","modelEntityPath":"/sol/sol1/feature/st2","settings":[{"apiValue":"time","description":"Use study step","name":"studystep","value":"Time Dependent"},{"apiValue":"off","description":"Split complex variables in real and imaginary parts","name":"splitcomplex","value":"false"},{"apiValue":"parent","description":"Partitioning method for distributed computing","name":"partmethod","value":"From parent"},{"apiValue":"off","description":"Save previous solution","name":"saveprevioussolution","value":"false"},{"apiValue":"all","description":"Use entities","name":"useent","value":"All"},{"apiValue":"off","description":"Keep warnings in stored log","name":"keeplog","value":"false"}],"tag":"st2","type":"Compile_equations","windowType":1},{"apiClass":"SolverFeature","apiType":"Variables","created":"1682179308541","displayLabel":"Dependent Variables 2","icon":"solver_variables.png","label":"Dependent Variables 2","lastModified":"1734197731274","modelEntityPath":"/sol/sol1/feature/v2","nodes":[{"apiClass":"SolverFeature","apiType":"Field","created":"1682179308824","displayLabel":"Reciprocal Initial Interface Distance (comp1.GI)","icon":"solver_field.png","label":"Reciprocal Initial Interface Distance (comp1.GI)","lastModified":"1724612819231","modelEntityPath":"/sol/sol1/feature/v2/feature/comp1_GI","settings":[{"apiValue":"parent","description":"Method","name":"scalemethod","value":"From parent"},{"apiValue":"parent","description":"Method","name":"resscalemethod","value":"From parent"},{"description":"Threshold for updating residual scale","name":"resscalethresh","scalarReal":"100.0","value":"100.0"}],"tag":"comp1_GI","type":"Field","windowType":1},{"apiClass":"SolverFeature","apiType":"Field","created":"1682179308830","displayLabel":"Pressure (comp1.p)","icon":"solver_field.png","label":"Pressure (comp1.p)","lastModified":"1682180522972","modelEntityPath":"/sol/sol1/feature/v2/feature/comp1_p","settings":[{"apiValue":"parent","description":"Method","name":"scalemethod","value":"From parent"},{"apiValue":"parent","description":"Method","name":"resscalemethod","value":"From parent"},{"description":"Threshold for updating residual scale","name":"resscalethresh","scalarReal":"100.0","value":"100.0"}],"tag":"comp1_p","type":"Field","windowType":1},{"apiClass":"SolverFeature","apiType":"Field","created":"1682179308831","displayLabel":"Phase Field Variable (comp1.phipf)","icon":"solver_field.png","label":"Phase Field Variable (comp1.phipf)","lastModified":"1724612819231","modelEntityPath":"/sol/sol1/feature/v2/feature/comp1_phipf","settings":[{"apiValue":"manual","description":"Method","name":"scalemethod","value":"Manual"},{"description":"Scale","name":"scaleval","scalarReal":"1.0","value":"1"},{"apiValue":"parent","description":"Method","name":"resscalemethod","value":"From parent"},{"description":"Threshold for updating residual scale","name":"resscalethresh","scalarReal":"100.0","value":"100.0"}],"tag":"comp1_phipf","type":"Field","windowType":1},{"apiClass":"SolverFeature","apiType":"Field","created":"1682179308831","displayLabel":"Phase Field Help Variable (comp1.psi)","icon":"solver_field.png","label":"Phase Field Help Variable (comp1.psi)","lastModified":"1724612819231","modelEntityPath":"/sol/sol1/feature/v2/feature/comp1_psi","settings":[{"apiValue":"parent","description":"Method","name":"scalemethod","value":"From parent"},{"apiValue":"parent","description":"Method","name":"resscalemethod","value":"From parent"},{"description":"Threshold for updating residual scale","name":"resscalethresh","scalarReal":"100.0","value":"100.0"}],"tag":"comp1_psi","type":"Field","windowType":1},{"apiClass":"SolverFeature","apiType":"Field","created":"1682179308835","displayLabel":"Velocity Field (comp1.u)","icon":"solver_field.png","label":"Velocity Field (comp1.u)","lastModified":"1724612819231","modelEntityPath":"/sol/sol1/feature/v2/feature/comp1_u","settings":[{"apiValue":"parent","description":"Method","name":"scalemethod","value":"From parent"},{"apiValue":"parent","description":"Method","name":"resscalemethod","value":"From parent"},{"description":"Threshold for updating residual scale","name":"resscalethresh","scalarReal":"100.0","value":"100.0"}],"tag":"comp1_u","type":"Field","windowType":1}],"settings":[{"apiValue":"auto","description":"Method","name":"scalemethod","value":"Automatic"},{"apiValue":"manual","description":"Method","name":"resscalemethod","value":"Manual"},{"description":"Scale","name":"resscaleval","scalarReal":"1.0","value":"1.0"},{"description":"Threshold for updating residual scale","name":"resscalethresh","scalarReal":"100.0","value":"100.0"},{"apiValue":"auto","description":"Parameters","name":"initparametersmethod","value":"Automatic"},{"apiValue":"off","description":"Keep warnings in stored log","name":"keeplog","value":"false"}],"tag":"v2","type":"Dependent_variables","windowType":1},{"apiClass":"SolverFeature","apiType":"Time","created":"1682179308847","displayLabel":"Time-Dependent Solver 1","icon":"solver_time.png","label":"Time-Dependent Solver 1","lastModified":"1734197731274","modelEntityPath":"/sol/sol1/feature/t1","nodes":[{"apiClass":"SolverFeature","apiType":"Advanced","created":"1682179308862","displayLabel":"Advanced","icon":"solver_advanced.png","label":"Advanced","lastModified":"1682180522972","modelEntityPath":"/sol/sol1/feature/t1/feature/aDef","settings":[{"apiValue":"auto","description":"Matrix symmetry","name":"symmetric","value":"Automatic"},{"apiValue":"auto","description":"Matrix format","name":"matrixformat","value":"Automatic"},{"apiValue":"on","description":"Row equilibration","name":"rowscale","value":"true"},{"apiValue":"auto","description":"Null-space function","name":"nullfun","value":"Automatic"},{"description":"Orthonormal block limit","name":"orthonormallimit","scalarReal":"1.0E7","value":"10000000"},{"apiValue":"off","description":"Store last residual","name":"storeresidual","value":"false"},{"apiValue":"on","description":"Solver log","name":"convinfo","value":"Normal"},{"description":"Log sampling (wall-clock)","name":"logsampling","scalarReal":"0.005","value":"0.005"},{"apiValue":"frompreferences","description":"Recovery saving","name":"recoverysavinginfo","value":"From preferences"},{"apiValue":"frompreferences","description":"Force save of recovery file","name":"recoverysaveforce","value":"From preferences"},{"description":"Assembly block size","name":"blocksize","scalarReal":"1000.0","value":"1000"},{"apiValue":"off","description":"Assembly block size","name":"blocksizeactive","value":"false"},{"apiValue":"auto","description":"Use distributed solution for assembly","name":"assemdistrsol","value":"Automatic"},{"apiValue":"on","description":"Reuse sparsity pattern","name":"cachepattern","value":"true"},{"apiValue":"auto","description":"Method","name":"cachepatternmethod","value":"Automatic"},{"apiValue":"on","description":"Optimize data locality on cluster","name":"assemloc","value":"true"},{"apiValue":"off","description":"Use thread scheduling for matrix assembly","name":"optthread","value":"false"},{"apiValue":"off","description":"Use static distribution of assembly blocks","name":"statblockdistr","value":"false"},{"apiValue":"off","description":"Allow complex-valued output from functions with real input","name":"complexfun","value":"false"},{"apiValue":"on","description":"Stop when undefined mathematical operation is detected","name":"matherr","value":"true"},{"apiValue":"off","description":"Check for undefined numerical values after each operation","name":"checkmatherr","value":"false"},{"apiValue":"on","description":"Optimize element data initialization","name":"elemdatainit","value":"true"},{"description":"Drop tolerance for local matrix contributions","name":"assemtol","scalarReal":"1.0E-12","value":"1.0E-12"},{"apiValue":"off","description":"Manual control of reassembly","name":"keep","value":"false"}],"tag":"aDef","type":"Advanced","windowType":1},{"apiClass":"SolverFeature","apiType":"Segregated","created":"1682179308871","displayLabel":"Segregated 1","icon":"solver_segregated.png","label":"Segregated 1","lastModified":"1682180522972","modelEntityPath":"/sol/sol1/feature/t1/feature/se1","nodes":[{"apiClass":"SolverFeature","apiType":"SegregatedStep","created":"1682179308872","displayLabel":"Velocity u, Pressure p","icon":"solver_segregatedstep.png","label":"Velocity u, Pressure p","lastModified":"1682180522972","modelEntityPath":"/sol/sol1/feature/t1/feature/se1/feature/ss1","settings":[{"apiValue":"all","description":"Components","name":"segvarspec","value":"All"},{"apiValue":"auto","description":"Matrix format","name":"submatrixformat","value":"Automatic"},{"apiValue":"const","description":"Nonlinear method","name":"subdtech","value":"Constant (Newton)"},{"description":"Damping factor","name":"subdamp","scalarReal":"0.8","value":"0.8"},{"apiValue":"once","description":"Jacobian update","name":"subjtech","value":"Once per time step"},{"apiValue":"iter","description":"Termination technique","name":"subtermconst","value":"Iterations"},{"description":"Number of iterations","name":"subiter","scalarReal":"1.0","value":"1"},{"apiValue":"off","description":"Use adaptive tolerance in the linear solver","name":"subadapttol","value":"false"},{"apiValue":"off","description":"Anderson acceleration","name":"subaacc","value":"false"},{"apiValue":"off","description":"Residual smoothing","name":"subressmooth","value":"false"}],"tag":"ss1","type":"Segregated_step","windowType":1},{"apiClass":"SolverFeature","apiType":"SegregatedStep","created":"1682179308874","displayLabel":"Phase field variables","icon":"solver_segregatedstep.png","label":"Phase field variables","lastModified":"1682180522972","modelEntityPath":"/sol/sol1/feature/t1/feature/se1/feature/ss2","settings":[{"apiValue":"all","description":"Components","name":"segvarspec","value":"All"},{"apiValue":"auto","description":"Matrix format","name":"submatrixformat","value":"Automatic"},{"apiValue":"const","description":"Nonlinear method","name":"subdtech","value":"Constant (Newton)"},{"description":"Damping factor","name":"subdamp","scalarReal":"0.8","value":"0.8"},{"apiValue":"once","description":"Jacobian update","name":"subjtech","value":"Once per time step"},{"apiValue":"iter","description":"Termination technique","name":"subtermconst","value":"Iterations"},{"description":"Number of iterations","name":"subiter","scalarReal":"1.0","value":"1"},{"apiValue":"off","description":"Use adaptive tolerance in the linear solver","name":"subadapttol","value":"false"},{"apiValue":"off","description":"Anderson acceleration","name":"subaacc","value":"false"},{"apiValue":"off","description":"Residual smoothing","name":"subressmooth","value":"false"}],"tag":"ss2","type":"Segregated_step","windowType":1}],"settings":[{"apiValue":"tol","description":"Termination technique","name":"segterm","value":"Tolerance"},{"description":"Maximum number of iterations","name":"maxsegiter","scalarReal":"10.0","value":"10"},{"description":"Tolerance factor","name":"ntolfact","scalarReal":"0.5","value":"0.5"},{"apiValue":"off","description":"Termination criterion","name":"segtermonres","value":"Solution"},{"description":"Limit on nonlinear convergence rate","name":"ratelimit","scalarReal":"1.0","value":"1"},{"apiValue":"off","description":"Limit on nonlinear convergence rate","name":"ratelimitactive","value":"false"},{"apiValue":"off","description":"Use linear heuristics for adaptive tolerance","name":"useheuristicfact","value":"false"},{"apiValue":"segaacc","description":"Stabilization and acceleration","name":"segstabacc","value":"Anderson acceleration"},{"description":"Dimension of iteration space","name":"segaaccdim","scalarReal":"5.0","value":"5"},{"description":"Mixing parameter","name":"segaaccmix","scalarReal":"0.9","value":"0.9"},{"description":"Iteration delay","name":"segaaccdelay","scalarReal":"1.0","value":"1"},{"description":"Threshold for Anderson step","name":"segaaccfact","scalarReal":"10.0","value":"10"},{"apiValue":"off","description":"Plot","name":"plot","value":"false"},{"apiValue":"none","description":"Probes","name":"probesel","value":"None"}],"tag":"se1","type":"Segregated","windowType":1},{"apiClass":"SolverFeature","apiType":"Direct","created":"1682179308873","displayLabel":"Direct, fluid flow variables (spf)","icon":"solver_direct.png","label":"Direct, fluid flow variables (spf)","lastModified":"1682180522972","modelEntityPath":"/sol/sol1/feature/t1/feature/d1","settings":[{"apiValue":"pardiso","description":"Solver","name":"linsolver","value":"PARDISO"},{"apiValue":"on","description":"Reuse preordering","name":"reusereorder","value":"true"},{"description":"Pivoting perturbation","name":"pivotperturb","scalarReal":"1.0E-13","value":"1.0E-13"},{"apiValue":"auto","description":"Out-of-core","name":"ooc","value":"Automatic"},{"description":"Memory fraction for out-of-core","name":"memfracooc","scalarReal":"0.99","value":"0.99"},{"apiValue":"auto","description":"In-core memory method","name":"incore","value":"Automatic"},{"description":"Minimum in-core memory (MB)","name":"minicmemory","scalarReal":"512.0","value":"512"},{"description":"Used fraction of total memory","name":"usetotmemory","scalarReal":"0.8","value":"0.8"},{"description":"Internal memory usage factor","name":"internalmemusage","scalarReal":"3.0","value":"3"},{"apiValue":"auto","description":"Preordering algorithm","name":"pardreorder","value":"Automatic"},{"apiValue":"auto","description":"Scheduling method","name":"pardschedule","value":"Auto"},{"apiValue":"on","description":"Row preordering","name":"pardrreorder","value":"true"},{"apiValue":"on","description":"Bunch–Kaufman pivoting","name":"pivotstrategy","value":"true"},{"apiValue":"on","description":"Multithreaded forward and backward solve","name":"pardmtsolve","value":"true"},{"apiValue":"on","description":"Parallel Direct Sparse Solver for Clusters","name":"clusterpardiso","value":"true"},{"apiValue":"auto","description":"Check error estimate","name":"errorchk","value":"Automatic"},{"description":"Factor in error estimate","name":"rhob","scalarReal":"1.0","value":"1"},{"apiValue":"on","description":"Iterative refinement","name":"iterrefine","value":"true"},{"description":"Maximum number of refinements","name":"maxrefinesteps","scalarReal":"15.0","value":"15"},{"description":"Error ratio bound","name":"errorratiobound","scalarReal":"0.5","value":"0.5"},{"apiValue":"off","description":"Use in nonlinear solver","name":"nliniterrefine","value":"false"}],"tag":"d1","type":"Direct","windowType":1},{"apiClass":"SolverFeature","apiType":"Direct","created":"1682179308874","displayLabel":"Direct, phase field variables (pf)","icon":"solver_direct.png","label":"Direct, phase field variables (pf)","lastModified":"1682180522972","modelEntityPath":"/sol/sol1/feature/t1/feature/d2","settings":[{"apiValue":"pardiso","description":"Solver","name":"linsolver","value":"PARDISO"},{"apiValue":"on","description":"Reuse preordering","name":"reusereorder","value":"true"},{"description":"Pivoting perturbation","name":"pivotperturb","scalarReal":"1.0E-13","value":"1.0E-13"},{"apiValue":"auto","description":"Out-of-core","name":"ooc","value":"Automatic"},{"description":"Memory fraction for out-of-core","name":"memfracooc","scalarReal":"0.99","value":"0.99"},{"apiValue":"auto","description":"In-core memory method","name":"incore","value":"Automatic"},{"description":"Minimum in-core memory (MB)","name":"minicmemory","scalarReal":"512.0","value":"512"},{"description":"Used fraction of total memory","name":"usetotmemory","scalarReal":"0.8","value":"0.8"},{"description":"Internal memory usage factor","name":"internalmemusage","scalarReal":"3.0","value":"3"},{"apiValue":"auto","description":"Preordering algorithm","name":"pardreorder","value":"Automatic"},{"apiValue":"auto","description":"Scheduling method","name":"pardschedule","value":"Auto"},{"apiValue":"on","description":"Row preordering","name":"pardrreorder","value":"true"},{"apiValue":"on","description":"Bunch–Kaufman pivoting","name":"pivotstrategy","value":"true"},{"apiValue":"on","description":"Multithreaded forward and backward solve","name":"pardmtsolve","value":"true"},{"apiValue":"on","description":"Parallel Direct Sparse Solver for Clusters","name":"clusterpardiso","value":"true"},{"apiValue":"auto","description":"Check error estimate","name":"errorchk","value":"Automatic"},{"description":"Factor in error estimate","name":"rhob","scalarReal":"1.0","value":"1"},{"apiValue":"on","description":"Iterative refinement","name":"iterrefine","value":"true"},{"description":"Maximum number of refinements","name":"maxrefinesteps","scalarReal":"15.0","value":"15"},{"description":"Error ratio bound","name":"errorratiobound","scalarReal":"0.5","value":"0.5"},{"apiValue":"off","description":"Use in nonlinear solver","name":"nliniterrefine","value":"false"}],"tag":"d2","type":"Direct","windowType":1},{"apiClass":"SolverFeature","apiType":"TimeAdaption","created":"1682180250366","displayLabel":"Adaptive Mesh Refinement","icon":"solver_timeadaption.png","label":"Adaptive Mesh Refinement","lastModified":"1724709626675","modelEntityPath":"/sol/sol1/feature/t1/feature/taDef","settings":[{"description":"Interval reduction factor","name":"rf","scalarReal":"0.5","value":"0.5"},{"description":"Interval length","name":"tfrac","scalarReal":"0.005","value":"0.005"},{"apiValue":"off","description":"Interval length","name":"tfracactive","value":"false"},{"description":"Minimal interval length","name":"minti","scalarReal":"1.0E-4","value":"0.0001"},{"apiValue":"off","description":"Minimal interval length","name":"mintiactive","value":"false"},{"description":"Maximum number of refinements","name":"maxrefinement","scalarReal":"2.0","value":"2"},{"apiValue":"off","description":"Convert to simplex mesh","name":"convertmesh","value":"false"},{"apiValue":"globalmin","description":"Element selection","name":"elselect","value":"Rough global minimum"},{"description":"Element count growth factor","name":"globalminpar","scalarReal":"5.0","value":"5"},{"apiValue":"on","description":"Store solution when new meshes are created","name":"storesolmesh","value":"true"},{"apiValue":"user","description":"Error estimate","name":"eefuntime","value":"Error indicator"},{"description":"Initial step","name":"initialsteprestart","scalarReal":"0.001","value":"0.001"},{"apiValue":"off","description":"Initial step","name":"initialsteprestartactive","value":"false"},{"apiValue":"off","description":"Consistent initialization","name":"consistentrestart","value":"false"}],"tag":"taDef","type":"Time_adaption","windowType":1}],"settings":[{"apiValue":"tlist","description":"Times to store","name":"tout","value":"Output times by interpolation"},{"apiValue":"scaled","description":"Global method","name":"atolglobalmethod","value":"Scaled"},{"apiValue":"factor","description":"Tolerance method","name":"atolglobalvaluemethod","value":"Factor"},{"description":"Tolerance factor","name":"atolglobalfactor","scalarReal":"0.05","value":"0.05"},{"apiValue":"auto","description":"Derivative tolerance method","name":"tderglobalmethod","value":"Automatic"},{"apiValue":"on","description":"Update scaled absolute tolerance","name":"ewtrescale","value":"true"},{"apiValue":"implicit","description":"Solver type","name":"odesolvertype","value":"Implicit"},{"apiValue":"bdf","description":"Method","name":"timemethod","value":"BDF"},{"apiValue":"free","description":"Steps taken by solver","name":"tstepsbdf","value":"Free"},{"apiValue":"on","description":"Interpolate solution at end time","name":"endtimeinterpolation","value":"true"},{"description":"Initial step","name":"initialstepbdf","scalarReal":"0.01","value":"0.01"},{"apiValue":"off","description":"Initial step","name":"initialstepbdfactive","value":"false"},{"apiValue":"auto","description":"Maximum step constraint","name":"maxstepconstraintbdf","value":"Automatic"},{"apiValue":"2","description":"Maximum BDF order","name":"maxorder","scalarReal":"2.0","value":"2"},{"apiValue":"1","description":"Minimum BDF order","name":"minorder","scalarReal":"1.0","value":"1"},{"description":"Event tolerance","name":"eventtol","scalarReal":"0.01","value":"0.01"},{"apiValue":"on","description":"Nonlinear controller","name":"stabcntrl","value":"true"},{"apiValue":"maybe","description":["Singular mass matrix","Algebraic variable settings"],"name":"masssingular","value":"Maybe"},{"apiValue":"bweuler","description":"Consistent initialization","name":"consistent","value":"Backward Euler"},{"description":"Fraction of initial step for Backward Euler","name":"bwinitstepfrac","scalarReal":"0.01","value":"0.01"},{"description":"Safety factor for Backward Euler","name":"bwinitfactor","scalarReal":"20.0","value":"20"},{"apiValue":"exclude","description":"Error estimation","name":"estrat","value":"Exclude algebraic"},{"apiValue":"on","description":"Rescale after initialization","name":"rescaleafterinitbw","value":"true"},{"apiValue":"on","description":"Store reaction forces","name":"reacf","value":"true"},{"apiValue":"off","description":"Use lumping when computing fluxes","name":"lumpedflux","value":"false"},{"apiValue":"on","description":"Store time derivatives","name":"storeudot","value":"true"},{"apiValue":"off","description":"Store solution before and after events","name":"eventout","value":"false"},{"apiValue":"off","description":"Allow complex numbers","name":"complex","value":"false"},{"apiValue":"off","description":"Periodic values of variables not solved for","name":"assumeperiodic","value":"false"},{"apiValue":"off","description":"Keep warnings in stored log","name":"keeplog","value":"false"},{"apiValue":"comp1_GI","description":"Variables","name":"fieldselection","value":"Reciprocal Initial Interface Distance (comp1.GI)"}],"tag":"t1","type":"Time_dependent_solver","windowType":1}],"tag":"sol1","type":"Solution","windowType":1},{"apiClass":"SolverSequence","created":"1682441764056","displayLabel":"Refined Mesh Solution 1","icon":"solver_sequence1.png","label":"Refined Mesh Solution 1","lastModified":"1734197731274","modelEntityPath":"/sol/sol3","name":"sol3","tag":"sol3","type":"Solution","windowType":1}],"tag":"nonEntity6","windowType":1}],"settings":[{"apiValue":"on","description":"Generate default plots","name":"genPlots","value":"true"},{"apiValue":"on","description":"Generate convergence plots","name":"genConv","value":"true"},{"apiValue":"off","description":"Store solution for all intermediate study steps","name":"storeSol","value":"false"},{"apiValue":"off","description":"Generate default plots for intermediately stored solutions","name":"genIntermediatePlots","value":"false"},{"apiValue":"off","description":"Plot the location of undefined values","name":"plotUndefVals","value":"false"},{"description":"Last computation time","name":"lastComputationTime","value":"4 h 20 min 15 s"},{"description":"Last computation date","name":"lastComputationDate","value":"Aug 27, 2024, 12:22:02 AM"},{"description":"Computed in version","name":"lastComputationVersion","value":"COMSOL 6.2.0.415"}],"tag":"std1","type":"Study","windowType":1},{"apiClass":"Results","created":"1675816460273","displayLabel":"Results","icon":"post.png","label":"Results","lastModified":"0","modelEntityPath":"/result","nodes":[{"apiClass":"DatasetFeatureList","created":"1675816460273","displayLabel":"Datasets","icon":"dataset.png","label":"Datasets","lastModified":"0","modelEntityPath":"/result/dataset","nodes":[{"apiClass":"DatasetFeature","apiType":"Solution","created":"1675817052249","displayLabel":"No Solution","icon":"dataset_solution.png","label":"No Solution","lastModified":"1682174207143","modelEntityPath":"/result/dataset/dset1","settings":[{"apiValue":"comp1","description":"Component","name":"comp","value":"Component 1 (comp1)"},{"apiValue":"spatial","description":"Frame","name":"frametype","value":"Spatial  (x, y, z)"},{"description":"Solution at angle (phase)","name":"phase","scalarReal":"0.0","value":"0"},{"description":"Scale factor","name":"scalefactor","scalarReal":"1.0","value":"1"}],"tag":"dset1","type":"Solution","windowType":1},{"apiClass":"DatasetFeature","apiType":"Solution","created":"1682179307695","displayLabel":"Study 1/Solution 1","icon":"dataset_solution.png","label":"Study 1/Solution 1","lastModified":"1734197731274","modelEntityPath":"/result/dataset/dset2","name":"sol1","settings":[{"apiValue":"comp1","description":"Component","name":"comp","value":"Component 1 (comp1)"},{"apiValue":"spatial","description":"Frame","name":"frametype","value":"Spatial  (x, y, z)"},{"description":"Solution at angle (phase)","name":"phase","scalarReal":"0.0","value":"0"},{"description":"Scale factor","name":"scalefactor","scalarReal":"1.0","value":"1"}],"tag":"dset2","type":"Solution","windowType":1},{"apiClass":"DatasetFeature","apiType":"Solution","created":"1682441764057","displayLabel":"Study 1/Refined Mesh Solution 1","icon":"dataset_solution.png","label":"Study 1/Refined Mesh Solution 1","lastModified":"1734197731274","modelEntityPath":"/result/dataset/dset3","name":"sol3","settings":[{"apiValue":"comp1","description":"Component","name":"comp","value":"Component 1 (comp1)"},{"apiValue":"spatial","description":"Frame","name":"frametype","value":"Spatial  (x, y, z)"},{"description":"Solution at angle (phase)","name":"phase","scalarReal":"0.0","value":"0"},{"description":"Scale factor","name":"scalefactor","scalarReal":"1.0","value":"1"}],"tag":"dset3","type":"Solution","windowType":1},{"apiClass":"DatasetFeature","apiType":"Surface","created":"1675817056988","displayLabel":"Exterior Walls (PPG)","icon":"dataset_surface.png","label":"Exterior Walls (PPG)","lastModified":"1734197731274","modelEntityPath":"/result/dataset/surf1","settings":[{"apiValue":"face","description":"x- and y-axes","name":"param","value":"Surface parameters"},{"apiValue":"off","description":"Define variables","name":"hasvars","value":"false"}],"tag":"surf1","type":"Surface","windowType":1},{"apiClass":"DatasetFeature","apiType":"Surface","created":"1682004027747","displayLabel":"Exterior Walls (PEG)","icon":"dataset_surface.png","label":"Exterior Walls (PEG)","lastModified":"1734197731274","modelEntityPath":"/result/dataset/surf2","settings":[{"apiValue":"face","description":"x- and y-axes","name":"param","value":"Surface parameters"},{"apiValue":"off","description":"Define variables","name":"hasvars","value":"false"}],"tag":"surf2","type":"Surface","windowType":1},{"apiClass":"DatasetFeature","apiType":"Mirror3D","created":"1681454290587","displayLabel":"Mirror 3D 1","icon":"dataset_mirror3d.png","label":"Mirror 3D 1","lastModified":"1734197731274","modelEntityPath":"/result/dataset/mir1","settings":[{"apiValue":"quick","description":"Plane type","name":"planetype","value":"Quick"},{"apiValue":"xy","description":"Plane","name":"quickplane","value":"xy-planes"},{"description":"z-coordinate","name":"quickz","scalarReal":"0.0","value":"0"},{"apiValue":"off","description":"Define variables","name":"hasvar","value":"false"},{"apiValue":"symmetric","description":"Vector transformation","name":"vectortrans","value":"Symmetric"},{"apiValue":"off","description":"Remove elements on the symmetry plane","name":"removesymelem","value":"false"}],"tag":"mir1","type":"Mirror_3D","windowType":1},{"apiClass":"DatasetFeature","apiType":"Mirror3D","created":"1681454327562","displayLabel":"Mirror 3D 2","icon":"dataset_mirror3d.png","label":"Mirror 3D 2","lastModified":"1734197731274","modelEntityPath":"/result/dataset/mir2","settings":[{"apiValue":"quick","description":"Plane type","name":"planetype","value":"Quick"},{"apiValue":"zy","description":"Plane","name":"quickplane","value":"zy-planes"},{"description":"x-coordinate","name":"quickx","scalarReal":"0.0","value":"0"},{"apiValue":"off","description":"Define variables","name":"hasvar","value":"false"},{"apiValue":"symmetric","description":"Vector transformation","name":"vectortrans","value":"Symmetric"},{"apiValue":"off","description":"Remove elements on the symmetry plane","name":"removesymelem","value":"false"}],"tag":"mir2","type":"Mirror_3D","windowType":1},{"apiClass":"DatasetFeature","apiType":"Mirror3D","created":"1682003922323","displayLabel":"Mirror 3D 3","icon":"dataset_mirror3d.png","label":"Mirror 3D 3","lastModified":"1734197731274","modelEntityPath":"/result/dataset/mir3","settings":[{"apiValue":"quick","description":"Plane type","name":"planetype","value":"Quick"},{"apiValue":"xy","description":"Plane","name":"quickplane","value":"xy-planes"},{"description":"z-coordinate","name":"quickz","scalarReal":"0.0","value":"0"},{"apiValue":"off","description":"Define variables","name":"hasvar","value":"false"},{"apiValue":"symmetric","description":"Vector transformation","name":"vectortrans","value":"Symmetric"},{"apiValue":"off","description":"Remove elements on the symmetry plane","name":"removesymelem","value":"false"}],"tag":"mir3","type":"Mirror_3D","windowType":1},{"apiClass":"DatasetFeature","apiType":"Mirror3D","created":"1682004070369","displayLabel":"Mirror 3D 4","icon":"dataset_mirror3d.png","label":"Mirror 3D 4","lastModified":"1734197731274","modelEntityPath":"/result/dataset/mir4","settings":[{"apiValue":"quick","description":"Plane type","name":"planetype","value":"Quick"},{"apiValue":"xy","description":"Plane","name":"quickplane","value":"xy-planes"},{"description":"z-coordinate","name":"quickz","scalarReal":"0.0","value":"0"},{"apiValue":"off","description":"Define variables","name":"hasvar","value":"false"},{"apiValue":"symmetric","description":"Vector transformation","name":"vectortrans","value":"Symmetric"},{"apiValue":"off","description":"Remove elements on the symmetry plane","name":"removesymelem","value":"false"}],"tag":"mir4","type":"Mirror_3D","windowType":1},{"apiClass":"DatasetFeature","apiType":"Mirror3D","created":"1682004187873","displayLabel":"Mirror 3D 5","icon":"dataset_mirror3d.png","label":"Mirror 3D 5","lastModified":"1734197731274","modelEntityPath":"/result/dataset/mir5","settings":[{"apiValue":"quick","description":"Plane type","name":"planetype","value":"Quick"},{"apiValue":"xy","description":"Plane","name":"quickplane","value":"xy-planes"},{"description":"z-coordinate","name":"quickz","scalarReal":"0.0","value":"0"},{"apiValue":"off","description":"Define variables","name":"hasvar","value":"false"},{"apiValue":"symmetric","description":"Vector transformation","name":"vectortrans","value":"Symmetric"},{"apiValue":"off","description":"Remove elements on the symmetry plane","name":"removesymelem","value":"false"}],"tag":"mir5","type":"Mirror_3D","windowType":1},{"apiClass":"DatasetFeature","apiType":"Mirror3D","created":"1682004187874","displayLabel":"Mirror 3D 6","icon":"dataset_mirror3d.png","label":"Mirror 3D 6","lastModified":"1734197731274","modelEntityPath":"/result/dataset/mir6","settings":[{"apiValue":"quick","description":"Plane type","name":"planetype","value":"Quick"},{"apiValue":"xy","description":"Plane","name":"quickplane","value":"xy-planes"},{"description":"z-coordinate","name":"quickz","scalarReal":"0.0","value":"0"},{"apiValue":"off","description":"Define variables","name":"hasvar","value":"false"},{"apiValue":"symmetric","description":"Vector transformation","name":"vectortrans","value":"Symmetric"},{"apiValue":"off","description":"Remove elements on the symmetry plane","name":"removesymelem","value":"false"}],"tag":"mir6","type":"Mirror_3D","windowType":1}],"tag":"dataset","type":"Datasets","windowType":1},{"apiClass":"ViewList","created":"1675816460263","displayLabel":"Views","icon":"view3d.png","label":"Views","lastModified":"0","modelEntityPath":"/view","nodes":[{"apiClass":"View","apiType":"ResultView3D","created":"1681454362581","displayLabel":"View 3D 8","icon":"view3d.png","label":"View 3D 8","lastModified":"1682707025495","modelEntityPath":"/view/view8","nodes":[{"apiClass":"ViewFeature","apiType":"Camera","created":"1681454362582","displayLabel":"Camera","icon":"camera.png","label":"Camera","lastModified":"1682707120824","modelEntityPath":"/view/view8/camera","settings":[{"apiValue":"perspective","description":"Projection","name":"projection","value":"Perspective"},{"description":"Zoom angle","name":"zoomanglefull","scalarReal":"16.87322235107422","value":"16.87322235107422"},{"apiValue":"none","description":"View scale","name":"viewscaletype","value":"None"},{"apiValue":"off","description":"Manual spacing","name":"manualgrid","value":"false"}],"tag":"camera","type":"Camera","windowType":1},{"apiClass":"ViewFeature","apiType":"DirectionalLight","created":"1681454362582","displayLabel":"Directional Light 1","icon":"directional_light.png","label":"Directional Light 1","lastModified":"0","modelEntityPath":"/view/view8/feature/lgt1","settings":[{"description":"Light intensity","name":"intensity","scalarReal":"0.8","value":"0.8"},{"description":"Specular intensity","name":"specular","scalarReal":"1.0","value":"1.0"},{"apiValue":"white","description":"Color","name":"color","value":"White"},{"apiValue":"on","description":"Lock to camera coordinate system","name":"cameracoord","value":"true"},{"apiValue":"on","description":"Show light marker","name":"showmarker","value":"true"},{"apiValue":"on","description":"Cast light","name":"castlight","value":"true"},{"apiValue":"on","description":"Cast shadows","name":"castshadows","value":"true"},{"apiValue":"off","description":"Cast shadows on floor","name":"castshadowsonfloor","value":"false"}],"tag":"lgt1","type":"Directional_light","windowType":1},{"apiClass":"ViewFeature","apiType":"DirectionalLight","created":"1681454362582","displayLabel":"Directional Light 2","icon":"directional_light.png","label":"Directional Light 2","lastModified":"0","modelEntityPath":"/view/view8/feature/lgt2","settings":[{"description":"Light intensity","name":"intensity","scalarReal":"0.4","value":"0.4"},{"description":"Specular intensity","name":"specular","scalarReal":"1.0","value":"1.0"},{"apiValue":"white","description":"Color","name":"color","value":"White"},{"apiValue":"on","description":"Lock to camera coordinate system","name":"cameracoord","value":"true"},{"apiValue":"on","description":"Show light marker","name":"showmarker","value":"true"},{"apiValue":"on","description":"Cast light","name":"castlight","value":"true"},{"apiValue":"on","description":"Cast shadows","name":"castshadows","value":"true"},{"apiValue":"off","description":"Cast shadows on floor","name":"castshadowsonfloor","value":"false"}],"tag":"lgt2","type":"Directional_light","windowType":1},{"apiClass":"ViewFeature","apiType":"DirectionalLight","created":"1681454362582","displayLabel":"Directional Light 3","icon":"directional_light.png","label":"Directional Light 3","lastModified":"0","modelEntityPath":"/view/view8/feature/lgt3","settings":[{"description":"Light intensity","name":"intensity","scalarReal":"0.55","value":"0.55"},{"description":"Specular intensity","name":"specular","scalarReal":"1.0","value":"1.0"},{"apiValue":"white","description":"Color","name":"color","value":"White"},{"apiValue":"on","description":"Lock to camera coordinate system","name":"cameracoord","value":"true"},{"apiValue":"on","description":"Show light marker","name":"showmarker","value":"true"},{"apiValue":"on","description":"Cast light","name":"castlight","value":"true"},{"apiValue":"on","description":"Cast shadows","name":"castshadows","value":"true"},{"apiValue":"on","description":"Cast shadows on floor","name":"castshadowsonfloor","value":"true"}],"tag":"lgt3","type":"Directional_light","windowType":1}],"settings":[{"apiValue":"off","description":"Wireframe rendering","name":"renderwireframe","value":"false"},{"apiValue":"off","description":"Show geometry labels","name":"showlabels","value":"false"},{"apiValue":"off","description":"Show edge direction arrows","name":"showDirections","value":"false"},{"apiValue":"on","description":"Show grid","name":"showgrid","value":"true"},{"apiValue":"on","description":"Show axis orientation","name":"showaxisorientation","value":"true"},{"apiValue":"on","description":"Show axis units","name":"showunits","value":"true"},{"apiValue":"off","description":"Lock camera","name":"locked","value":"false"},{"apiValue":"off","description":"Lock rotation center","name":"rotcenlocked","value":"false"},{"apiValue":"on","description":"Scene light","name":"scenelight","value":"true"},{"description":"Light intensity","name":"totlightintensity","scalarReal":"1.0","value":"1.0"},{"apiValue":"on","description":"Diffuse light","name":"usediffuse","value":"true"},{"apiValue":"on","description":"Specular light","name":"usespecular","value":"true"},{"apiValue":"on","description":"Ambient light","name":"globalambient","value":"true"},{"description":"Ambient intensity","name":"totambient","scalarReal":"0.3","value":"0.3"},{"apiValue":"white","description":"Color","name":"ambientcolor","value":"White"},{"apiValue":"off","description":"Ambient occlusion","name":"ssao","value":"false"},{"apiValue":"off","description":"Direct shadows","name":"shadowmapping","value":"false"},{"apiValue":"off","description":"Gamma correction","name":"displayoutput","value":"false"},{"apiValue":"envmap_none","description":"Environment map","name":"environmentmap","value":"None"},{"apiValue":"positivey","description":"Sky direction","name":"skydirection","value":"Positive Y"},{"apiValue":"skyrotationzero","description":"Sky rotation","name":"skyrotation","value":"No rotation"},{"apiValue":"off","description":"Transparency","name":"transparency","value":"false"},{"apiValue":"on","description":"Clipping active","name":"clippingactive","value":"true"},{"apiValue":"on","description":"Clip faces","name":"clipfaces","value":"true"},{"apiValue":"on","description":"Clip edges","name":"clipedges","value":"true"},{"apiValue":"on","description":"Clip points","name":"clippoints","value":"true"},{"apiValue":"on","description":"Clip primary hover effect","name":"clipprimaryhovereffect","value":"true"},{"apiValue":"off","description":"Clip contextual hover effect","name":"clipsecondaryhovereffect","value":"false"},{"apiValue":"on","description":"Highlight intersection","name":"cliphighlightintersection","value":"true"},{"apiValue":"fromtheme","description":"Color","name":"clipintersectionhighlightcolor","value":"From theme"},{"apiValue":"on","description":"Apply clipping","name":"clipapplyclipping","value":"true"},{"apiValue":"on","description":"Show frames","name":"clipshowframes","value":"true"},{"apiValue":"on","description":"Show gizmos","name":"clipshowgizmos","value":"true"},{"apiValue":"off","description":"Show cross section","name":"clipshowcappedfaces","value":"false"}],"tag":"view8","type":"View_3D","windowType":1},{"apiClass":"View","apiType":"ResultView3D","created":"1682082683836","displayLabel":"View 3D 10","icon":"view3d.png","label":"View 3D 10","lastModified":"1682542667372","modelEntityPath":"/view/view10","nodes":[{"apiClass":"ViewFeature","apiType":"Camera","created":"1682082683837","displayLabel":"Camera","icon":"camera.png","label":"Camera","lastModified":"1682529627988","modelEntityPath":"/view/view10/camera","settings":[{"apiValue":"perspective","description":"Projection","name":"projection","value":"Perspective"},{"description":"Zoom angle","name":"zoomanglefull","scalarReal":"16.727880477905273","value":"16.727880477905273"},{"apiValue":"none","description":"View scale","name":"viewscaletype","value":"None"},{"apiValue":"off","description":"Manual spacing","name":"manualgrid","value":"false"}],"tag":"camera","type":"Camera","windowType":1},{"apiClass":"ViewFeature","apiType":"DirectionalLight","created":"1682082683837","displayLabel":"Directional Light 1","icon":"directional_light.png","label":"Directional Light 1","lastModified":"0","modelEntityPath":"/view/view10/feature/lgt1","settings":[{"description":"Light intensity","name":"intensity","scalarReal":"0.8","value":"0.8"},{"description":"Specular intensity","name":"specular","scalarReal":"1.0","value":"1.0"},{"apiValue":"white","description":"Color","name":"color","value":"White"},{"apiValue":"on","description":"Lock to camera coordinate system","name":"cameracoord","value":"true"},{"apiValue":"on","description":"Show light marker","name":"showmarker","value":"true"},{"apiValue":"on","description":"Cast light","name":"castlight","value":"true"},{"apiValue":"on","description":"Cast shadows","name":"castshadows","value":"true"},{"apiValue":"off","description":"Cast shadows on floor","name":"castshadowsonfloor","value":"false"}],"tag":"lgt1","type":"Directional_light","windowType":1},{"apiClass":"ViewFeature","apiType":"DirectionalLight","created":"1682082683837","displayLabel":"Directional Light 2","icon":"directional_light.png","label":"Directional Light 2","lastModified":"0","modelEntityPath":"/view/view10/feature/lgt2","settings":[{"description":"Light intensity","name":"intensity","scalarReal":"0.4","value":"0.4"},{"description":"Specular intensity","name":"specular","scalarReal":"1.0","value":"1.0"},{"apiValue":"white","description":"Color","name":"color","value":"White"},{"apiValue":"on","description":"Lock to camera coordinate system","name":"cameracoord","value":"true"},{"apiValue":"on","description":"Show light marker","name":"showmarker","value":"true"},{"apiValue":"on","description":"Cast light","name":"castlight","value":"true"},{"apiValue":"on","description":"Cast shadows","name":"castshadows","value":"true"},{"apiValue":"off","description":"Cast shadows on floor","name":"castshadowsonfloor","value":"false"}],"tag":"lgt2","type":"Directional_light","windowType":1},{"apiClass":"ViewFeature","apiType":"DirectionalLight","created":"1682082683837","displayLabel":"Directional Light 3","icon":"directional_light.png","label":"Directional Light 3","lastModified":"0","modelEntityPath":"/view/view10/feature/lgt3","settings":[{"description":"Light intensity","name":"intensity","scalarReal":"0.55","value":"0.55"},{"description":"Specular intensity","name":"specular","scalarReal":"1.0","value":"1.0"},{"apiValue":"white","description":"Color","name":"color","value":"White"},{"apiValue":"on","description":"Lock to camera coordinate system","name":"cameracoord","value":"true"},{"apiValue":"on","description":"Show light marker","name":"showmarker","value":"true"},{"apiValue":"on","description":"Cast light","name":"castlight","value":"true"},{"apiValue":"on","description":"Cast shadows","name":"castshadows","value":"true"},{"apiValue":"on","description":"Cast shadows on floor","name":"castshadowsonfloor","value":"true"}],"tag":"lgt3","type":"Directional_light","windowType":1}],"settings":[{"apiValue":"off","description":"Wireframe rendering","name":"renderwireframe","value":"false"},{"apiValue":"off","description":"Show geometry labels","name":"showlabels","value":"false"},{"apiValue":"off","description":"Show edge direction arrows","name":"showDirections","value":"false"},{"apiValue":"on","description":"Show grid","name":"showgrid","value":"true"},{"apiValue":"on","description":"Show axis orientation","name":"showaxisorientation","value":"true"},{"apiValue":"on","description":"Show axis units","name":"showunits","value":"true"},{"apiValue":"off","description":"Lock camera","name":"locked","value":"false"},{"apiValue":"off","description":"Lock rotation center","name":"rotcenlocked","value":"false"},{"apiValue":"on","description":"Scene light","name":"scenelight","value":"true"},{"description":"Light intensity","name":"totlightintensity","scalarReal":"1.0","value":"1.0"},{"apiValue":"on","description":"Diffuse light","name":"usediffuse","value":"true"},{"apiValue":"on","description":"Specular light","name":"usespecular","value":"true"},{"apiValue":"on","description":"Ambient light","name":"globalambient","value":"true"},{"description":"Ambient intensity","name":"totambient","scalarReal":"0.3","value":"0.3"},{"apiValue":"white","description":"Color","name":"ambientcolor","value":"White"},{"apiValue":"off","description":"Ambient occlusion","name":"ssao","value":"false"},{"apiValue":"off","description":"Direct shadows","name":"shadowmapping","value":"false"},{"apiValue":"off","description":"Gamma correction","name":"displayoutput","value":"false"},{"apiValue":"envmap_none","description":"Environment map","name":"environmentmap","value":"None"},{"apiValue":"positivey","description":"Sky direction","name":"skydirection","value":"Positive Y"},{"apiValue":"skyrotationzero","description":"Sky rotation","name":"skyrotation","value":"No rotation"},{"apiValue":"on","description":"Transparency","name":"transparency","value":"true"},{"description":"Transparency","name":"transparencylevel","scalarReal":"0.5","value":"0.5"},{"apiValue":"off","description":"Fresnel transmittance","name":"uniformblending","value":"false"},{"apiValue":"on","description":"Clipping active","name":"clippingactive","value":"true"},{"apiValue":"on","description":"Clip faces","name":"clipfaces","value":"true"},{"apiValue":"on","description":"Clip edges","name":"clipedges","value":"true"},{"apiValue":"on","description":"Clip points","name":"clippoints","value":"true"},{"apiValue":"on","description":"Clip primary hover effect","name":"clipprimaryhovereffect","value":"true"},{"apiValue":"off","description":"Clip contextual hover effect","name":"clipsecondaryhovereffect","value":"false"},{"apiValue":"on","description":"Highlight intersection","name":"cliphighlightintersection","value":"true"},{"apiValue":"fromtheme","description":"Color","name":"clipintersectionhighlightcolor","value":"From theme"},{"apiValue":"on","description":"Apply clipping","name":"clipapplyclipping","value":"true"},{"apiValue":"on","description":"Show frames","name":"clipshowframes","value":"true"},{"apiValue":"on","description":"Show gizmos","name":"clipshowgizmos","value":"true"},{"apiValue":"off","description":"Show cross section","name":"clipshowcappedfaces","value":"false"}],"tag":"view10","type":"View_3D","windowType":1},{"apiClass":"View","apiType":"ResultView3D","created":"1682730035460","displayLabel":"View 3D 12","icon":"view3d.png","label":"View 3D 12","lastModified":"1725437698331","modelEntityPath":"/view/view12","nodes":[{"apiClass":"ViewFeature","apiType":"Camera","created":"1682730035460","displayLabel":"Camera","icon":"camera.png","label":"Camera","lastModified":"1725437698331","modelEntityPath":"/view/view12/camera","settings":[{"apiValue":"perspective","description":"Projection","name":"projection","value":"Perspective"},{"description":"Zoom angle","name":"zoomanglefull","scalarReal":"17.616958618164062","value":"17.616958618164062"},{"apiValue":"none","description":"View scale","name":"viewscaletype","value":"None"},{"apiValue":"off","description":"Manual spacing","name":"manualgrid","value":"false"}],"tag":"camera","type":"Camera","windowType":1},{"apiClass":"ViewFeature","apiType":"DirectionalLight","created":"1682730035460","displayLabel":"Directional Light 1","icon":"directional_light.png","label":"Directional Light 1","lastModified":"0","modelEntityPath":"/view/view12/feature/lgt1","settings":[{"description":"Light intensity","name":"intensity","scalarReal":"0.8","value":"0.8"},{"description":"Specular intensity","name":"specular","scalarReal":"1.0","value":"1.0"},{"apiValue":"white","description":"Color","name":"color","value":"White"},{"apiValue":"on","description":"Lock to camera coordinate system","name":"cameracoord","value":"true"},{"apiValue":"on","description":"Show light marker","name":"showmarker","value":"true"},{"apiValue":"on","description":"Cast light","name":"castlight","value":"true"},{"apiValue":"on","description":"Cast shadows","name":"castshadows","value":"true"},{"apiValue":"off","description":"Cast shadows on floor","name":"castshadowsonfloor","value":"false"}],"tag":"lgt1","type":"Directional_light","windowType":1},{"apiClass":"ViewFeature","apiType":"DirectionalLight","created":"1682730035460","displayLabel":"Directional Light 2","icon":"directional_light.png","label":"Directional Light 2","lastModified":"0","modelEntityPath":"/view/view12/feature/lgt2","settings":[{"description":"Light intensity","name":"intensity","scalarReal":"0.4","value":"0.4"},{"description":"Specular intensity","name":"specular","scalarReal":"1.0","value":"1.0"},{"apiValue":"white","description":"Color","name":"color","value":"White"},{"apiValue":"on","description":"Lock to camera coordinate system","name":"cameracoord","value":"true"},{"apiValue":"on","description":"Show light marker","name":"showmarker","value":"true"},{"apiValue":"on","description":"Cast light","name":"castlight","value":"true"},{"apiValue":"on","description":"Cast shadows","name":"castshadows","value":"true"},{"apiValue":"off","description":"Cast shadows on floor","name":"castshadowsonfloor","value":"false"}],"tag":"lgt2","type":"Directional_light","windowType":1},{"apiClass":"ViewFeature","apiType":"DirectionalLight","created":"1682730035460","displayLabel":"Directional Light 3","icon":"directional_light.png","label":"Directional Light 3","lastModified":"0","modelEntityPath":"/view/view12/feature/lgt3","settings":[{"description":"Light intensity","name":"intensity","scalarReal":"0.55","value":"0.55"},{"description":"Specular intensity","name":"specular","scalarReal":"1.0","value":"1.0"},{"apiValue":"white","description":"Color","name":"color","value":"White"},{"apiValue":"on","description":"Lock to camera coordinate system","name":"cameracoord","value":"true"},{"apiValue":"on","description":"Show light marker","name":"showmarker","value":"true"},{"apiValue":"on","description":"Cast light","name":"castlight","value":"true"},{"apiValue":"on","description":"Cast shadows","name":"castshadows","value":"true"},{"apiValue":"on","description":"Cast shadows on floor","name":"castshadowsonfloor","value":"true"}],"tag":"lgt3","type":"Directional_light","windowType":1}],"settings":[{"apiValue":"off","description":"Wireframe rendering","name":"renderwireframe","value":"false"},{"apiValue":"off","description":"Show geometry labels","name":"showlabels","value":"false"},{"apiValue":"off","description":"Show edge direction arrows","name":"showDirections","value":"false"},{"apiValue":"off","description":"Show grid","name":"showgrid","value":"false"},{"apiValue":"on","description":"Show axis orientation","name":"showaxisorientation","value":"true"},{"apiValue":"off","description":"Lock camera","name":"locked","value":"false"},{"apiValue":"off","description":"Lock rotation center","name":"rotcenlocked","value":"false"},{"apiValue":"on","description":"Scene light","name":"scenelight","value":"true"},{"description":"Light intensity","name":"totlightintensity","scalarReal":"1.0","value":"1.0"},{"apiValue":"on","description":"Diffuse light","name":"usediffuse","value":"true"},{"apiValue":"on","description":"Specular light","name":"usespecular","value":"true"},{"apiValue":"on","description":"Ambient light","name":"globalambient","value":"true"},{"description":"Ambient intensity","name":"totambient","scalarReal":"0.3","value":"0.3"},{"apiValue":"white","description":"Color","name":"ambientcolor","value":"White"},{"apiValue":"off","description":"Ambient occlusion","name":"ssao","value":"false"},{"apiValue":"off","description":"Direct shadows","name":"shadowmapping","value":"false"},{"apiValue":"off","description":"Gamma correction","name":"displayoutput","value":"false"},{"apiValue":"envmap_none","description":"Environment map","name":"environmentmap","value":"None"},{"apiValue":"positivey","description":"Sky direction","name":"skydirection","value":"Positive Y"},{"apiValue":"skyrotationzero","description":"Sky rotation","name":"skyrotation","value":"No rotation"},{"apiValue":"off","description":"Transparency","name":"transparency","value":"false"},{"apiValue":"on","description":"Clipping active","name":"clippingactive","value":"true"},{"apiValue":"on","description":"Clip faces","name":"clipfaces","value":"true"},{"apiValue":"on","description":"Clip edges","name":"clipedges","value":"true"},{"apiValue":"on","description":"Clip points","name":"clippoints","value":"true"},{"apiValue":"on","description":"Clip primary hover effect","name":"clipprimaryhovereffect","value":"true"},{"apiValue":"off","description":"Clip contextual hover effect","name":"clipsecondaryhovereffect","value":"false"},{"apiValue":"on","description":"Highlight intersection","name":"cliphighlightintersection","value":"true"},{"apiValue":"fromtheme","description":"Color","name":"clipintersectionhighlightcolor","value":"From theme"},{"apiValue":"on","description":"Apply clipping","name":"clipapplyclipping","value":"true"},{"apiValue":"on","description":"Show frames","name":"clipshowframes","value":"true"},{"apiValue":"on","description":"Show gizmos","name":"clipshowgizmos","value":"true"},{"apiValue":"off","description":"Show cross section","name":"clipshowcappedfaces","value":"false"}],"tag":"view12","type":"View_3D","windowType":1}],"tag":"view","type":"Views","windowType":1},{"apiClass":"NumericalFeatureList","created":"1675816460273","displayLabel":"Derived Values","icon":"numerical_results.png","label":"Derived Values","lastModified":"0","modelEntityPath":"/result/numerical","nodes":[{"apiClass":"NumericalFeature","apiType":"IntVolume","created":"1719324009196","displayLabel":"Volume Integration 1","icon":"post_volume_integral.png","label":"Volume Integration 1","lastModified":"1734197731274","modelEntityPath":"/result/numerical/int1","settings":[{"apiValue":"off","description":"Description","name":"descractive","value":"false"},{"apiValue":"auto","description":"Method","name":"method","value":"Auto"},{"description":"Integration order","name":"intorder","scalarReal":"4.0","value":"4"},{"apiValue":"off","description":"Integration order","name":"intorderactive","value":"false"},{"apiValue":"none","description":"Normalization","name":"normalization","value":"None"},{"apiValue":"none","description":"Transformation","name":"dataseries","value":"None"}],"tag":"int1","type":"Volume_integration","windowType":1},{"apiClass":"NumericalFeature","apiType":"MeasureSurface","created":"1719324167911","displayLabel":"Surface Measurement 1","icon":"post_numerical_surface_measurement.png","label":"Surface Measurement 1","lastModified":"1734197731274","modelEntityPath":"/result/numerical/meas1","settings":[{"apiValue":"m^2","description":"Unit","name":"unit","value":"m^2"},{"description":"Description","name":"descr","value":"Area"},{"apiValue":"spatial","description":"Frame","name":"frametype","value":"Spatial  (x, y, z)"},{"description":"Integration order","name":"intorder","scalarReal":"4.0","value":"4"},{"apiValue":"off","description":"Integration order","name":"intorderactive","value":"false"},{"apiValue":"none","description":"Normalization","name":"normalization","value":"None"},{"apiValue":"none","description":"Transformation","name":"dataseries","value":"None"}],"tag":"meas1","type":"Surface_measurement","windowType":1}],"tag":"numerical","type":"Derived_values","windowType":1},{"apiClass":"TableFeatureList","created":"1675816460273","displayLabel":"Tables","icon":"post_table.png","label":"Tables","lastModified":"0","modelEntityPath":"/result/table","nodes":[{"apiClass":"TableFeature","apiType":"Table","comment":"Volume Integration 1","created":"1719324034644","displayLabel":"Table 1","icon":"post_table.png","label":"Table 1","lastModified":"1725345323151","modelEntityPath":"/result/table/tbl1","settings":[{"apiValue":"all","description":"Presentation format","name":"format","value":"All"},{"apiValue":"inmodel","description":"Store table","name":"storetable","value":"In model"},{"description":"Maximum number of rows","name":"tablebuffersize","scalarReal":"10000.0","value":"10000"}],"tag":"tbl1","type":"Table","windowType":1},{"apiClass":"TableFeature","apiType":"Table","comment":"Surface Measurement 1","created":"1719324212730","displayLabel":"Table 2","icon":"post_table.png","label":"Table 2","lastModified":"1725345323151","modelEntityPath":"/result/table/tbl2","settings":[{"apiValue":"all","description":"Presentation format","name":"format","value":"All"},{"apiValue":"inmodel","description":"Store table","name":"storetable","value":"In model"},{"description":"Maximum number of rows","name":"tablebuffersize","scalarReal":"10000.0","value":"10000"}],"tag":"tbl2","type":"Table","windowType":1}],"tag":"table","type":"Tables","windowType":1},{"apiClass":"ResultFeature","apiType":"PlotGroup3D","created":"1675817056848","displayLabel":"Velocity (spf)","icon":"plot_group3d.png","label":"Velocity (spf)","lastModified":"1682248274689","modelEntityPath":"/result/feature/pg1","nodes":[{"apiClass":"ResultFeature","apiType":"Slice","created":"1675817056912","displayLabel":"Slice","icon":"sliceplot.png","label":"Slice","lastModified":"1682248274689","modelEntityPath":"/result/feature/pg1/feature/slc1","settings":[{"description":"Expression","name":"expr","value":"spf.U"},{"apiValue":"m/s","description":"Unit","name":"unit","value":"m/s"},{"description":"Description","name":"descr","value":"Velocity magnitude"},{"apiValue":"auto","description":"Title type","name":"titletype","value":"Automatic"},{"apiValue":"quick","description":"Plane type","name":"planetype","value":"Quick"},{"apiValue":"yz","description":"Plane","name":"quickplane","value":"yz-planes"},{"apiValue":"number","description":"Entry method","name":"quickxmethod","value":"Number of planes"},{"description":"Planes","name":"quickxnumber","scalarReal":"5.0","value":"5"},{"apiValue":"off","description":"Interactive","name":"interactive","value":"false"},{"apiValue":"off","description":"Manual color range","name":"rangecoloractive","value":"false"},{"apiValue":"off","description":"Manual data range","name":"rangedataactive","value":"false"},{"apiValue":"colortable","description":"Coloring","name":"coloring","value":"Color table"},{"apiValue":"Rainbow","description":"Color table","name":"colortable","value":"Rainbow"},{"apiValue":"on","description":"Color legend","name":"colorlegend","value":"true"},{"apiValue":"none","description":"Color table transformation","name":"colortabletrans","value":"None"},{"apiValue":"continuous","description":"Color table type","name":"colortabletype","value":"Continuous"},{"apiValue":"linear","description":"Scale","name":"colorscalemode","value":"Linear"},{"apiValue":"normal","description":"Resolution","name":"resolution","value":"Normal"},{"apiValue":"internal","description":"Smoothing","name":"smooth","value":"Inside geometry domains"},{"apiValue":"none","description":"Smoothing threshold","name":"threshold","value":"None"},{"apiValue":"off","description":"Recover","name":"recover","value":"false"},{"apiValue":"on","description":"Color","name":"inheritcolor","value":"true"},{"apiValue":"on","description":"Color and data range","name":"inheritrange","value":"true"},{"apiValue":"on","description":"Deform scale factor","name":"inheritdeformscale","value":"true"},{"apiValue":"on","description":"Transparency","name":"inherittransparency","value":"true"},{"apiValue":"on","description":"Belongs to array","name":"belongstoplotarray","value":"true"},{"apiValue":"off","description":"Manual indexing","name":"manualindexing","value":"false"},{"apiValue":"on","description":"Apply to dataset edges","name":"applytodatasetedgesplotarr","value":"true"}],"tag":"slc1","type":"Slice","windowType":1}],"settings":[{"apiValue":"off","description":"Apply to dataset edges","name":"applyselectiontodatasetedges","value":"false"},{"apiValue":"off","description":"Save plot data","name":"savedatainmodel","value":"false"},{"apiValue":"auto","description":"Title type","name":"titletype","value":"Automatic"},{"apiValue":"fromtheme","description":"Color","name":"titlecolor","value":"From theme"},{"apiValue":"default","description":"Number format","name":"titlenumberformat","value":"Default"},{"apiValue":"off","description":"Show hidden entities","name":"showhiddenobjects","value":"false"},{"apiValue":"off","description":"Propagate hiding to lower dimensions","name":"inherithide","value":"false"},{"apiValue":"on","description":"Plot dataset edges","name":"edges","value":"true"},{"apiValue":"fromtheme","description":"Color","name":"edgecolor","value":"From theme"},{"apiValue":"spatial","description":"Frame","name":"frametype","value":"Spatial  (x, y, z)"},{"apiValue":"on","description":"Show legends","name":"showlegends","value":"true"},{"apiValue":"off","description":"Show maximum and minimum values","name":"showlegendsmaxmin","value":"false"},{"apiValue":"off","description":"Show units","name":"showlegendsunit","value":"false"},{"apiValue":"right","description":"Position","name":"legendpos","value":"Right"},{"apiValue":"fromtheme","description":"Text color","name":"legendcolor","value":"From theme"},{"apiValue":"off","description":"Manual color legend settings","name":"legendactive","value":"false"},{"apiValue":"off","description":"Manual grid settings","name":"axisactive","value":"false"},{"apiValue":"off","description":"Enable","name":"plotarrayenable","value":"false"},{"apiValue":"graphics","description":"Plot window","name":"window","value":"Graphics"}],"tag":"pg1","type":"3D_plot_group","windowType":1},{"apiClass":"ResultFeature","apiType":"PlotGroup3D","created":"1675817056997","displayLabel":"Pressure (spf)","icon":"plot_group3d.png","label":"Pressure (spf)","lastModified":"1734197731274","modelEntityPath":"/result/feature/pg2","nodes":[{"apiClass":"ResultFeature","apiType":"Surface","created":"1675817057017","displayLabel":"Surface","icon":"post_surface3d.png","label":"Surface","lastModified":"1724733291791","modelEntityPath":"/result/feature/pg2/feature/surf1","settings":[{"description":"Expression","name":"expr","scalarReal":"1.0","value":"1"},{"apiValue":"1","description":"Unit","name":"unit","scalarReal":"1.0","value":"1"},{"description":"Description","name":"descr","scalarReal":"1.0","value":"1"},{"apiValue":"none","description":"Title type","name":"titletype","value":"None"},{"apiValue":"off","description":"Manual color range","name":"rangecoloractive","value":"false"},{"apiValue":"off","description":"Manual data range","name":"rangedataactive","value":"false"},{"apiValue":"uniform","description":"Coloring","name":"coloring","value":"Uniform"},{"apiValue":"gray","description":"Color","name":"color","value":"Gray"},{"apiValue":"off","description":"Wireframe","name":"wireframe","value":"false"},{"apiValue":"normal","description":"Resolution","name":"resolution","value":"Normal"},{"apiValue":"internal","description":"Smoothing","name":"smooth","value":"Inside geometry domains"},{"apiValue":"none","description":"Smoothing threshold","name":"threshold","value":"None"},{"apiValue":"off","description":"Recover","name":"recover","value":"false"},{"apiValue":"on","description":"Color","name":"inheritcolor","value":"true"},{"apiValue":"on","description":"Color and data range","name":"inheritrange","value":"true"},{"apiValue":"on","description":"Deform scale factor","name":"inheritdeformscale","value":"true"},{"apiValue":"on","description":"Transparency","name":"inherittransparency","value":"true"},{"apiValue":"on","description":"Belongs to array","name":"belongstoplotarray","value":"true"},{"apiValue":"off","description":"Manual indexing","name":"manualindexing","value":"false"},{"apiValue":"on","description":"Apply to dataset edges","name":"applytodatasetedgesplotarr","value":"true"}],"tag":"surf1","type":"Surface","windowType":1},{"apiClass":"ResultFeature","apiType":"Contour","created":"1675817057051","displayLabel":"Pressure","icon":"post_contour3d.png","label":"Pressure","lastModified":"1724733291791","modelEntityPath":"/result/feature/pg2/feature/con1","settings":[{"description":"Expression","name":"expr","value":"p"},{"apiValue":"Pa","description":"Unit","name":"unit","value":"Pa"},{"description":"Description","name":"descr","value":"Pressure"},{"apiValue":"auto","description":"Title type","name":"titletype","value":"Automatic"},{"apiValue":"number","description":"Entry method","name":"levelmethod","value":"Number of levels"},{"description":"Total levels","name":"number","scalarReal":"40.0","value":"40"},{"apiValue":"off","description":"Round the levels","name":"levelrounding","value":"false"},{"apiValue":"lines","description":"Contour type","name":"contourtype","value":"Line"},{"apiValue":"off","description":"Level labels","name":"contourlabels","value":"false"},{"apiValue":"colortable","description":"Coloring","name":"coloring","value":"Color table"},{"apiValue":"Rainbow","description":"Color table","name":"colortable","value":"Rainbow"},{"apiValue":"on","description":"Color legend","name":"colorlegend","value":"true"},{"apiValue":"none","description":"Color table transformation","name":"colortabletrans","value":"None"},{"apiValue":"linear","description":"Scale","name":"colorscalemode","value":"Linear"},{"apiValue":"auto","description":"Legend type","name":"legendtype","value":"Automatic"},{"apiValue":"normal","description":"Resolution","name":"resolution","value":"Normal"},{"apiValue":"internal","description":"Smoothing","name":"smooth","value":"Inside geometry domains"},{"apiValue":"none","description":"Smoothing threshold","name":"threshold","value":"None"},{"apiValue":"off","description":"Recover","name":"recover","value":"false"},{"apiValue":"on","description":"Color","name":"inheritcolor","value":"true"},{"apiValue":"on","description":"Color and data range","name":"inheritrange","value":"true"},{"apiValue":"on","description":"Deform scale factor","name":"inheritdeformscale","value":"true"},{"apiValue":"on","description":"Transparency","name":"inherittransparency","value":"true"},{"apiValue":"on","description":"Tube radius scale factor","name":"inherittubescale","value":"true"},{"apiValue":"on","description":"Belongs to array","name":"belongstoplotarray","value":"true"},{"apiValue":"off","description":"Manual indexing","name":"manualindexing","value":"false"},{"apiValue":"on","description":"Apply to dataset edges","name":"applytodatasetedgesplotarr","value":"true"}],"tag":"con1","type":"Contour","windowType":1}],"settings":[{"apiValue":"off","description":"Apply to dataset edges","name":"applyselectiontodatasetedges","value":"false"},{"apiValue":"off","description":"Save plot data","name":"savedatainmodel","value":"false"},{"apiValue":"auto","description":"Title type","name":"titletype","value":"Automatic"},{"apiValue":"fromtheme","description":"Color","name":"titlecolor","value":"From theme"},{"apiValue":"default","description":"Number format","name":"titlenumberformat","value":"Default"},{"apiValue":"off","description":"Show hidden entities","name":"showhiddenobjects","value":"false"},{"apiValue":"off","description":"Propagate hiding to lower dimensions","name":"inherithide","value":"false"},{"apiValue":"on","description":"Plot dataset edges","name":"edges","value":"true"},{"apiValue":"fromtheme","description":"Color","name":"edgecolor","value":"From theme"},{"apiValue":"spatial","description":"Frame","name":"frametype","value":"Spatial  (x, y, z)"},{"apiValue":"on","description":"Show legends","name":"showlegends","value":"true"},{"apiValue":"off","description":"Show maximum and minimum values","name":"showlegendsmaxmin","value":"false"},{"apiValue":"off","description":"Show units","name":"showlegendsunit","value":"false"},{"apiValue":"right","description":"Position","name":"legendpos","value":"Right"},{"apiValue":"fromtheme","description":"Text color","name":"legendcolor","value":"From theme"},{"apiValue":"off","description":"Manual color legend settings","name":"legendactive","value":"false"},{"apiValue":"off","description":"Manual grid settings","name":"axisactive","value":"false"},{"apiValue":"off","description":"Enable","name":"plotarrayenable","value":"false"},{"apiValue":"graphics","description":"Plot window","name":"window","value":"Graphics"}],"tag":"pg2","type":"3D_plot_group","windowType":1},{"apiClass":"ResultFeature","apiType":"PlotGroup3D","created":"1675817057095","displayLabel":"Volume Fraction of Fluid 1 (pf)","icon":"plot_group3d.png","label":"Volume Fraction of Fluid 1 (pf)","lastModified":"1734197731274","modelEntityPath":"/result/feature/pg3","nodes":[{"apiClass":"ResultFeature","apiType":"Isosurface","created":"1675817057125","displayLabel":"Isosurface 1","icon":"post_isosurface.png","label":"Isosurface 1","lastModified":"1734197731274","modelEntityPath":"/result/feature/pg3/feature/iso1","settings":[{"description":"Expression","name":"expr","value":"pf.Vf1"},{"apiValue":"1","description":"Unit","name":"unit","scalarReal":"1.0","value":"1"},{"description":"Description","name":"descr","value":"Volume fraction of fluid 1"},{"apiValue":"auto","description":"Title type","name":"titletype","value":"Automatic"},{"apiValue":"levels","description":"Entry method","name":"levelmethod","value":"Levels"},{"description":"Levels","name":"levels","scalarReal":"0.5","value":"0.5"},{"apiValue":"off","description":"Interactive","name":"interactive","value":"false"},{"apiValue":"surface","description":"Isosurface type","name":"surfacetype","value":"Surface"},{"apiValue":"off","description":"Level labels","name":"contourlabels","value":"false"},{"apiValue":"uniform","description":"Coloring","name":"coloring","value":"Uniform"},{"apiValue":"off","description":"Color legend","name":"colorlegend","value":"false"},{"apiValue":"blue","description":"Color","name":"color","value":"Blue"},{"apiValue":"normal","description":"Resolution","name":"resolution","value":"Normal"},{"apiValue":"none","description":"Smoothing","name":"smooth","value":"None"},{"apiValue":"off","description":"Recover","name":"recover","value":"false"},{"apiValue":"on","description":"Use derivatives","name":"useder","value":"true"},{"apiValue":"on","description":"Color","name":"inheritcolor","value":"true"},{"apiValue":"on","description":"Color and data range","name":"inheritrange","value":"true"},{"apiValue":"on","description":"Deform scale factor","name":"inheritdeformscale","value":"true"},{"apiValue":"on","description":"Transparency","name":"inherittransparency","value":"true"},{"apiValue":"on","description":"Belongs to array","name":"belongstoplotarray","value":"true"},{"apiValue":"off","description":"Manual indexing","name":"manualindexing","value":"false"},{"apiValue":"on","description":"Apply to dataset edges","name":"applytodatasetedgesplotarr","value":"true"}],"tag":"iso1","type":"Isosurface","windowType":1},{"apiClass":"ResultFeature","apiType":"Surface","created":"1682539489974","displayLabel":"Surface 1","icon":"post_surface3d.png","label":"Surface 1","lastModified":"1734197731274","modelEntityPath":"/result/feature/pg3/feature/surf1","settings":[{"apiValue":"manual","description":"Solution parameters","name":"solutionparams","value":"Manual"},{"description":"Expression","name":"expr","value":"spf.U"},{"apiValue":"m/s","description":"Unit","name":"unit","value":"m/s"},{"description":"Description","name":"descr","value":"Velocity magnitude"},{"apiValue":"auto","description":"Title type","name":"titletype","value":"Automatic"},{"apiValue":"off","description":"Manual color range","name":"rangecoloractive","value":"false"},{"apiValue":"off","description":"Manual data range","name":"rangedataactive","value":"false"},{"apiValue":"uniform","description":"Coloring","name":"coloring","value":"Uniform"},{"apiValue":"green","description":"Color","name":"color","value":"Green"},{"apiValue":"off","description":"Wireframe","name":"wireframe","value":"false"},{"apiValue":"normal","description":"Resolution","name":"resolution","value":"Normal"},{"apiValue":"internal","description":"Smoothing","name":"smooth","value":"Inside geometry domains"},{"apiValue":"none","description":"Smoothing threshold","name":"threshold","value":"None"},{"apiValue":"off","description":"Recover","name":"recover","value":"false"},{"apiValue":"on","description":"Color","name":"inheritcolor","value":"true"},{"apiValue":"on","description":"Color and data range","name":"inheritrange","value":"true"},{"apiValue":"on","description":"Deform scale factor","name":"inheritdeformscale","value":"true"},{"apiValue":"on","description":"Transparency","name":"inherittransparency","value":"true"},{"apiValue":"on","description":"Belongs to array","name":"belongstoplotarray","value":"true"},{"apiValue":"off","description":"Manual indexing","name":"manualindexing","value":"false"},{"apiValue":"on","description":"Apply to dataset edges","name":"applytodatasetedgesplotarr","value":"true"}],"tag":"surf1","type":"Surface","windowType":1},{"apiClass":"ResultFeature","apiType":"Surface","created":"1682539498279","displayLabel":"Surface 2","icon":"post_surface3d.png","label":"Surface 2","lastModified":"1734197731274","modelEntityPath":"/result/feature/pg3/feature/surf2","settings":[{"apiValue":"manual","description":"Solution parameters","name":"solutionparams","value":"Manual"},{"description":"Expression","name":"expr","value":"spf.U"},{"apiValue":"m/s","description":"Unit","name":"unit","value":"m/s"},{"description":"Description","name":"descr","value":"Velocity magnitude"},{"apiValue":"auto","description":"Title type","name":"titletype","value":"Automatic"},{"apiValue":"off","description":"Manual color range","name":"rangecoloractive","value":"false"},{"apiValue":"off","description":"Manual data range","name":"rangedataactive","value":"false"},{"apiValue":"uniform","description":"Coloring","name":"coloring","value":"Uniform"},{"apiValue":"red","description":"Color","name":"color","value":"Red"},{"apiValue":"off","description":"Wireframe","name":"wireframe","value":"false"},{"apiValue":"normal","description":"Resolution","name":"resolution","value":"Normal"},{"apiValue":"internal","description":"Smoothing","name":"smooth","value":"Inside geometry domains"},{"apiValue":"none","description":"Smoothing threshold","name":"threshold","value":"None"},{"apiValue":"off","description":"Recover","name":"recover","value":"false"},{"apiValue":"on","description":"Color","name":"inheritcolor","value":"true"},{"apiValue":"on","description":"Color and data range","name":"inheritrange","value":"true"},{"apiValue":"on","description":"Deform scale factor","name":"inheritdeformscale","value":"true"},{"apiValue":"on","description":"Transparency","name":"inherittransparency","value":"true"},{"apiValue":"on","description":"Belongs to array","name":"belongstoplotarray","value":"true"},{"apiValue":"off","description":"Manual indexing","name":"manualindexing","value":"false"},{"apiValue":"on","description":"Apply to dataset edges","name":"applytodatasetedgesplotarr","value":"true"}],"tag":"surf2","type":"Surface","windowType":1}],"settings":[{"apiValue":"off","description":"Apply to dataset edges","name":"applyselectiontodatasetedges","value":"false"},{"apiValue":"off","description":"Save plot data","name":"savedatainmodel","value":"false"},{"apiValue":"auto","description":"Title type","name":"titletype","value":"Automatic"},{"apiValue":"fromtheme","description":"Color","name":"titlecolor","value":"From theme"},{"apiValue":"default","description":"Number format","name":"titlenumberformat","value":"Default"},{"apiValue":"off","description":"Show hidden entities","name":"showhiddenobjects","value":"false"},{"apiValue":"off","description":"Propagate hiding to lower dimensions","name":"inherithide","value":"false"},{"apiValue":"off","description":"Plot dataset edges","name":"edges","value":"false"},{"apiValue":"on","description":"Show legends","name":"showlegends","value":"true"},{"apiValue":"off","description":"Show maximum and minimum values","name":"showlegendsmaxmin","value":"false"},{"apiValue":"off","description":"Show units","name":"showlegendsunit","value":"false"},{"apiValue":"right","description":"Position","name":"legendpos","value":"Right"},{"apiValue":"fromtheme","description":"Text color","name":"legendcolor","value":"From theme"},{"apiValue":"off","description":"Manual color legend settings","name":"legendactive","value":"false"},{"apiValue":"off","description":"Manual grid settings","name":"axisactive","value":"false"},{"apiValue":"off","description":"Enable","name":"plotarrayenable","value":"false"},{"apiValue":"graphics","description":"Plot window","name":"window","value":"Graphics"}],"tag":"pg3","type":"3D_plot_group","windowType":1},{"apiClass":"ExportFeatureList","created":"1675816460273","displayLabel":"Export","icon":"results_export.png","label":"Export","lastModified":"0","modelEntityPath":"/result/export","nodes":[{"apiClass":"ExportFeature","apiType":"Animation","created":"1675937719504","displayLabel":"Animation 1","icon":"animation.png","label":"Animation 1","lastModified":"1683452964783","modelEntityPath":"/result/export/anim1","settings":[{"apiValue":"file","description":"Target","name":"target","value":"File"},{"apiValue":"movie","description":"Output type","name":"type","value":"Movie"},{"apiValue":"off","description":"Always ask for filename","name":"alwaysask","value":"false"},{"apiValue":"gif","description":"Format","name":"movietype","value":"GIF"},{"description":"Filename","name":"giffilename","value":"Z:\\MML PhD students\\Ghulam\\20230429 4C (0.5 xh_p) - 10ms - r0.035,0.035,0.033,0.032"},{"apiValue":"off","description":"Open in browser","name":"gifopen","value":"false"},{"description":"Frames per second","name":"fps","scalarReal":"10.0","value":"10"},{"apiValue":"solutions","description":"Sequence type","name":"sweeptype","value":"Stored solutions"},{"apiValue":"level1","description":"Loop over","name":"solnumtype","value":"Time"},{"apiValue":"all","description":"Time selection","name":"looplevelinput","value":"All"},{"apiValue":"all","description":"Frame selection","name":"framesel","value":"All"},{"apiValue":"current","description":"Size","name":"size","value":"Current"},{"apiValue":"off","description":"Record in reverse order","name":"reverse","value":"false"},{"apiValue":"off","description":"Zoom extents","name":"zoomextents","value":"false"},{"apiValue":"off","description":"Logo","name":"logo1d","value":"false"},{"apiValue":"off","description":"Logo","name":"logo2d","value":"false"},{"apiValue":"off","description":"Include","name":"options3d","value":"false"},{"apiValue":"off","description":"Logo","name":"logo3d","value":"false"},{"description":"Font size","name":"fontsize","scalarReal":"20.0","value":"20"},{"apiValue":"globaltheme","description":"Color theme","name":"colortheme","value":"Global theme"},{"apiValue":"transparent","description":"Background","name":"background","value":"Transparent"},{"description":"Resolution","name":"resolution","scalarReal":"96.0","value":"96"},{"apiValue":"on","description":"Antialiasing","name":"antialias","value":"true"},{"apiValue":"on","description":"Synchronize scales between frames","name":"synchronize","value":"true"}],"tag":"anim1","type":"Animation","windowType":1},{"apiClass":"ExportFeature","apiType":"Animation","created":"1685610096664","displayLabel":"Animation 2","icon":"animation.png","label":"Animation 2","lastModified":"1697540849393","modelEntityPath":"/result/export/anim2","settings":[{"apiValue":"player","description":"Target","name":"target","value":"Player"},{"apiValue":"off","description":"Always ask for filename","name":"alwaysask","value":"false"},{"apiValue":"solutions","description":"Sequence type","name":"sweeptype","value":"Stored solutions"},{"apiValue":"level1","description":"Loop over","name":"solnumtype","value":"Time"},{"apiValue":"all","description":"Time selection","name":"looplevelinput","value":"All"},{"apiValue":"number","description":"Frame selection","name":"framesel","value":"Number of frames"},{"description":"Number of frames","name":"maxframes","scalarReal":"25.0","value":"25"},{"description":"Frame number","name":"showframe","scalarReal":"25.0","value":"25"},{"description":"Time","name":"shownparameter","scalarReal":"0.01","value":"0.01"},{"description":"Display each frame for","name":"frametime","scalarReal":"0.1","value":"0.1"},{"apiValue":"off","description":"Repeat","name":"repeat","value":"false"},{"apiValue":"on","description":"Logo","name":"logo1d","value":"true"},{"apiValue":"on","description":"Logo","name":"logo2d","value":"true"},{"apiValue":"off","description":"Logo","name":"logo3d","value":"false"},{"apiValue":"globaltheme","description":"Color theme","name":"colortheme","value":"Global theme"},{"apiValue":"color","description":"Background","name":"background","value":"Color"},{"apiValue":"on","description":"Synchronize scales between frames","name":"synchronize","value":"true"}],"tag":"anim2","type":"Animation","windowType":1},{"apiClass":"ExportFeature","apiType":"Animation","created":"1719324058298","displayLabel":"Animation 3","icon":"animation.png","label":"Animation 3","lastModified":"0","modelEntityPath":"/result/export/anim3","settings":[{"apiValue":"player","description":"Target","name":"target","value":"Player"},{"apiValue":"off","description":"Always ask for filename","name":"alwaysask","value":"false"},{"apiValue":"solutions","description":"Sequence type","name":"sweeptype","value":"Stored solutions"},{"apiValue":"level1","description":"Loop over","name":"solnumtype","value":"Time"},{"apiValue":"all","description":"Time selection","name":"looplevelinput","value":"All"},{"apiValue":"number","description":"Frame selection","name":"framesel","value":"Number of frames"},{"description":"Number of frames","name":"maxframes","scalarReal":"25.0","value":"25"},{"description":"Frame number","name":"showframe","scalarReal":"25.0","value":"25"},{"description":"Time","name":"shownparameter","scalarReal":"0.01","value":"0.01"},{"description":"Display each frame for","name":"frametime","scalarReal":"0.1","value":"0.1"},{"apiValue":"off","description":"Repeat","name":"repeat","value":"false"},{"apiValue":"on","description":"Logo","name":"logo1d","value":"true"},{"apiValue":"on","description":"Logo","name":"logo2d","value":"true"},{"apiValue":"on","description":"Logo","name":"logo3d","value":"true"},{"apiValue":"globaltheme","description":"Color theme","name":"colortheme","value":"Global theme"},{"apiValue":"transparent","description":"Background","name":"background","value":"Transparent"},{"apiValue":"on","description":"Synchronize scales between frames","name":"synchronize","value":"true"}],"tag":"anim3","type":"Animation","windowType":1}],"tag":"export","type":"Export[noun]","windowType":1},{"apiClass":"ReportFeatureList","created":"1675816460433","displayLabel":"Reports","icon":"results_report.png","label":"Reports","lastModified":"0","modelEntityPath":"/result/report","tag":"report","type":"Reports","windowType":1}],"settings":[{"apiValue":"off","description":"Only plot when requested","name":"onlyplotwhenrequested","value":"false"},{"apiValue":"off","description":"Recompute all plot data after solving","name":"autoregenerateplot","value":"false"},{"apiValue":"off","description":"Reevaluate all evaluation groups after solving","name":"autoregenerateevalgroups","value":"false"},{"apiValue":"AUTOMATIC","description":"Save plot data","name":"saveplotdatainmodel","value":"Automatic"}],"tag":"result","type":"Results","windowType":1}],"settings":[{"apiValue":"SI","description":"Unit system","name":"basesystem","value":"SI"},{"apiValue":"automatic","description":"Graphics color theme","name":"colortheme","value":"Default from application theme (Default)"},{"apiValue":"automatic","description":"Image export color theme","name":"imagecolortheme","value":"Default from image export theme (Default)"},{"apiValue":"automatic","description":["Family","Font"],"name":"fontfamily","value":"Default from preferences (Vera)"},{"apiValue":"default","description":"Size","name":"fontsize","value":"Default size"},{"apiValue":"off","description":"Ask to save application when closing","name":"asktosave","value":"false"},{"apiValue":"edit","description":"When starting with COMSOL Multiphysics","name":"startmode","value":"Edit application"},{"apiValue":"off","description":"Ignore license errors during launch","name":"ignorelicenseerrors","value":"false"}],"tag":"Model","type":"Root","windowType":1}
