# Supplementary material for: Tunable Picoliter‐Scale Dropicle Formation Using Amphiphilic Microparticles with Patterned Hydrophilic Patches
Source: Adv Sci (Weinh). 2024 Dec 24;12(12):2411014. doi: 10.1002/advs.202411014 (PMC11948056; doi:10.1002/advs.202411014)
Supplement: Supplementary file 3 — Supplemental Model 2 [file ADVS-12-2411014-s004.mph › guimodel.xml]

<?xml version="1.0" encoding="UTF-8"?>
<GuiModel dimension="3" viewDimension="3" guiView="POST" currentTableFeature="tbl1" currentPlotGroupFeature="pg3" currentStudyFeature="std1" currentNode="/result/feature/pg3" lastWorkPlaneFeature="geom1/wp2">
  <openWindows>
    <string>MAINWINDOW</string>
  </openWindows>
  <subModelsTag>
    <string>geom1</string>
    <string>geom1/wp2</string>
    <string>geom1/wp5</string>
    <string>geom1/wp6</string>
    <string>geom1/wp8</string>
    <string>geom1/wp7</string>
  </subModelsTag>
  <subModelsLastDrawOrSketch>
    <string>DRAW</string>
    <string>DRAWSKETCH</string>
    <string>DRAWSKETCH</string>
    <string>DRAWSKETCH</string>
    <string>DRAWSKETCH</string>
    <string>DRAWSKETCH</string>
  </subModelsLastDrawOrSketch>
</GuiModel>
